# Supplementary material for: Microglial CD31 suppresses Aβ clearance and promotes Alzheimer pathology in 5×FAD mice
Source: Nat Commun. 2026 Jun 5;17:7217. doi: 10.1038/s41467-026-74037-5 (PMC13396677; doi:10.1038/s41467-026-74037-5)
Supplement: Supplementary file 4 — Supplementary Data 2 [file 41467_2026_74037_MOESM4_ESM.xlsx]

## Sheet: Sheet1
Figure	Outcome	Comparison	Analysis	t/F statistics	p-value	Post-hoc comparison	Assumption check
Fig.1F	CD31 fluorescence intensity	WT vs 5xFAD	Two-tailed unpaired t test	t(6)=5.251	p=0.0019	-	F(3,3)=1.377, P=0.7991
Fig.1G	%CD31+IBA1+/IBA1+	WT vs 5xFAD	Two-tailed unpaired t test	t(6)=8.4321	p=0.0002	-	F(3,3)=2.111, P=0.5552
Fig.1K	Relative intensity of CD31	5xFAD-WT vs Cx3cr1creCD31fl/+5xFAD	Two-tailed unpaired t test	t(10)=2.525	p=0.0301	-	F(5,5)=3.714, P=0.1762
Fig.1L	Distance	5xFAD-WT vs Cx3cr1creCD31fl/+5xFAD	Two-tailed unpaired t test	t(15)=0.1511	p=0.8819	-	F(6,9)=1.287, P=0.7039
Fig.1M	Time in center	5xFAD-WT vs Cx3cr1creCD31fl/+5xFAD	Two-tailed unpaired t test	t(15)=0.8074	p=0.4321	-	F(6,9)=1.442, P=0.5961
Fig.1N	Discrimination index	5xFAD-WT vs Cx3cr1creCD31fl/+5xFAD	Two-tailed unpaired t test	t(15)=2.500	p=0.0245	-	F(6,9)=1.430, P=0.6840
Fig.1O	Latency	5xFAD-WT vs Cx3cr1creCD31fl/+5xFAD	Two-way repeated-measures ANOVA	Interaction：F(5,75)=1.329， Row Factor (Time)：F(2.899,43.49)=10.93， Column Factor (Genotype)：F(1,15)=14.65	Interaction p=0.2611, Time p<0.0001, Genotype p=0.0016	Šídák's multiple comparisons test day2: adjusted P=0.0013 day3: adjusted P=0.0339	Sphericity not assumed; Geisser–Greenhouse correction applied (ε=0.5798)
Fig.1P	Latency	5xFAD-WT vs Cx3cr1creCD31fl/+5xFAD	Two-tailed unpaired t test	t(15)=2.447	p=0.0272	-	F(6,9)=5.151, P=0.0591
Fig.1Q	Platform crossing	5xFAD-WT vs Cx3cr1creCD31fl/+5xFAD	Two-tailed unpaired t test	t(15)=2.793	p=0.0136	-	F(6,9)=2.133, P=0.2954
Fig.1R	Target quadrant duration	5xFAD-WT vs Cx3cr1creCD31fl/+5xFAD	Two-tailed unpaired t test	t(15)=2.350	p=0.0329	-	F(6,9)=4.106, P=0.0580
Fig.1S	Freezing%	5xFAD-WT vs Cx3cr1creCD31fl/+5xFAD	Two-tailed unpaired t test	t(15)=0.7964	p=0.4382	-	F(6,9)=1.068, P=0.9724
Fig.1U	Relative intensity of SYT	5xFAD-WT vs Cx3cr1creCD31fl/+5xFAD	Two-tailed unpaired t test	t(4)=0.5598	p=0.6055	-	F(2,2)=2.981, P=0.5024
	Relative intensity of PSD95	5xFAD-WT vs Cx3cr1creCD31fl/+5xFAD	Two-tailed unpaired t test	t(4)=3.079	p=0.0370	-	F(2,2)=1.435, P=0.8213
	Relative intensity of GluN2A	5xFAD-WT vs Cx3cr1creCD31fl/+5xFAD	Two-tailed unpaired t test	t(4)=6.040	p=0.0038	-	F(2,2)=31.64, P=0.0613
	Relative intensity of GluN2B	5xFAD-WT vs Cx3cr1creCD31fl/+5xFAD	Two-tailed unpaired t test	t(4)=3.431	p=0.0265	-	F(2,2)=5.425, P=0.7464
Fig.1V	Spines/10 μm	5xFAD-WT vs Cx3cr1creCD31fl/+5xFAD	Two-tailed unpaired t test	t(6)=3.269	p=0.0171	-	F(3,3)=2.052, P=0.5699
Fig.2B	Cluster composition per sample (% of all cells per sample in each seurat cluster)	Ctrl vs 5xFAD-WT； 5xFAD-WT vs Cx3cr1creCD31fl/+5xFAD； Ctrl vs Cx3cr1creCD31fl/+5xFAD	DAA (propeller/limma)	-	Ctrl vs 5xFAD-WT (FDR < 0.05): cl0 p = 7.151×10⁻⁷, FDR = 3.0×10⁻⁶; cl1 p = 1.992×10⁻⁷, FDR = 2.0×10⁻⁶; cl2 p = 0.003703, FDR = 0.008333; cl5 p = 1.355×10⁻⁴, FDR = 4.06×10⁻⁴. Ctrl vs Cx3cr1CreCD31fl/+5xFAD (FDR < 0.05): cl0 p = 6.0×10⁻⁶, FDR = 2.9×10⁻⁵; cl1 p = 1.0×10⁻⁶, FDR = 9.0×10⁻⁶; cl2 p = 6.49×10⁻⁴, FDR = 0.001460; cl5 p = 1.49×10⁻⁴, FDR = 4.48×10⁻⁴. 5xFAD-WT vs Cx3cr1CreCD31fl/+5xFAD : cl0 …	Pairwise contrasts within limma model corresponding to the three group comparisons	Proportions computed per sample; asin(sqrt(p)) transformation used to stabilize variance; limma eBayes moderated inference; BH-FDR correction applied across clusters per comparison
Fig.2F	Sholl analysis	5xFAD-WT vs Cx3cr1creCD31fl/+5xFAD	Two-way repeated-measures ANOVA	Interaction：F(21,84)=17.57， Row Factor (Distance)：F(2.773,11.09)=471.4， Column Factor (Genotype)：F(1,4)=83.29	Interaction p<0.0001, Distance p<0.0001, Genotype p=0.0008	Šídák's multiple comparisons test 25μm: adjusted P=0.0031 45μm: adjusted P=0.0231 50μm: adjusted P=0.0428 65μm: adjusted P=0.0328	Sphericity not assumed; Geisser–Greenhouse correction applied (ε=0.1320)
Fig.2H	Relative intensity of IL-1β	5xFAD-WT vs Cx3cr1creCD31fl/+5xFAD	Two-tailed unpaired t test	t(4)=1.279	p=0.2702	-	F(2,2)=1.712, P=0.7374
	Relative intensity of IL-6	5xFAD-WT vs Cx3cr1creCD31fl/+5xFAD	Two-tailed unpaired t test	t(4)=1.842	p=0.1392	-	F(2,2)=1.309, P=0.8662
	Relative intensity of IL-10	5xFAD-WT vs Cx3cr1creCD31fl/+5xFAD	Two-tailed unpaired t test	t(4)=3.003	p=0.0398	-	F(2,2)=2.028, P=0.6604
	Relative intensity of CD80	5xFAD-WT vs Cx3cr1creCD31fl/+5xFAD	Two-tailed unpaired t test	t(4)=1.294	p=0.2655	-	F(2,2)=9.468, P=0.1911
	Relative intensity of CD206	5xFAD-WT vs Cx3cr1creCD31fl/+5xFAD	Two-tailed unpaired t test	t(4)=3.347	p=0.0287	-	F(2,2)=3.466, P=0.4479
Fig.2I	Fold change of IL-1β mRNA(%)	5xFAD-WT vs Cx3cr1creCD31fl/+5xFAD	Two-tailed unpaired t test	t(4)=2.047	p=0.1100	-	F(2,2)=3.764, P=0.4199
	Fold change of IL-6 mRNA(%)	5xFAD-WT vs Cx3cr1creCD31fl/+5xFAD	Two-tailed unpaired t test	t(4)=3.171	p=0.0338	-	F(2,2)=2.032, P=0.6596
	Fold change of TNF-α mRNA(%)	5xFAD-WT vs Cx3cr1creCD31fl/+5xFAD	Two-tailed unpaired t test	t(4)=4.108	p=0.0148	-	F(2,2)=1.485, P=0.8049
	Fold change of IL-10 mRNA(%)	5xFAD-WT vs Cx3cr1creCD31fl/+5xFAD	Two-tailed unpaired t test	t(4)=3.228	p=0.0320	-	F(2,2)=9.190, P=0.1963
Fig.2K	Relative CD206+IBA1+	5xFAD-WT vs Cx3cr1creCD31fl/+5xFAD	Two-tailed unpaired t test	t(4)=3.095	p=0.0364	-	F(2,2)=4.473, P=0.3654
Fig.3B	Th-S area fraction(%)	5xFAD-WT vs Cx3cr1creCD31fl/+5xFAD	Two-tailed unpaired t test	t(11)=4.667	p=0.0007	-	F(5,6)=1.176, P=0.8780
Fig.3C	Aβ1-40 level	5xFAD-WT vs Cx3cr1creCD31fl/+5xFAD	Two-tailed unpaired t test	t(10)=6.473	p<0.0001	-	F(5,5)=1.946, P=0.4824
	Aβ1-42 level	5xFAD-WT vs Cx3cr1creCD31fl/+5xFAD	Two-tailed unpaired t test	t(10)=6.954	p<0.0001	-	F(5,5)=3.401, P=0.2053
Fig.3E	Microglia within 25 μm of Aβ	5xFAD-WT vs Cx3cr1creCD31fl/+5xFAD	Two-tailed unpaired t test	t(4)=3.940	p=0.017	-	F(2,2)=13.00, P=0.1429
Fig.3G	Relative Aβ intensity	WT vs CD31(+/-)	Two-way ANOVA	Interaction：F(3,16)=6.891， Row Factor：F(3,16)=30.21， Column Factor：F(1,16)=59.12	Interaction: p=0.0034, Row Factor: p<0.0001, Column Factor: p<0.0001	Šídák's multiple comparisons test 3h: adjusted P=0.0008 6h: adjusted P<0.0001 9h: adjusted P=0.0011	Residuals deviated from normality and variance heterogeneity was detected; however, two-way ANOVA was considered robust
Fig.3H	Relative Aβ in cytoplasm	WT vs CD31(+/-)	Two-way ANOVA	Interaction：F (3, 16) = 25.33， Row Factor：F (3, 16) = 157.8， Column Factor：F (1, 16) = 261.3	Interaction: p=0.0002, Row Factor: p<0.0001, Column Factor: p<0.0001	Šídák's multiple comparisons test 3h: adjusted P<0.0001 6h: adjusted P<0.0001 9h: adjusted P<0.0001	Normality and variance homogeneity assumptions met (normality tests P>0.05; Spearman’s test P=0.4781)
Fig.4E	Fold change of IDE mRNA	Aβ vs Aβ-KD	Two-tailed unpaired t test	t(4)=1.359	p=0.2458	-	F(2,2)=16.88, P=0.2053
	Fold change of ECE1 mRNA	Aβ vs Aβ-KD	Two-tailed unpaired t test	t(4)=1.963	p=0.1211	-	F(2,2)=15.73, P=0.1195
	Fold change of ECE2 mRNA	Aβ vs Aβ-KD	Two-tailed unpaired t test	t(4)=4.434	p=0.0114	-	F(2,2)=35.16, P=0.0553
	Fold change of MME mRNA	Aβ vs Aβ-KD	Two-tailed unpaired t test	t(4)=5.365	p=0.0058	-	F(2,2)=24.62, P=0.0781
	Fold change of MMEL1 mRNA	Aβ vs Aβ-KD	Two-tailed unpaired t test	t(4)=1.342	p=0.2508	-	F(2,2)=19.00, P=0.1000
	Fold change of MMP9 mRNA	Aβ vs Aβ-KD	Two-tailed unpaired t test	t(4)=0.6390	p=0.5576	-	F(2,2)=16.36, P=0.1152
Fig.4H	Relative intensity of MME	5xFAD-WT vs Cx3cr1creCD31fl/+5xFAD	Two-tailed unpaired t test	t(4)=2.948	p=0.0421	-	F(2,2)=2.359, P=0.5955
Fig.4I	Fold change of MME mRNA	5xFAD-WT vs Cx3cr1creCD31fl/+5xFAD	Two-tailed unpaired t test	t(4)=3.723	p=0.0204	-	F(2,2)=7.743, P=0.2288
Fig.4L	Relative intensity of MME	WT vs CD31(+/-)	Two-tailed unpaired t test	t(4)=3.295	p=0.0301	-	F(2,2)=5.767, P=0.2955
Fig.4M	Fold change of MME mRNA	WT vs CD31(+/-)	Two-tailed unpaired t test	t(4)=5.311	p=0.0060	-	F(2,2)=6.171, P=0.2789
Fig.5B	% input of motif1	WT vs CD31(+/-)(motif1)	Two-tailed unpaired t test	t(6)=3.481	p=0.0131	-	F(3,3)=2.090, P=0.5604
	% input of motif2	WT vs CD31(+/-)(motif2)	Two-tailed unpaired t test	t(6)=3.815	p=0.0088	-	F(3,3)=1.738, P=0.6611
Fig.5C	Relative luciferase activity of motif1	WT vs STAT3	Two-tailed unpaired t test	t(4)=2.819	p=0.0479	-	F(2,2)=5.020, P=0.3322
	Relative luciferase activity of motif2	WT vs STAT3	Two-tailed unpaired t test	t(4)=8.215	p=0.0012	-	F(2,2)=12.25, P=0.1509
Fig.5D	Relative luciferase activity of motif1	WT vs CD31(+/-)	Two-tailed unpaired t test	t(4)=13.34	p=0.0002	-	F(2,2)=18.99, P=0.1000
	Relative luciferase activity of motif2	WT vs CD31(+/-)	Two-tailed unpaired t test	t(4)=4.672	p=0.0095	-	F(2,2)=1.165, P=0.9237
Fig.5F	Relative intensity of MME	WT vs CD31(+/-)+Vec vs CD31(+/-)+Sattic	One-way ANOVA	F(2,6)=10.40	p=0.0112	Tukey's multiple comparisons test WT vs CD31(+/-)+Vec: adjusted P=0.0107 CD31(+/-)+Vec vs CD31(+/-)+Sattic : adjusted P=0.0418	Variance homogeneity: Brown–Forsythe test: F(2,6)=1.197, P=0.3653
	Relative intensity of pY705	WT vs CD31(+/-)+Vec vs CD31(+/-)+Sattic	One-way ANOVA	F(2,6)=101.6	p<0.0001	Tukey's multiple comparisons test WT vs CD31(+/-)+Vec: adjusted P=0.0210, WT vs CD31(+/-)+Sattic: adjusted P=0.0001, CD31(+/-)+Vec vs CD31(+/-)+Sattic: adjusted P<0.0001	Variance homogeneity: Brown–Forsythe test: F(2,6)=0.05068, P=0.9510
Fig.5I	Relative intensity of CD31	5xFAD-WT vs Cx3cr1creCD31fl/+5xFAD	Two-tailed unpaired t test	t(4)=4.541	p=0.0105	-	F(2,2)=11.25, P=0.1633
	Relative intensity of pY705	5xFAD-WT vs Cx3cr1creCD31fl/+5xFAD	Two-tailed unpaired t test	t(4)=3.193	p=0.0331	-	F(2,2)=10.35, P=0.1763
Fig.5L	Relative intensity of CD31	WT vs CD31(+/-)	Two-tailed unpaired t test	t(4)=2.981	p=0.0407	-	F(2,2)=2.804, P=0.5257
	Relative intensity of pY705	WT vs CD31(+/-)	Two-tailed unpaired t test	t(4)=5.456	p=0.0055	-	F(2,2)=13.41, P=0.1388
Fig.6B	Relative intensity of p-JAK1	WT vs CD31(+/-)	Two-tailed unpaired t test	t(4)=0.8697	p=0.4335	-	F(2,2)=2.163, P=0.6323
	Relative intensity of JAK1	WT vs CD31(+/-)	Two-tailed unpaired t test	t(4)=2.490	p=0.0675	-	F(2,2)=1.265, P=0.8830
	Relative intensity of p-JAK2	WT vs CD31(+/-)	Two-tailed unpaired t test	t(4)=0.9643	p=0.3895	-	F(2,2)=1.600, P=0.7692
	Relative intensity of JAK2	WT vs CD31(+/-)	Two-tailed unpaired t test	t(4)=1.924	p=0.1267	-	F(2,2)=1.070, P=0.9663
Fig.6J	Relative intensity of MME	Vec vs P1	Two-tailed unpaired t test	t(4)=4.217	p=0.0135	-	F(2,2)=1.655, P=0.7534
	Relative intensity of pY-STAT3	Vec vs P1	Two-tailed unpaired t test	t(4)=4.775	p=0.0088	-	F(2,2)=1.761, P=0.7243
	Relative intensity of STAT3	Vec vs P1	Two-tailed unpaired t test	t(4)=1.090	p=0.3370	-	F(2,2)=4.980, P=0.3345
Fig.7B	Distance	Vec vs P1	Two-tailed unpaired t test	t(15)=0.4974	p=0.6261	-	F(7,8)=1.736, P=0.4814
Fig.7C	Time in center	Vec vs P1	Two-tailed unpaired t test	t(15)=0.5549	p=0.5871	-	F(7,8)=2.147, P=0.3303
Fig.7D	Discrimination index	Vec vs P1	Two-tailed unpaired t test	t(15)=2.367	p=0.0318	-	F(7,8)=1.591, P=0.5541
Fig.7E	Latency	Vec vs P1	Two-way repeated-measures ANOVA	Interaction：F(5,75)=1.084， Row Factor (time)：F(3.393,50.89)=67.57， Column Factor (treatment)：F(1,15)=9.262	Interaction: p=0.3763, Row Factor: p<0.0001, Column Factor: p=0.0082	Šídák's multiple comparisons test day6: adjusted P=0.0409	Sphericity not assumed; Geisser–Greenhouse correction applied (ε=0.6786)
Fig.7F	Platform crossing	Vec vs P1	Two-tailed unpaired t test	t(15)=2.449	p=0.0271	-	F(7,8)=2.644, P=0.1966
Fig.7G	Target quadrant duration	Vec vs P1	Two-tailed unpaired t test	t(15)=2.806	p=0.0133	-	F(7,8)=1.465, P=0.6281
Fig.7H	Swimming speed	Vec vs P1	Two-tailed unpaired t test	t(15)=0.4798	p=0.6383	-	F(7,8)=4.359, P=0.0677
Fig.7I	Freezing%	Vec vs P1	Two-tailed unpaired t test	t(15)=2.771	p=0.0143	-	F(7,8)=1.200, P=0.7969
Fig.7K	Th-S area fraction(%)	Vec vs P1	Two-tailed unpaired t test	t(8)=3.781	p=0.0054	-	F(4,4)=1.510, P=0.6993
Fig.7M	Relative intensity of MME	Vec vs P1	Two-tailed unpaired t test	t(4)=3.568	p=0.0234	-	F(2,2)=1.408, P=0.8307
	Relative intensity of P-STAT3	Vec vs P1	Two-tailed unpaired t test	t(4)=5.300	p=0.0061	-	F(2,2)=5.595, P=0.3033
	Relative intensity of STAT3	Vec vs P1	Two-tailed unpaired t test	t(4)=1.885	p=0.1325	-	F(2,2)=5.838, P=0.2925
Fig.7O	Relative intensity of STAT3	Vec vs P1	Two-tailed paired t test	t(2)=4.547	p=0.0451	-	Shapiro–Wilk W=0.9257, P=0.4727
	Relative intensity of SHP-2	Vec vs P1	Two-tailed paired t test	t(2)=0.8834	p=0.4702	-	Shapiro–Wilk W=0.8878, P=0.3478
Fig.7Q	Sholl analysis	Vec vs P1	Two-way repeated-measures ANOVA	Interaction：F(11,44)=8.086, Row Factor (distance)：F(2.733,10.93)=120.8, Column Factor (treatment)：F(1,4)=0.007273	Interaction: p<0.0001, Row Factor: p<0.0001, Column Factor: p=0.9361	Šídák's multiple comparisons test 5μm: adjusted P=0.0305	Sphericity not assumed; Geisser–Greenhouse correction applied (ε=0.2484)
Fig.7S	Microglia within 25 μm of Aβ	Vec vs P1	Two-tailed unpaired t test	t(4)=2.841	p=0.0468	-	F(2,2)=2.313, P=0.6038
Supplementary Fig.1B	Relative intensity of CD31	Aβ vs Vehicle	Two-tailed unpaired t test	t(4)=3.025	p=0.0390	-	F(2,2)=1.456, P=0.8144
	Relative intensity of p-CD31	Aβ vs Vehicle	Two-tailed unpaired t test	t(4)=4.300	p=0.0126	-	F(2,2)=5.967, P=0.2871
Supplementary Fig.1E	Relative intensity of CD31	Aβ vs Vehicle	Two-tailed unpaired t test	t(4)=7.373	p=0.0018	-	F(2,2)=16.80, P=0.1123
	Relative intensity of p-CD31	Aβ vs Vehicle	Two-tailed unpaired t test	t(4)=31.67	p<0.0001	-	F(2,2)=16.41, P=0.1149
Supplementary Fig.2B	Relative intensity of CD31	Cx3cr1CreCD31+/+ vs Cx3cr1CreCD31fl/fl	Two-tailed unpaired t test	t(10)=2.365	p=0.0396	-	F(5,5)=1.193, P=0.8511
Supplementary Fig.2D	Relative intensity of CD31	Cx3cr1CreCD31+/+ vs Cx3cr1CreCD31fl/-	Two-tailed unpaired t test	t(4)=7.892	p=0.0014	-	F(2,2)=3.932, P=0.4055
Supplementary Fig.3D	Micro-PVM proportion (%)	Ctrl vs 5xFAD-WT； 5xFAD-WT vs Cx3cr1creCD31fl/+5xFAD； Ctrl vs Cx3cr1creCD31fl/+5xFAD	DAA (propeller/limma)	-	Ctrl vs 5xFAD-WT: p=5.04×10⁻4, FDR=0.00403; 5xFAD-WT vs Cx3cr1creCD31fl/+5xFAD: p=0.0138, FDR=0.0712; Ctrl vs Cx3cr1creCD31fl/+5xFAD: p=0.0430, FDR=0.344	Pairwise contrasts defined within limma model	Proportions computed per sample; asin(sqrt(p)) used to stabilize variance for proportion data; limma eBayes moderated inference; BH-FDR used for multiple testing control
Supplementary Fig.4A	IBA1+TUNEL+/IBA1+	5xFAD-WT vs Cx3cr1creCD31fl/+5xFAD	Two-tailed unpaired t test	t(6)=1.017	p=0.3483	-	F(3,3)=1.293, P=0.8380
Supplementary Fig.4B	IBA1+Ki67+/IBA1+	5xFAD-WT vs Cx3cr1creCD31fl/+5xFAD	Two-tailed unpaired t test	t(6)=2.676	p=0.0368	-	F(3,3)=2.847, P=0.4130
Supplementary Fig.7B	Relative intensity of P-SHP-2	WT vs CD31(+/-)	Two-tailed unpaired t test	t(4)=0.9118	p=0.4135	-	F(2,2)=6.654, P=0.2613
	Relative intensity of SHP-2	WT vs CD31(+/-)	Two-tailed unpaired t test	t(4)=0.4099	p=0.7029	-	F(2,2)=2.268, P=0.6121
Supplementary Fig.7D	Relative intensity of MME	Vec vs SHP099	Two-tailed unpaired t test	t(4)=3.386	p=0.0276	-	F(2,2)=3.422, P=0.4523
	Relative intensity of P-SHP-2	Vec vs SHP099	Two-tailed unpaired t test	t(4)=10.48	p=0.0005	-	F(2,2)=16.05, P=0.1173
	Relative intensity of SHP-2	Vec vs SHP099	Two-tailed unpaired t test	t(4)=0.2516	p=0.8138	-	F(2,2)=5.729, P=0.2972
	Relative intensity of P-STAT3	Vec vs SHP099	Two-tailed unpaired t test	t(4)=4.496	p=0.0109	-	F(2,2)=10.73, P=0.1706
	Relative intensity of STAT3	Vec vs SHP099	Two-tailed unpaired t test	t(4)=0.0519	p=0.9611	-	F(2,2)=1.983, P=0.6704
Supplementary Fig.8A	Cell viability (%)	P1 (6.25–100 μM) vs 0 μM control	One-way ANOVA	F (5, 18) = 0.8999	P=0.5023	Tukey's multiple comparisons test; none significant	Variance homogeneity: Brown–Forsythe test: F(5,18)=1.034, P=0.4278
Supplementary Fig.8C	Relative intensity of pY-STAT3	P1 (6.25–100 μM) vs 0 μM control	One-way ANOVA	F (5, 12) = 3.533	p=0.0340	Tukey's multiple comparisons test 100μm vs 0μm : adjusted P=0.0491	Variance homogeneity: Brown–Forsythe test: F(5,12)=1.151, P=0.3866
	Relative intensity of STAT3	P1 (6.25–100 μM) vs 0 μM control	One-way ANOVA	F (5, 12) = 0.2046	p=0.9543	Tukey's multiple comparisons test; none significant	Variance homogeneity: Brown–Forsythe test: F(5,12)=0.8650, P=0.5318
Supplementary Fig.9A	Body weight	Vec vs P1	Two-way repeated-measures ANOVA	Interaction: F(4,60)=0.8393; Row Factor (Time): F(2.490,37.35)=4.678; Column Factor (Treatment): F(1,15)=0.03764	Interaction: p=0.5057, Row Factor: p=0.0104, Column Factor: p=0.8488	Šídák's multiple comparisons test; none significant	Sphericity not assumed; Geisser–Greenhouse correction applied (ε=0.6225)
Supplementary Fig.9B	Weight of Heart	Vec vs P1	Two-tailed unpaired t test	t(6)=0.1363	p=0.8960	-	F(3,3)=1.349, P=0.8115
	Weight of Liver	Vec vs P1	Two-tailed unpaired t test	t(6)=0.4413	p=0.6745	-	F(3,3)=1.860, P=0.6230
	Weight of Spleen	Vec vs P1	Two-tailed unpaired t test	t(6)=0.5719	p=0.5882	-	F(3,3)=4.857, P=0.2269
	Weight of Lung	Vec vs P1	Two-tailed unpaired t test	t(6)=0.3871	p=0.7121	-	F(3,3)=3.422, P=0.3393
	Weight of Kidney	Vec vs P1	Two-tailed unpaired t test	t(6)=0.3156	p=0.7630	-	F(3,3)=2.795, P=0.4210
Supplementary Fig.9E	FITC density(a.u.)	Vec vs P1	Two-tailed unpaired t test	t(6)=0.3610	p=0.7304	-	F(3,3)=1.884, P=0.6159
Supplementary Fig.9F	Microvascular leakages density(a.u.)	Vec vs P1	Two-tailed unpaired t test	t(6)=0.2409	p=0.8176	-	F(3,3)=3.997, P=0.2850
Supplementary Fig.10B	Relative intensity of APP	Vec vs P1	Two-tailed unpaired t test	t(4)=0.2474	p=0.8168	-	F(2,2)=6.563, P=0.2645
	Relative intensity of PS1	Vec vs P1	Two-tailed unpaired t test	t(4)=0.5042	p=0.6406	-	F(2,2)=4.006, P=0.3995
	Relative intensity of BACE1	Vec vs P1	Two-tailed unpaired t test	t(4)=0.4745	p=0.6599	-	F(2,2)=5.805, P=0.2939
