# Supplementary material for: Microglial CD31 suppresses Aβ clearance and promotes Alzheimer pathology in 5×FAD mice
Source: Nat Commun. 2026 Jun 5;17:7217. doi: 10.1038/s41467-026-74037-5 (PMC13396677; doi:10.1038/s41467-026-74037-5)
Supplement: Supplementary file 5 — Supplementary Data 3 [file 41467_2026_74037_MOESM5_ESM.xlsx]

## Sheet: Fig.2
Cx3cr1creCD31fl/+5xFAD vs 5xFAD-WT_Down						Cx3cr1creCD31fl/+5xFAD vs 5xFAD-WT_Up
Cluster	Gene	P_val	Avg_log2FC			Cluster	Gene	P_val	Avg_log2FC
MG0	Xist	7.12107375371294e-115	-1.50463			MG0	Malat1	2.18710886560635e-131	0.64025837378492
MG0	Lrmda	4.99845634994116e-56	-0.731538			MG0	Cst3	5.02901439801107e-58	3.2578038406385
MG0	Plxdc2	2.18504601133517e-39	-0.496296			MG0	Cd81	7.59335787869114e-49	2.27966069803089
MG0	Ccnd3	1.29096336084842e-35	-0.931179			MG0	C1qa	3.70854784073938e-46	2.34392096762334
MG0	Arhgap24	5.04300048581227e-33	-1.18653			MG0	C1qc	5.0808292949502e-46	2.31584448066569
MG0	Neat1	6.02477296431821e-29	-1.33878			MG0	Uty	6.54795264485609e-43	10.7075972675306
MG0	Wipf1	8.62386757743447e-27	-0.768102			MG0	Tmem119	1.66264109303026e-40	2.28344268501061
MG0	AU020206	1.93101685192671e-26	-0.924359			MG0	Gm46367	1.99365674815117e-38	2.93350098080752
MG0	Ppm1h	3.74962152563782e-25	-0.653046			MG0	Gm32036	5.65441494936088e-35	2.65360206010169
MG0	Rftn1	5.00993209374546e-25	-1.67452			MG0	Gm35188	1.00107451874325e-34	1.99789076029502
MG0	Myo1e	1.13619597890716e-24	-1.79372			MG0	Ddx3y	1.85876422560029e-34	10.3158529757418
MG0	Prkg1	2.09946768024073e-23	-0.806651			MG0	5330438D12Rik	3.07884751668205e-33	2.07191599290462
MG0	Fkbp5	7.47140998892297e-23	-1.12483			MG0	Lysmd4	1.55143025307062e-32	1.92366378424579
MG0	Ly86	4.57197214601904e-22	-0.611323			MG0	C1qb	1.31143105141925e-31	1.75116116174224
MG0	Plcl1	7.7058923865325e-22	-0.480662			MG0	Olfml3	3.66446465318344e-25	2.15002332876745
MG0	Cyfip1	3.74333030229654e-20	-0.674353			MG0	Tyrobp	1.34026782149792e-24	2.30799565671742
MG0	Mitf	4.98642893339617e-20	-0.608966			MG0	Itm2b	2.07879232375652e-24	1.26894151653665
MG0	Runx1	5.86056418490975e-20	-0.631895			MG0	Ctsl	2.22799247370857e-24	1.99001906546558
MG0	Ints6l	1.07671463502206e-19	-0.642932			MG0	Hexb	3.38229594048512e-24	0.862105024074523
MG0	Nrp1	1.29205794117564e-19	-0.906137			MG0	Gpr34	4.95642826676598e-24	1.45893706266958
MG0	Dgkz	1.75288306744867e-19	-0.949627			MG0	AY036118	4.05264734357404e-23	1.14441000849753
MG0	Maml2	1.94275505634658e-19	-0.590436			MG0	Tmsb4x	1.50561616369082e-20	0.995693065066587
MG0	Cadm1	5.23270076696278e-19	-0.533107			MG0	Gm16337	2.85358004892996e-20	1.77043490350434
MG0	Apoe	9.89369937990885e-19	-1.07639			MG0	Gm37240	6.69017221503994e-20	1.87460253615268
MG0	Apbb2	1.28137230123338e-18	-0.851822			MG0	Ppib	1.88261904483707e-19	2.06987874278806
MG0	Prkch	1.74112966553836e-18	-1.01225			MG0	Ubb	1.16766746533618e-18	1.9370687188438
MG0	Lair1	2.14761440482333e-18	-0.580056			MG0	Hsp90ab1	1.5194943564875e-18	1.56908008952054
MG0	Rad51b	3.06905811846406e-18	-1.87593			MG0	Laptm5	1.52894224891255e-18	1.25701120063044
MG0	Myo5a	5.6379750513313e-18	-0.85268			MG0	Ctsd	1.63393746500078e-18	1.07198254287394
MG0	Zbtb20	1.34167511730193e-17	-0.432793			MG0	Gm43378	4.19860595147534e-18	2.83008549127109
MG0	Ptchd1	2.60599709471336e-17	-1.52099			MG0	Sparc	1.24639324843744e-16	1.25148909296861
MG0	Gm26740	3.18920944469345e-17	-0.751807			MG0	AC149090.1	3.39369429462558e-16	0.517247963250666
MG0	E230029C05Rik	7.95657248826297e-17	-0.557282			MG0	Calr	3.60487344208527e-16	1.65847355892293
MG0	Sipa1l2	7.95691320137644e-17	-0.684075			MG0	P2ry12	3.75776291843967e-16	0.718267942802767
MG0	Gab2	8.2188076102757e-17	-0.474151			MG0	Lgmn	7.74140344741591e-16	0.720773207917761
MG0	Anapc15	1.0647733814825e-16	-1.10604			MG0	Atp6v0b	7.98806426458062e-16	1.00564638488459
MG0	Acaca	1.25108666823451e-16	-1.02242			MG0	Adap2os	1.09727217172844e-15	1.35880914112572
MG0	Luc7l2	2.43549291521851e-16	-0.47784			MG0	Cyba	1.10567855929421e-15	1.65099151729084
MG0	Rsrp1	3.21244032427098e-16	-0.459746			MG0	Pdia6	5.49496136114719e-15	1.70428868595828
MG0	Camk1d	4.99573469984527e-16	-0.454452			MG0	Manf	6.39206492599067e-15	2.17543321430493
MG0	Lars2	5.12379785676094e-16	-0.64743			MG0	9130015G15Rik	1.745113944917e-13	1.88069567470755
MG0	Grid2	8.54943348367523e-16	-0.482259			MG0	Cd9	2.51872426575685e-13	1.13354400434715
MG0	Irak2	1.20859573899905e-15	-0.648377			MG0	Gm50035	2.73928249497447e-13	1.68152540354945
MG0	Ski	1.21631043570434e-15	-0.608395			MG0	Hsp90b1	3.51700348826582e-13	1.05767788635275
MG0	Csf3r	1.24449823552917e-15	-0.451621			MG0	Gpr183	4.12621320159233e-13	1.78905371818279
MG0	Pou2f2	2.20974874833684e-15	-0.618072			MG0	Gm26827	8.17908105129047e-13	2.02870382072634
MG0	Gm26917	2.39591594525007e-15	-0.770096			MG0	Gm48678	1.81463407833586e-12	1.66440492658454
MG0	Tsix	2.74405692198768e-15	-1.03763			MG0	Selplg	2.31229268068132e-12	0.743479395631188
MG0	Fgf13	5.16323203110511e-15	-0.750526			MG0	Trem2	9.73854718376962e-12	1.0831193551155
MG0	Chn2	5.90244414878517e-15	-0.523912			MG0	Usp50	1.18686392285603e-11	1.69918587287758
MG0	Macf1	7.44003258519028e-15	-0.345807			MG0	Hspa5	1.27779265425781e-11	1.38474136162754
MG0	Akt3	7.63358673527641e-15	-0.489914			MG0	Creg1	4.13092228413251e-11	1.66557284172259
MG0	Elf2	9.50712743189233e-15	-0.747518			MG0	Vsir	9.23496922322967e-11	0.794669397624447
MG0	Anxa3	1.0629062907241e-14	-0.660144			MG0	P2ry13	1.21256131513703e-10	1.88238294491005
MG0	Chd7	1.70545957615703e-14	-0.526584			MG0	Med12l	1.25966017473586e-10	0.809616248206999
MG0	Fnip2	2.07190612549081e-14	-0.818458			MG0	Cd164	1.44918171994607e-10	1.50194859529812
MG0	Grik2	2.44727724959777e-14	-0.405349			MG0	Bank1	1.75074701394395e-10	1.25364598250528
MG0	Tnfsf8	2.51857846507666e-14	-1.49714			MG0	Selenop	2.6328172856291e-10	1.31551348083984
MG0	Snx24	2.81313477719531e-14	-0.643889			MG0	Cmtm6	6.52063853020146e-10	1.56474592681815
MG0	Peli2	3.21760520638133e-14	-0.78293			MG0	Gm16599	7.08334621063471e-10	1.28227980632409
MG0	Klhl6	5.98788448298164e-14	-0.972932			MG0	Insyn2b	8.31966107107884e-10	1.4696036432455
MG0	Acer3	6.17544644734719e-14	-0.546316			MG0	Hspa8	8.40638878851662e-10	1.16425634360724
MG0	Xylt1	7.13773807781144e-14	-0.979969			MG0	Lpar6	9.65066811750071e-10	1.50875915013324
MG0	Ppard	7.27353992263959e-14	-1.02168			MG0	Lrrc4	2.26982257713979e-09	1.49057415572305
MG0	Map3k1	7.67879923513169e-14	-1.05237			MG0	Ccr5	2.39822585931729e-09	1.03379350046376
MG0	Ankrd11	8.16770141175755e-14	-0.474729			MG0	Pla2g15	2.7675654982084e-09	1.48953413270706
MG0	Abcd2	8.18494986944217e-14	-0.911936			MG0	Adgrg1	3.87465022964319e-09	1.71847367639427
MG0	Nipbl	1.60256702819845e-13	-0.477977			MG0	2610020C07Rik	4.5257966354189e-09	1.48198418181852
MG0	Smyd3	1.82746580296397e-13	-0.525301			MG0	Cd68	4.9724581238096e-09	1.48168098549088
MG0	Osbpl11	2.44980697115148e-13	-0.685582			MG0	Myo1d	6.69159470676e-09	1.58386101111571
MG0	Fyb	2.82605436981297e-13	-0.428606			MG0	Cd300c2	7.72862108756044e-09	0.9542306479766
MG0	Uvrag	3.66547375128145e-13	-0.502018			MG0	Dpp10	1.01665061909295e-08	0.54641327047125
MG0	Picalm	8.9470798044357e-13	-0.423002			MG0	Gm20275	1.51937854923045e-08	1.73050395437236
MG0	Arhgap15	1.09860439359319e-12	-1.06099			MG0	Ifngr1	2.82651704770317e-08	1.08088331452489
MG0	St6gal1	1.21392794109704e-12	-0.653406			MG0	Cmss1	3.86525476065934e-08	0.559102932638998
MG0	Gnaq	1.74042503932475e-12	-0.387041			MG0	Serinc3	4.19234577475409e-08	0.596339513269112
MG0	Jmjd1c	2.1573824719292e-12	-0.391445			MG0	Tpt1	4.9919888275599e-08	1.34944889167358
MG0	Vps13c	2.37123668508565e-12	-0.76611			MG0	Csf1r	7.44023131431306e-08	0.525616270922641
MG0	Fam172a	2.47333668062749e-12	-0.484577			MG0	Rapgef5	8.2777594727545e-08	0.390315624379078
MG0	Cux1	2.50461633463184e-12	-0.553889			MG0	E330020D12Rik	9.474100558301e-08	1.42888020391982
MG0	Plek	3.18863150556224e-12	-0.61838			MG0	Snhg11	1.03693344421626e-07	0.359838554999383
MG0	Ubash3b	3.30567314804993e-12	-0.432353			MG0	Ssr4	1.12041211728801e-07	1.36811106184955
MG0	Vps13b	3.47416579196014e-12	-0.504499			MG0	Hsp90aa1	1.31972235534805e-07	1.1335037915971
MG0	Myo1f	4.8592885540025e-12	-0.474359			MG0	Itm2c	2.63020661954748e-07	0.91798712623141
MG0	Gm40645	5.19308920187361e-12	-1.09312			MG0	Bsg	2.77763371298723e-07	1.10883739587697
MG0	Cpeb2	5.26405243080326e-12	-0.755889			MG0	Trf	3.61637572948671e-07	1.1946991179624
MG0	Trps1	6.26465037124702e-12	-0.683763			MG0	Ckb	3.80342529830969e-07	1.03455177362093
MG0	Rcbtb2	6.34446090877643e-12	-0.608118			MG0	Ppia	5.09216369215666e-07	1.06304011705776
MG0	Immp2l	6.43122579255903e-12	-0.716075			MG0	Grn	6.11273704797828e-07	1.03755890589307
MG0	Arhgap25	6.57529563921198e-12	-0.664374			MG0	Ltc4s	6.4342703692645e-07	1.21583019669645
MG0	Pitpnc1	7.92289588891077e-12	-0.547499			MG0	Gfm2	6.6553797994164e-07	0.931108157476681
MG0	Lyst	7.9581882767217e-12	-0.653624			MG0	Calm1	7.21574553828572e-07	0.912188494523885
MG0	Cacna1d	8.05950434256629e-12	-0.494981			MG0	Rnase4	7.66843030398072e-07	1.25409059834199
MG0	Etv6	9.21725073646501e-12	-0.434107			MG0	Ctsz	9.09001483841708e-07	0.881036682220996
MG0	Cd84	1.01499945905678e-11	-0.584836			MG0	Prkca	1.14579733934927e-06	0.534968209536349
MG0	2510009E07Rik	1.12361916786922e-11	-0.884106			MG0	Lpcat2	1.21815602894721e-06	0.46235119557905
MG0	Hif1a	1.35801858548446e-11	-0.993142			MG0	Mast4	1.62633681846718e-06	0.654524927322735
MG0	Kcnd2	1.39860371054719e-11	-0.322956			MG0	Pdia3	2.0831970023429e-06	0.857445643550035
MG0	Pvt1	2.19338836006815e-11	-0.568738			MG0	Actg1	3.13416456124438e-06	1.1468049550277
MG0	Coro2a	2.38944396159539e-11	-1.05105			MG0	Nr6a1	3.72207699248954e-06	0.705650814364673
MG0	Plekhm2	2.43463017373287e-11	-0.84267			MG0	Tmed9	4.3859619569407e-06	1.20542765494153
MG0	Pign	2.80120965717839e-11	-0.721308			MG0	Ctsh	4.41820459566123e-06	0.871106063212787
MG0	Fli1	3.61095354308037e-11	-0.39209			MG0	B2m	5.1306530522913e-06	0.93646410391889
MG0	Dgkd	3.77249657325848e-11	-0.508361			MG0	Ctss	5.38043672441733e-06	0.56004790336348
MG0	Renbp	3.82991536157581e-11	-1.16453			MG0	Erp29	6.37129522758132e-06	0.809486327638936
MG0	Fmnl2	4.19565605147225e-11	-0.564811			MG0	Siglech	8.25260989130105e-06	0.480542662803132
MG0	Pnpla7	5.86729894621761e-11	-0.499253			MG0	Fcer1g	8.53654588538191e-06	0.867849215966764
MG0	Atp8a2	7.28211036401071e-11	-0.365549			MG0	Fgfr2	8.62905525156331e-06	0.842725931008284
MG0	Tbc1d5	7.5016446860954e-11	-0.385578			MG0	Mir142hg	1.35989406551688e-05	0.816134635357756
MG0	Mbnl1	7.62976818678916e-11	-0.330431			MG0	B430010I23Rik	1.45341711133373e-05	0.849011057275942
MG0	Epb41l2	7.70728652972287e-11	-0.321492			MG0	Drg1	1.50136813817457e-05	1.0833003773975
MG0	Eif4g3	8.51177785819275e-11	-0.453084			MG0	Susd3	1.86749140883985e-05	1.03450927552378
MG0	Zeb2	1.01096881149403e-10	-0.324028			MG0	4930444A19Rik	2.20744512030631e-05	1.20229829523772
MG0	Inpp5d	1.15902872742376e-10	-0.287597			MG0	Saraf	2.549226115841e-05	1.04020779489842
MG0	Cacna1a	1.5780130843801e-10	-0.607652			MG0	Calm2	4.51336676918547e-05	0.645638337579469
MG0	Tpd52	1.76088228901859e-10	-0.630643			MG0	Camk2a	4.78672520271348e-05	0.952485509390578
MG0	Epsti1	1.76876449763998e-10	-0.52899			MG0	Cdh12	5.81202417436034e-05	0.868453700748235
MG0	Eya4	1.78896299147078e-10	-0.93709			MG0	Ywhag	6.07851981346228e-05	0.77734736720736
MG0	Ssh2	1.84935796926379e-10	-0.311575			MG0	4930517O19Rik	7.03555449982711e-05	0.948721298908597
MG0	Rbm25	2.15638665523286e-10	-0.419164			MG0	Tmem59	0.000100257917769578	0.791263183603602
MG0	Rin2	2.32166656473501e-10	-0.572292			MG0	Fcgr3	0.000134406599032925	0.943094003986267
MG0	Apbb1ip	2.44165089742836e-10	-0.38685			MG0	Plxna4	0.000149463182424672	0.426981912008968
MG0	Skap2	2.47722245460203e-10	-0.413285			MG0	Epha7	0.000180132591735473	0.941743098958718
MG0	Luc7l3	2.66068925965343e-10	-0.437779			MG0	Atp6ap2	0.000267104056813279	0.829713079773816
MG0	Tbc1d8	2.79611272038192e-10	-0.814974			MG0	Slc1a2	0.00030288672191332	0.746895114424421
MG0	Srrm1	3.57326041305525e-10	-0.554516			MG0	Kalrn	0.00038495653705258	0.501339271768694
MG0	Hdac9	3.6138781809859e-10	-0.417645			MG0	Rtn1	0.000392999694731566	0.391163285296243
MG0	Trip11	3.73829312807993e-10	-0.596431			MG0	Psap	0.000419126806533341	0.396245666976037
MG0	Susd6	3.95700886503313e-10	-0.50425			MG0	Gm2245	0.000427675846231634	0.856738375642721
MG0	Rassf3	4.5513120864898e-10	-0.813056			MG0	Actb	0.000439829762437399	0.537183049714671
MG0	Fndc3b	6.23651297111465e-10	-0.574772			MG0	Slc2a5	0.00057319754209434	0.943022157956598
MG0	Ank	6.8961325975431e-10	-0.928147			MG0	Stab1	0.000656775114040716	0.654299485529166
MG0	Clint1	6.99478809374831e-10	-0.510827			MG0	Fth1	0.000782178040843458	0.783085229273249
MG0	Csmd3	6.99681179555707e-10	-0.310921			MG0	Lrfn5	0.000883277252876785	0.4682789468092
MG0	Crebrf	7.54961250393462e-10	-0.582536			MG0	Fchsd2	0.000924990645432192	0.289249197761262
MG0	Tnfrsf11a	8.19121835480924e-10	-0.642212			MG0	Laptm4a	0.00095457786739658	0.833693073971386
MG0	Arid1b	9.40209489697372e-10	-0.462158			MG0	Cx3cr1	0.00103671892353902	0.4677491554311
MG0	9930111J21Rik2	9.74610018240016e-10	-0.715528			MG0	Ctsc	0.00107291296510756	0.653462639939174
MG0	Znrf2	9.86952569916523e-10	-0.566564			MG0	Dnaja1	0.00122069309530506	0.938729983880012
MG0	Tasor	9.90020744491658e-10	-0.410725			MG0	Atp6v0c	0.00145493700642522	0.798341258485294
MG0	Lcorl	1.01109860112079e-09	-0.51516			MG0	Rps24	0.00203733366221855	0.878709395133821
MG0	Fgd4	1.01329801129728e-09	-0.652635			MG0	Lamp1	0.00221825329228931	0.716031237696904
MG0	Blnk	1.10945855016245e-09	-0.484137			MG0	Atp6ap1	0.00224866215905183	0.839365169452242
MG0	Naalad2	1.12896590086391e-09	-0.9699			MG0	Chn1	0.00310651554286661	0.790807141418531
MG0	Snx29	1.16168757942186e-09	-0.3156			MG0	Cep68	0.00330712789780121	0.705667931900937
MG0	Rnf150	1.47574332377069e-09	-0.619569			MG0	Gal3st4	0.00339640109851358	0.777218612174063
MG0	Man1c1	1.51254246433997e-09	-0.480891			MG0	Tmem50a	0.00340671137355772	0.896952966053494
MG0	Arid5b	1.58912405544585e-09	-0.562639			MG0	Homer1	0.00341837451900909	0.534674622523126
MG0	Nol4l	1.66531850567124e-09	-0.83872			MG0	Strbp	0.00345203464607097	0.327584543551677
MG0	Mertk	1.69818138010867e-09	-0.28472			MG0	Kctd16	0.00367682542615686	0.480007983692841
MG0	Slc16a6	1.80612163640706e-09	-0.440092			MG0	Ldb2	0.00369085436952906	0.857160266756369
MG0	Snx30	1.9509325930522e-09	-0.635788			MG0	8030442B05Rik	0.00375997453841821	0.355489344228039
MG0	Suclg2	1.99932811714137e-09	-0.645625			MG0	Tmbim6	0.00377649670286545	0.749843322019641
MG0	Myo9b	2.21617404058169e-09	-0.743475			MG0	Mir124a-1hg	0.00408960304644579	0.61228429187553
MG0	Zup1	2.26319202908936e-09	-0.565716			MG0	Tmed10	0.0049004196085402	0.751908786960537
MG0	Tgfbr2	2.26499286862527e-09	-0.39272			MG0	Kcnh7	0.00503587675099976	0.408657328732364
MG0	Cdk19	2.34607685059415e-09	-0.456754			MG0	Tm6sf1	0.00547239142306669	0.598055327532931
MG0	Arhgap17	2.37975052468153e-09	-0.483333			MG0	Pde4d	0.00571977489039934	0.326326193009614
MG0	Gsap	2.5688330459098e-09	-0.476226			MG0	Asah1	0.00611716636928722	0.52095407327752
MG0	Nfe2l2	3.27780927253833e-09	-0.584313			MG0	Atp1b1	0.00692290727523208	0.727840045599344
MG0	Sbf2	3.34029881344015e-09	-0.384178			MG0	Kcnt2	0.0070695827140218	0.729871980625501
MG0	Otud7b	3.7881038459149e-09	-0.629886			MG0	H3f3a	0.00757209645934551	0.90504516786334
MG0	Arsg	3.92830263730188e-09	-0.838552			MG0	Sppl2a	0.0093068688941031	0.616177308897875
MG0	Rreb1	4.30046897855483e-09	-0.328211			MG0	Cdh11	0.0113727797896683	0.483080493644016
MG0	Bod1l	4.50226765855013e-09	-0.581348			MG0	Unc93b1	0.0114040541387791	0.317331110610491
MG0	Stag1	4.58153298371309e-09	-0.380992			MG0	Eef1a1	0.0116404850548028	0.626194473785697
MG0	Dpy19l4	4.67149765996342e-09	-0.454752			MG0	Atp1a1	0.0125119795375789	0.739179840714576
MG0	Tmcc3	5.1743158591912e-09	-0.285679			MG0	Chrm3	0.0128624839431725	0.47348574418431
MG0	Ccnl1	5.62239082326493e-09	-0.470942			MG0	Fcgr1	0.0137750972840795	0.830026128251298
MG0	Rbpms	5.703968208127e-09	-0.779126			MG0	F11r	0.014202870665309	0.425889055199619
MG0	Fam129a	5.73253750125648e-09	-0.99828			MG0	Syngr1	0.0157206048685228	0.465645040605415
MG0	Asph	5.95863247426486e-09	-0.381696			MG0	Canx	0.0165310417622861	0.522293688644516
MG0	Trim12a	6.55431867300505e-09	-0.705472			MG0	Epha4	0.0166410111643661	0.545654489387364
MG0	Gm15155	6.94734560228723e-09	-1.25963			MG0	Zfp36l2	0.0168852933277147	0.618670312408571
MG0	Fto	6.95261755993524e-09	-0.412865			MG0	Hpgd	0.0178123585729199	0.403215412909679
MG0	Ptprc	7.12810991437673e-09	-0.381335			MG0	Atp2b2	0.0184383844741872	0.541919312218903
MG0	Tbc1d22a	7.1434885495098e-09	-0.526002			MG0	Efna5	0.0187365390769995	0.459567868797431
MG0	Gse1	7.31287848141578e-09	-0.777841			MG0	Pdgfb	0.0190350490355928	0.557068410685627
MG0	St3gal3	7.54334759780811e-09	-0.503564			MG0	Grin2a	0.0191761877684194	0.49164260846129
MG0	Rnf213	7.60381750033855e-09	-0.798283			MG0	Ptma	0.019353113332579	0.680878455283639
MG0	Abr	8.1316677401095e-09	-0.370707			MG0	Npc2	0.0194960089576571	0.690173011229146
MG0	Irf8	8.52830907773595e-09	-0.344974			MG0	Ptprd	0.0199013826366193	0.290624270810556
MG0	Scaper	8.56291017341283e-09	-0.434407			MG0	Arhgap4	0.020223838795611	0.745705601569099
MG0	Fnip1	8.87265002784157e-09	-0.410585			MG0	Tsc22d1	0.0209075398681092	0.526843908919453
MG0	Exoc6	1.0233959274978e-08	-0.571972			MG0	Ncald	0.0227803870965601	0.555477666825798
MG0	Dhrs3	1.23076027159045e-08	-0.858457			MG0	Nr1d2	0.0229220129131954	0.703660816731059
MG0	Ncoa3	1.24403341256716e-08	-0.448714			MG0	Mfap3	0.0238568167705982	0.595930645165223
MG0	Tln2	1.29807237260894e-08	-0.588964			MG0	Nell2	0.0240786651511426	0.498603391499547
MG0	Tnrc6c	1.46255844981058e-08	-0.404222			MG0	Mat2a	0.0257073430110237	0.52400539180618
MG0	Dhx9	1.7973772414971e-08	-0.571279			MG0	Hnrnpa3	0.0260284958772198	0.452688442364043
MG0	Itsn2	2.45424865154178e-08	-0.52275			MG0	Syt11	0.0261210489557443	0.582397468384392
MG0	Slc38a6	2.46143549247416e-08	-0.748719			MG0	Tmem243	0.0271298188266331	0.543839706336535
MG0	Tmem164	2.52404243206598e-08	-0.473979			MG0	Hivep2	0.0287741911571583	0.331154230542478
MG0	Trim14	2.56250904578586e-08	-0.862061			MG0	Man2b1	0.030068938261058	0.540716159658671
MG0	Eea1	2.71352989055465e-08	-0.613624			MG0	Arpp21	0.0301290737671026	0.389126092486693
MG0	Nek7	2.8071691144255e-08	-0.366528			MG0	Itga9	0.0325170191715025	0.470210376820459
MG0	Arfgef2	2.85870827441806e-08	-0.754883			MG0	Slc29a3	0.0338762731090918	0.574277841536291
MG0	Senp2	3.02876941335729e-08	-0.443856			MG0	Ly6e	0.0353873447615384	0.688771395253496
MG0	Rb1	3.16666444783403e-08	-0.445096			MG0	Snap25	0.0370060783423366	0.404245425966748
MG0	Prpf38b	3.31524757466952e-08	-0.534364			MG0	Scamp5	0.0382044506919779	0.639585464288904
MG0	Firre	3.9153403054161e-08	-0.772886			MG0	Kcnq5	0.0395954148472134	0.320180690603451
MG0	Trpm7	4.14720177248997e-08	-0.376913			MG0	5031425E22Rik	0.0397498222412321	0.429583741401845
MG0	Gm5086	4.24732537626292e-08	-0.409134			MG0	Srsf7	0.0488765668186984	0.401910232488059
MG0	Btbd9	4.58217630753179e-08	-0.342896			MG0	Cdh23	0.0493155179768216	0.451406673848507
MG0	Smg1	4.67753522028625e-08	-0.350491			MG0	Cd53	0.0494772474859869	0.617888770367423
MG0	Diaph2	4.76840306550877e-08	-0.290364			MG1	Malat1	1.65600886072042e-52	0.386177904200284
MG0	Lncpint	4.98041621643391e-08	-0.351203			MG1	Uty	1.1502732535361e-38	10.5827449439856
MG0	Grb2	5.12047786529956e-08	-0.370965			MG1	Gm35188	7.72365065760277e-27	2.71527890371262
MG0	Gigyf1	5.16374190527518e-08	-0.707765			MG1	Ctsd	1.6543765561036e-24	1.06632320507772
MG0	Large1	5.30525310275996e-08	-0.283661			MG1	Cst3	1.95341586713897e-22	2.81305955196156
MG0	Dnmt3a	5.32728062345735e-08	-0.394208			MG1	Ubb	3.07552383600047e-22	2.3625965515596
MG0	Abca1	5.96592352098831e-08	-0.36946			MG1	C1qa	1.7167026235286e-21	2.1093121922643
MG0	Wapl	6.12322715558807e-08	-0.406979			MG1	Dpp10	3.45466551574328e-21	0.736468586779839
MG0	Relch	6.72418829468809e-08	-0.485474			MG1	Cd81	2.86149930497837e-19	1.94160226975933
MG0	Itpr2	6.77401727106834e-08	-0.372093			MG1	Ptprd	1.48863487442294e-18	0.504763371637299
MG0	Dnajc13	7.15158706487092e-08	-0.422054			MG1	C1qc	1.33575099453904e-16	1.82868191329758
MG0	Elmsan1	7.25611324929105e-08	-0.826118			MG1	Tyrobp	5.17748935074567e-14	2.11626503612351
MG0	Mllt10	7.61963356167184e-08	-0.354403			MG1	Gm46367	1.54570140528669e-13	2.32492646608683
MG0	Lrrc8d	8.31266113672591e-08	-0.500189			MG1	AC149090.1	5.81608072887537e-13	0.687416402658219
MG0	Rnpep	8.41321753339854e-08	-0.559348			MG1	Snhg11	1.07196752469396e-12	0.473911668146189
MG0	Hivep3	8.75188620197339e-08	-0.337249			MG1	Kcnip4	5.36723581849187e-12	0.39345575389669
MG0	Bach2	8.83079026725908e-08	-0.446521			MG1	Tmsb4x	3.0156414295703e-11	0.981970268229438
MG0	Scmh1	8.91230064788386e-08	-0.452681			MG1	Hspa5	4.76846891657257e-11	1.31753709138918
MG0	Lrrk1	9.15415214739623e-08	-0.442515			MG1	Meg3	8.2980007724766e-11	0.374239843685762
MG0	Mthfs	9.3933532295792e-08	-0.615352			MG1	Lyz2	1.13249080710507e-10	1.77294869247131
MG0	Ddi2	9.43205074658725e-08	-0.523502			MG1	Ctsl	3.54840267131259e-10	1.71487215475561
MG0	Asap1	9.65886071408755e-08	-0.297966			MG1	Itm2b	5.04626817841665e-10	1.04978696927201
MG0	Stat3	9.71713788277245e-08	-0.450802			MG1	C1qb	5.1087353178529e-10	1.54020603736947
MG0	Rassf2	1.00108273331041e-07	-0.516326			MG1	Gm37240	5.58355968200142e-10	1.4646800568443
MG0	Hpgds	1.09688024035996e-07	-0.307993			MG1	Ctsz	1.76855397756231e-09	1.11623537974925
MG0	Oxct1	1.17227449895378e-07	-0.452123			MG1	Pcdh9	2.40188759719407e-09	0.393279773796176
MG0	Atad2b	1.21835545954544e-07	-0.393902			MG1	Cyba	3.37070546472527e-09	1.4981852934249
MG0	Hpcal1	1.26982057339208e-07	-0.993333			MG1	Cd63	3.64307169848936e-09	0.971291497677086
MG0	Zfand6	1.29706126002119e-07	-0.461613			MG1	AY036118	7.28700637312685e-09	0.875204477614408
MG0	Smg6	1.30257367928736e-07	-0.305433			MG1	Cd68	9.27412569771557e-09	1.4211411993783
MG0	Rab40c	1.32333780203477e-07	-0.540534			MG1	Laptm5	1.34553037425633e-08	0.953968307619376
MG0	Ambra1	1.38993999431317e-07	-0.348146			MG1	Cd9	1.92481023680471e-08	1.11753873910722
MG0	Zfp395	1.42857973773116e-07	-0.888694			MG1	Gm32036	2.68122142087259e-08	1.8039463168333
MG0	Akap9	1.43643320847372e-07	-0.428441			MG1	Ppib	6.10614715650337e-08	1.66328273517438
MG0	Usp12	1.44570152467339e-07	-0.545721			MG1	5330438D12Rik	6.93094181673616e-08	1.51878682247006
MG0	Ankrd44	1.52392432801279e-07	-0.330511			MG1	Snap25	6.95956085853408e-08	0.670508885474363
MG0	Dyrk1a	1.54132395626643e-07	-0.389254			MG1	Ssr4	9.35038242411632e-08	1.39227554718979
MG0	Tcirg1	2.03783899769568e-07	-0.500055			MG1	Opcml	9.56210432905503e-08	0.508249829313165
MG0	Nsmce2	2.07059711598152e-07	-0.441381			MG1	Kcnh7	1.1004282356361e-07	0.759620354238057
MG0	Fam120a	2.10956780620718e-07	-0.429344			MG1	Nrg3	4.40317509959331e-07	0.373512988743242
MG0	Nkain3	2.14117928974117e-07	-0.57793			MG1	Fgfr2	5.40191185999629e-07	1.09178264076834
MG0	Pfkfb3	2.22049606560655e-07	-0.617028			MG1	Trem2	5.84207774470289e-07	0.988178143672056
MG0	Ildr2	2.26104543641782e-07	-0.524381			MG1	B2m	1.41275114841306e-06	1.23262707725627
MG0	Sos2	2.351047952891e-07	-0.545672			MG1	Lrrtm4	1.60518314086507e-06	0.439126334153532
MG0	Cdk14	2.40535916018869e-07	-0.418599			MG1	Calr	1.74537052690867e-06	1.09891
MG0	Ikzf1	2.40817576408884e-07	-0.325421			MG1	Hsp90ab1	2.74874331847024e-06	1.08917044290034
MG0	Kdm6a	2.44699361156095e-07	-0.399913			MG1	Homer1	3.4094076824312e-06	0.9276516270404
MG0	Dst	2.72287398081884e-07	-0.267273			MG1	Selenop	3.50478230152792e-06	1.42696276254089
MG0	Dlg1	2.92919672835305e-07	-0.388509			MG1	Calm1	5.70579697500477e-06	0.970142192744076
MG0	Asxl2	3.04110216752523e-07	-0.459729			MG1	Phactr1	6.93768266629794e-06	0.60918166607108
MG0	Tbc1d16	3.09723282434552e-07	-0.550977			MG1	Lysmd4	1.26043496921756e-05	1.36502233492144
MG0	Exoc4	3.33386129455039e-07	-0.304346			MG1	Hsp90b1	1.6811964155773e-05	0.794980194364164
MG0	Vps54	3.35139462838372e-07	-0.410439			MG1	Chrm3	1.70169715505084e-05	0.780627472179842
MG0	Cers6	3.50553938831843e-07	-0.655897			MG1	Chn1	2.10119989608767e-05	0.970051264039713
MG0	Zzef1	3.57944112946339e-07	-0.52344			MG1	Strbp	2.24936923667549e-05	0.572491749452017
MG0	Ptbp3	3.98508651252644e-07	-0.433544			MG1	Tenm2	2.36805060894757e-05	0.369934552620032
MG0	Elf1	4.38904644271735e-07	-0.431339			MG1	Dlg2	2.40549908758359e-05	0.312998488530185
MG0	Dennd4a	4.39761872778139e-07	-0.279147			MG1	Lamp1	2.40629919980012e-05	0.968681033790889
MG0	Tns3	4.39851117086528e-07	-0.346805			MG1	Insyn2b	2.41252934481376e-05	1.32747741819896
MG0	Ptprm	4.4598977548403e-07	-0.343847			MG1	Mast4	2.80852609938057e-05	0.661106694415527
MG0	Naip5	4.73166362263276e-07	-0.568721			MG1	Actg1	3.48600882790057e-05	1.16802474693465
MG0	Colgalt1	5.01193544832284e-07	-0.580758			MG1	Ckb	4.22559570937879e-05	1.14732913923987
MG0	Abcb1b	5.33141091980898e-07	-0.759546			MG1	Grn	4.61191556012104e-05	0.945818070252445
MG0	Atp8a1	5.4558293997179e-07	-0.286361			MG1	Hsp90aa1	4.64759981894434e-05	0.980447148861456
MG0	Ptk2b	5.60899402773932e-07	-0.437956			MG1	Atp6v0c	4.8212659702391e-05	0.988554827133807
MG0	Nfatc2	5.66839853115715e-07	-0.526455			MG1	Grin2a	5.05286242653354e-05	0.668439371993818
MG0	Sorl1	5.92717720361664e-07	-0.41941			MG1	Creg1	6.65047517056551e-05	1.25765141956978
MG0	Taok3	5.96649308220789e-07	-0.39804			MG1	Gria2	7.83929877249274e-05	0.472297041775949
MG0	Dock2	6.01217868378854e-07	-0.266526			MG1	Atp6v0b	8.01415858080272e-05	0.724457820340801
MG0	Camk4	6.03731553729011e-07	-0.762257			MG1	Pdia3	0.000102224582730702	0.819418476189045
MG0	Mlph	6.25717032596769e-07	-0.656138			MG1	Gm50035	0.000102990856651551	1.3611330382499
MG0	Slfn8	6.48603754553847e-07	-0.633032			MG1	Usp50	0.000110759244313666	1.18200355148501
MG0	Ankhd1	6.51090901084574e-07	-0.273586			MG1	Khdrbs3	0.000121721510842015	0.896940876819787
MG0	Dpp6	6.53163152980368e-07	-0.331129			MG1	1500004A13Rik	0.000130088286668675	1.08978828484506
MG0	Usp32	6.7908347337586e-07	-0.427563			MG1	Nrxn3	0.000177024480210764	0.308447659046339
MG0	Rock1	6.94044051012263e-07	-0.416786			MG1	Hexb	0.000242869422725883	0.42705933821675
MG0	Pacs1	7.13093566246263e-07	-0.448927			MG1	Gm16337	0.000291435030758526	1.20181665489205
MG0	Cep350	7.15161151746657e-07	-0.496372			MG1	Syt1	0.000327139350216438	0.425610999226353
MG0	Lyn	7.34227853761653e-07	-0.256816			MG1	Hivep2	0.000340152648683708	0.588078086598333
MG0	Setd5	7.67290670019931e-07	-0.291401			MG1	Rgs6	0.000407784162324544	0.828246147656609
MG0	Pgd	7.7058581848355e-07	-0.743528			MG1	Ctss	0.000409237011149203	0.615696867347223
MG0	Cd48	8.19820584605233e-07	-0.758771			MG1	Kalrn	0.000446977140816436	0.570950409419384
MG0	Slc1a3	8.30168699266725e-07	-0.522384			MG1	Gabra4	0.000448924887455491	0.895786476855311
MG0	Fam193a	8.38543826581487e-07	-0.3597			MG1	Lrrc7	0.000526581103249261	0.541672664437271
MG0	Rab27a	8.47659155717482e-07	-0.638751			MG1	Kctd1	0.000605922033132861	0.881578065836669
MG0	Rasa3	8.52100958683107e-07	-0.528646			MG1	Tpt1	0.000655121761480234	0.953789396861506
MG0	Dnajc5	8.90141811812704e-07	-0.462165			MG1	Sparc	0.000678851589667378	0.977610610239672
MG0	Tlr7	9.08234119712489e-07	-0.395282			MG1	H2-D1	0.000702693836076364	0.988620540537188
MG0	Zeb1	9.26669688436698e-07	-0.298271			MG1	Psap	0.000765059135377443	0.463989069794783
MG0	Mrc2	9.5738849218432e-07	-0.703407			MG1	mt-Co3	0.000804635506575148	0.600430387244274
MG0	Rffl	9.79818765764775e-07	-0.410314			MG1	Gm48678	0.000946105630736197	1.2675350046386
MG0	Atf7	9.96046657576804e-07	-0.418851			MG1	Grin2b	0.000960791182801308	0.51093113617231
MG0	Atg10	1.0255290520198e-06	-0.559501			MG1	Cacna2d3	0.00102258251896891	0.633529166891364
MG0	Plcg2	1.0270395223385e-06	-0.341558			MG1	Pex5l	0.00119634951026864	0.651536858644153
MG0	Ipcef1	1.05003496067375e-06	-0.50046			MG1	Il1rapl1	0.00124862650343523	0.348228953964816
MG0	Zmym5	1.06746780129578e-06	-0.631964			MG1	Myt1l	0.00137384126253741	0.692913883031624
MG0	Banp	1.1161484254126e-06	-0.511054			MG1	Lrrc4	0.00144089038263689	1.14100192288026
MG0	Ralgapa2	1.1190062240065e-06	-0.429539			MG1	Cpe	0.0016461293899908	0.666965456864656
MG0	Rgl2	1.13571817853588e-06	-0.401427			MG1	Gm2245	0.00195122617664614	0.920083509632573
MG0	Mga	1.1534448183189e-06	-0.513093			MG1	Apoe	0.00209362080095367	1.16366097067514
MG0	Fbxw11	1.15513102396618e-06	-0.355892			MG1	Cdh11	0.00215547958700687	0.818650593972224
MG0	Fndc3a	1.16724494142788e-06	-0.382703			MG1	Pdia6	0.00216607673772841	0.960668135298343
MG0	Cdk9	1.22217979916692e-06	-0.579006			MG1	Slc1a2	0.00229796408850523	0.837064437141591
MG0	Kmt2e	1.23234382941864e-06	-0.311691			MG1	Selplg	0.00233699147035621	0.719986091142022
MG0	Galnt13	1.23590593752186e-06	-0.402175			MG1	Gria3	0.00261059443859465	0.527810801899989
MG0	Sec31a	1.23951943692232e-06	-0.642615			MG1	Mir100hg	0.00295156504439966	0.774470704167058
MG0	Fam135a	1.25305637862694e-06	-0.465796			MG1	Gabbr2	0.00299851094199445	0.828986032859045
MG0	Eepd1	1.25317633849442e-06	-0.868539			MG1	Gm16599	0.00314112589741411	0.983445292407446
MG0	Phc2	1.2608120709621e-06	-0.362915			MG1	Csmd1	0.00367160524962744	0.32118463776529
MG0	Wnk1	1.2959305694269e-06	-0.257328			MG1	Camk2a	0.00368539850298139	0.772441424893834
MG0	Ythdf3	1.32415442973635e-06	-0.303117			MG1	Adap2os	0.00436314560490403	1.03298875002478
MG0	Huwe1	1.33060387658501e-06	-0.312867			MG1	Fcer1g	0.00444642684888127	0.778534556237806
MG0	Mctp1	1.41159861160526e-06	-0.364023			MG1	Ctsb	0.00446122120794229	0.580857203653386
MG0	Samhd1	1.41736009604354e-06	-0.666107			MG1	Magi2	0.00454892657079304	0.307710649338309
MG0	Capzb	1.52789430497487e-06	-0.404348			MG1	Tafa1	0.0046059263863751	0.527590347116331
MG0	Ppp1r9a	1.68856128299741e-06	-0.293708			MG1	Xkr4	0.00462802228603573	0.502817381642197
MG0	Setd2	1.75229644674074e-06	-0.330094			MG1	Snhg14	0.0052013029588314	0.498471922425746
MG0	Zfand3	2.00933502973808e-06	-0.302249			MG1	Mir124a-1hg	0.00541792324402415	0.927201882690114
MG0	Xpo7	2.10415841014183e-06	-0.416395			MG1	R3hdm1	0.00568672342263322	0.374391398106277
MG0	Ccny	2.13219652239346e-06	-0.387606			MG1	Trf	0.00580029717407132	0.940922415008301
MG0	Sp100	2.19753832781508e-06	-0.750195			MG1	Ncald	0.00581120408057367	0.85167517921096
MG0	Frmd4b	2.32381769505248e-06	-0.263805			MG1	Arpp21	0.00622391917098157	0.56149256956933
MG0	Rps6ka3	2.56990427167233e-06	-0.345444			MG1	Lgmn	0.00751793563021496	0.429513507228997
MG0	Abl2	2.59276983429036e-06	-0.360401			MG1	Med12l	0.00755959560074893	0.516739730558954
MG0	Ctps2	2.60318176539383e-06	-0.514549			MG1	Gm15283	0.00829789824975321	1.03174428539325
MG0	Wdpcp	2.87574555268578e-06	-0.722921			MG1	Gas5	0.00889740374355844	0.88960694389456
MG0	Naaladl2	3.10019287889884e-06	-0.5003			MG1	Adgrl3	0.00927868665087747	0.307988103462799
MG0	Pik3cb	3.14761985065126e-06	-0.446835			MG1	Chsy3	0.00941416457857488	0.638419309433151
MG0	1110051M20Rik	3.20142002422073e-06	-0.480237			MG1	Actb	0.0101585793568175	0.592605514311351
MG0	Sf3b1	3.21416891360086e-06	-0.330234			MG1	Kcnb2	0.0103810971845279	0.564541262100224
MG0	Mbd2	3.22090282494266e-06	-0.582308			MG1	Dmd	0.0108396150983503	0.383306958331428
MG0	Rictor	3.2290893322545e-06	-0.475973			MG1	Fcgr3	0.0109566559671589	0.894304864640315
MG0	Larp4b	3.23711038572728e-06	-0.315292			MG1	Laptm4a	0.0110075809061761	0.918888376061669
MG0	Edil3	3.2751701028095e-06	-0.289225			MG1	Arl6ip1	0.0116311220994506	0.852400640409418
MG0	Fbxo3	3.41435304235908e-06	-0.584335			MG1	Ldb2	0.012174277406622	0.796121709933444
MG0	Mdm4	3.47080442332518e-06	-0.309201			MG1	Tecr	0.0124347041544842	0.852946152860826
MG0	Dram2	3.48568712016514e-06	-0.501156			MG1	Map1b	0.0127245282775736	0.739727721612099
MG0	Eif3a	3.57256851836266e-06	-0.389182			MG1	Camk2b	0.0143158029723249	0.826012452771741
MG0	Slc9a9	3.57518762543818e-06	-0.260417			MG1	Dclk1	0.0148674553967322	0.481577932738035
MG0	Samsn1	3.57863837588333e-06	-0.50295			MG1	Calm2	0.0149405659981141	0.581248676951876
MG0	Zfp638	3.64304082208296e-06	-0.312599			MG1	Ntrk2	0.0157371548993141	0.525775093513106
MG0	Pacsin2	3.71502641305581e-06	-0.386742			MG1	Ptma	0.0163137767415799	0.895143751499009
MG0	Scaf8	3.76044873368233e-06	-0.307839			MG1	Lrfn5	0.01708754109233	0.396042955201672
MG0	Elp4	3.76958543852458e-06	-0.543998			MG1	Pde4d	0.0172487432236621	0.346921255071309
MG0	Irf2	3.7984306348664e-06	-0.346033			MG1	Epha4	0.017692754511248	0.804636162387421
MG0	Lpp	3.86997494723692e-06	-0.382804			MG1	Sntg1	0.0177830426181515	0.442492630700357
MG0	Babam2	3.87923700384491e-06	-0.322879			MG1	Gpr34	0.0179803079488823	0.841255834335063
MG0	Dock1	4.04073980026246e-06	-0.51543			MG1	Zfp804a	0.0190686938917458	0.688626437523111
MG0	Sp3	4.12741943274514e-06	-0.552333			MG1	Slc35f1	0.0209307066519776	0.598604337977638
MG0	Marf1	4.22906273256844e-06	-0.382597			MG1	Kcnj3	0.0216090599286834	0.576184931100562
MG0	Kcnk13	4.33962290282351e-06	-0.346188			MG1	Tmem50a	0.0218633041928342	0.864824644786603
MG0	Creb3l2	4.3646767919392e-06	-0.634531			MG1	Krit1	0.0222368976015722	0.526575655611574
MG0	Map4k3	4.38093584907631e-06	-0.406189			MG1	Unc93b1	0.0222735760932626	0.422924412275167
MG0	Akap7	4.40288332138406e-06	-0.544207			MG1	Npc2	0.0242637339537846	0.677015463519112
MG0	Cul5	4.4582088650384e-06	-0.505886			MG1	Gria1	0.0252818746012579	0.52436117848097
MG0	Clasp2	4.56518822340658e-06	-0.254431			MG1	Cmss1	0.0254178535369901	0.355330189498579
MG0	Gm2629	4.59315499258028e-06	-0.315843			MG1	Cd34	0.0260647213829608	0.826108994733512
MG0	Rabep1	4.69092471678305e-06	-0.425249			MG1	Grm3	0.0263826172095159	0.799773580441739
MG0	Trpm3	4.69887756425595e-06	-0.366959			MG1	Cntn4	0.0297340399736147	0.457918205764576
MG0	Mlxip	4.99201430888843e-06	-0.412099			MG1	Cdh12	0.0298963177051214	0.533490143728148
MG0	Tep1	5.01968167455814e-06	-0.698815			MG1	Grm7	0.0304671024442173	0.299621743961218
MG0	Plekhm3	5.04314510716953e-06	-0.367523			MG1	Sorbs2	0.0305309240924338	0.511405335145551
MG0	Nr3c2	5.14875476264324e-06	-0.349309			MG1	Gpm6b	0.0324803024719377	0.491618291180734
MG0	Trim30d	5.21391652505437e-06	-0.601939			MG1	Tspan13	0.0343340017229458	0.759555605383315
MG0	Rb1cc1	5.27384435040804e-06	-0.36181			MG1	Pcsk2	0.0344158497780884	0.504943444093717
MG0	Apobec3	5.27879926657555e-06	-0.584735			MG1	Nol4	0.0344724928775681	0.761553874118637
MG0	Map3k2	5.45435401469039e-06	-0.335888			MG1	Siglech	0.0349017236591714	0.406222244740432
MG0	Pias1	5.56937635733261e-06	-0.307478			MG1	Arhgap5	0.0358420177273637	0.291339348832218
MG0	Shprh	5.599236477611e-06	-0.517417			MG1	Hspa8	0.0374817125127708	0.718399467726511
MG0	Cd180	5.62958083535767e-06	-0.419143			MG1	Hs3st4	0.0377727743813785	0.644093235823756
MG0	Tbl1xr1	5.67515607548657e-06	-0.357597			MG1	Kcnc2	0.0382821514471546	0.567792650691448
MG0	Zswim6	5.75332074216701e-06	-0.282424			MG1	Dync1i1	0.0411662767500461	0.628057249881484
MG0	Tcf12	5.86255367782844e-06	-0.25554			MG1	Cdh10	0.0425564102796193	0.59002755513697
MG0	Fcho2	6.17000770191386e-06	-0.289866			MG1	Bcl11a	0.0428322340713413	0.638633447468311
MG0	Slmap	6.27543311258748e-06	-0.353552			MG1	Nr6a1	0.0438329855512004	0.436333975506825
MG0	Dicer1	6.40143651364071e-06	-0.417689			MG1	Hexa	0.043847240640022	0.444176830839464
MG0	Eps15l1	6.41424572814687e-06	-0.480505			MG1	Kcnt2	0.045452323350587	0.615496327055557
MG0	Dym	6.54039128732029e-06	-0.484992			MG1	Zmat4	0.0498141070186719	0.733044180137963
MG0	Zc3h7a	6.56059970335614e-06	-0.345494			MG5	Malat1	3.64474849042251e-08	0.503881234327557
MG0	Trim30a	6.71089053011448e-06	-0.430309			MG5	Ddx3y	0.000100130890323755	6.79494988164387
MG0	Daam1	6.92676216996099e-06	-0.390706			MG5	Lamp1	0.000312692309406377	2.11104191813635
MG0	Rgs10	6.99299827696727e-06	-0.261888			MG5	Med12l	0.000333936628400591	1.65945933805739
MG0	Lcp1	7.00999510881752e-06	-0.35329			MG5	Cd81	0.000430912691468588	2.54925064055023
MG0	Xkr6	7.19964452072874e-06	-0.380921			MG5	Cox8a	0.000467768626039361	6.60554220884149
MG0	Ncoa1	7.493189519368e-06	-0.361603			MG5	Uty	0.000467768626039361	6.63594286702624
MG0	Nfatc1	7.49723592333811e-06	-0.51634			MG5	Ndufa4	0.000469556993980811	4.44373475466209
MG0	Prkcb	7.67269113874559e-06	-0.26634			MG5	Selplg	0.000833286291011265	1.15815401376555
MG0	Atxn7l1	8.17301728330075e-06	-0.350097			MG5	Ubb	0.000897344802702911	2.98239615852131
MG0	Synj1	8.29947696408221e-06	-0.269702			MG5	Eif2s3y	0.00100599430291085	6.29975264009071
MG0	Epha6	8.33900529095993e-06	-0.259368			MG5	Rtf1	0.00122045853018924	2.49058189915453
MG0	Srsf11	8.48816930659009e-06	-0.31456			MG5	C1qb	0.00149732860003177	1.78012234009861
MG0	Ddx3x	8.71472185610453e-06	-0.372962			MG5	Cd68	0.0020929226961317	4.38437897531269
MG0	Rttn	8.75945647875091e-06	-0.735203			MG5	Lyz2	0.00253094246191946	3.38686162618477
MG0	Fars2	9.16120067142026e-06	-0.405412			MG5	Lrrtm3	0.00306719049934857	1.85974564140253
MG0	Dcakd	9.20539568149759e-06	-0.350076			MG5	Ryr3	0.00341893879873265	1.83101999054318
MG0	Btaf1	9.55767150253613e-06	-0.339545			MG5	Dym	0.00360256855293395	1.30317255456779
MG0	Peli1	9.7275608504667e-06	-0.290714			MG5	Calm1	0.00391745240636127	1.7653477158998
MG0	Rapgef2	9.74421006232489e-06	-0.33482			MG5	Cd52	0.00480033321636623	3.03732338983222
MG0	Vav1	1.02073477575201e-05	-0.445961			MG5	Lpl	0.00506315789902873	1.87419985242169
MG0	Herc6	1.03643019097522e-05	-0.488395			MG5	Hnrnph3	0.00512460155116259	1.68723066297111
MG0	Pcmtd1	1.03797480427424e-05	-0.290111			MG5	Mycbp	0.00542389824571927	2.84792390070403
MG0	Ankrd12	1.05996558738744e-05	-0.322275			MG5	Atp6v0c	0.00564263534746414	1.6877830722293
MG0	Tmod3	1.07708311641963e-05	-0.613271			MG5	Sgip1	0.00682535632407203	1.33598734181942
MG0	Lifr	1.07814357997701e-05	-0.454135			MG5	Cd9	0.00730582229686782	1.48242856730289
MG0	Magi1	1.07943617209148e-05	-0.260344			MG5	Atg4b	0.0073495170622187	2.90485867189219
MG0	Lcp2	1.12308074959966e-05	-0.330995			MG5	Cst3	0.00750191626310862	2.56673910719208
MG0	Mroh1	1.17003687909629e-05	-0.46997			MG5	Gm46367	0.00913875213792307	3.05578024425354
MG0	Ppig	1.17027597680395e-05	-0.366083			MG5	Gm17106	0.00918818241719123	2.25828678617166
MG0	Hps3	1.18380842441477e-05	-0.530894			MG5	Ptprd	0.00926060250032812	0.393394986524596
MG0	Myh9	1.21391845767576e-05	-0.355579			MG5	Sart3	0.0096606409288246	2.74125944853108
MG0	Ep400	1.21607494226258e-05	-0.438883			MG5	Khdrbs3	0.0102727857378861	1.14543351938619
MG0	Hdac8	1.24609455260559e-05	-0.298481			MG5	Zfp644	0.0106769819642714	1.00395941361907
MG0	Prkd3	1.27455790755685e-05	-0.568866			MG5	H3f3b	0.0107847619228454	2.36881801301395
MG0	Tbc1d14	1.29499157129864e-05	-0.407669			MG5	Gm50035	0.0114121485729581	2.34955207459774
MG0	Ehmt1	1.31739983258717e-05	-0.351954			MG5	Ssr4	0.011607210933801	2.55741530015459
MG0	Zfp704	1.32801850438313e-05	-0.54162			MG5	Tmsb4x	0.0118656024314182	0.865547724898273
MG0	Cdkal1	1.35839964877267e-05	-0.30961			MG5	Sgk1	0.0127002897398995	2.15595325554513
MG0	Rasgrp3	1.44901289551274e-05	-0.309362			MG5	Tsg101	0.012840917182157	2.23931666190557
MG0	Pik3cg	1.48512144021713e-05	-0.407842			MG5	Gm37240	0.0138711374572008	2.11619774147957
MG0	Kdm5c	1.48710961258678e-05	-0.393397			MG5	Sema6d	0.0149596614218726	1.99455515662945
MG0	Snx18	1.58142051240952e-05	-0.310974			MG5	Stmn3	0.0149602484021979	2.97690424724653
MG0	Ccdc82	1.60633435247799e-05	-0.570917			MG5	Insyn2b	0.0151326266504371	1.92808593261293
MG0	Tns1	1.61978521164826e-05	-0.432625			MG5	Rps29	0.0152599054114128	2.79792927122908
MG0	Dis3l2	1.63308523626956e-05	-0.278971			MG5	Ift74	0.0158751122159742	2.70131117872439
MG0	Bcas3	1.66813943039939e-05	-0.356411			MG5	Lysmd4	0.0158992023678329	1.79581414948589
MG0	Zfp407	1.66911925039529e-05	-0.311975			MG5	A930037H05Rik	0.0159678121569807	2.17960508951663
MG0	Herc1	1.69081430505795e-05	-0.295305			MG5	Ensa	0.0161908162378296	3.00808367957982
MG0	Map3k7	1.6994279879923e-05	-0.534368			MG5	Msmo1	0.0165120248055787	2.32693960739835
MG0	Bptf	1.70718554158737e-05	-0.294086			MG5	Nfyc	0.017076236094063	1.74086142600438
MG0	Wdr20	1.71605412611756e-05	-0.539426			MG5	Ctsl	0.0181578330628259	1.49840666137245
MG0	Enox2	1.7246649860633e-05	-0.360572			MG5	Pi4ka	0.0187283458607841	1.00715205737428
MG0	Plpp1	1.83811374657537e-05	-0.615556			MG5	Iffo1	0.0190952318340198	1.71622357351073
MG0	Rbm47	1.90412314408207e-05	-0.266608			MG5	Cdh12	0.0196985211548571	1.38711991371738
MG0	Tbc1d1	1.92149861385045e-05	-0.661082			MG5	D430042O09Rik	0.0198326642828041	2.6276500703423
MG0	Phip	1.93671940748675e-05	-0.280862			MG5	Gm20528	0.0212731010107624	2.28437273494978
MG0	Ap3d1	1.93705222980016e-05	-0.624112			MG5	Tmem132b	0.0220268953637357	1.6548869713393
MG0	Anapc5	1.97610433915535e-05	-0.576605			MG5	Ctsd	0.0227559624420734	1.1329293509621
MG0	Caln1	2.01984919273859e-05	-0.520257			MG5	B2m	0.0227890455829193	1.39493366016881
MG0	Mapk14	2.02286311884194e-05	-0.289849			MG5	Gm32036	0.0248917168398384	2.08248873425874
MG0	Baz1b	2.0551780645216e-05	-0.391007			MG5	Sgcz	0.0250157904575561	0.667450069876233
MG0	Paxbp1	2.0598436049466e-05	-0.543836			MG5	Syt7	0.0263450467636549	2.03350553297559
MG0	Kirrel3	2.07736047072633e-05	-0.255794			MG5	Cdc14a	0.0268518709973101	1.79816548171111
MG0	Frrs1	2.07838550437948e-05	-0.428613			MG5	Ubap2	0.0272523161702049	1.82934757249907
MG0	Gtf2a1	2.08118290252883e-05	-0.423973			MG5	C1qc	0.0289940799659861	1.96162138189459
MG0	Swap70	2.12818062667874e-05	-0.627224			MG5	Dpp10	0.0294166759788388	0.517428613592764
MG0	Gabra2	2.13073845790725e-05	-0.293989			MG5	Hnrnpa3	0.0297545525669352	1.07384015981343
MG0	A830008E24Rik	2.17750581283374e-05	-0.465805			MG5	Erp44	0.0297648300266925	1.83705350922283
MG0	Olfm3	2.24879823862929e-05	-0.483902			MG5	Ywhag	0.0302101133265341	1.10427587451208
MG0	Pik3r6	2.25040647860251e-05	-0.613484			MG5	Slit2	0.0315483647080832	1.75842599282441
MG0	Nf1	2.28631801339221e-05	-0.254759			MG5	Prkca	0.0315809548510963	1.18311509016371
MG0	Fnbp4	2.30800268645362e-05	-0.401494			MG5	Cdh23	0.0324542766183781	1.57668445683367
MG0	Zdhhc14	2.3273993298123e-05	-0.291322			MG5	Ypel3	0.0327985080189698	1.64020782537341
MG0	Luc7l	2.33546655936951e-05	-0.469592			MG5	Gps2	0.0327985080189698	1.20871427743937
MG0	Sec24b	2.33929776978894e-05	-0.394759			MG5	Spred1	0.0367686578534616	1.1637717591927
MG0	Tet2	2.39396092241186e-05	-0.421418			MG5	Fam102b	0.0372731141369438	0.95465788045748
MG0	Nrros	2.3988109882153e-05	-0.265659			MG5	P2ry13	0.0372874457795191	2.22261787827332
MG0	Brd4	2.4163960779471e-05	-0.346888			MG5	Magi2	0.0377379217463999	0.550466215154031
MG0	Xpo4	2.4406263452797e-05	-0.558367			MG5	Gpc6	0.0385499926117525	1.23785204380756
MG0	Ttc28	2.44399698488823e-05	-0.274191			MG5	Usp33	0.0401551087015291	0.83630401777061
MG0	Med1	2.59831720172049e-05	-0.470446			MG5	Zcchc17	0.0405368418289732	1.84504031189378
MG0	Mecp2	2.84027874808917e-05	-0.326146			MG5	AW549877	0.0405368418289732	2.18937645730578
MG0	Slf2	2.84861020204523e-05	-0.33986			MG5	Ctsa	0.0406541830747	1.14381132684048
MG0	Gng12	2.86284579897169e-05	-0.593841			MG5	Rps10	0.0412147474558095	2.11312553739439
MG0	Vwa8	2.89661940763868e-05	-0.527057			MG5	Gria2	0.0441899346481255	0.538763580266346
MG0	Faf1	2.92321874139882e-05	-0.310926			MG5	Fancl	0.0451987227944947	2.01183155479614
MG0	Fbxo11	2.97200102349923e-05	-0.348767			MG5	Ube2g1	0.0453166721502306	1.08019158544263
MG0	Atg16l1	2.99163908292138e-05	-0.43382			MG5	Cox4i1	0.0458858059489996	1.84047707366644
MG0	Chst11	3.03532135038086e-05	-0.508083			MG5	Cst7	0.0465264512942031	2.30402403291265
MG0	Sh3kbp1	3.03767854431773e-05	-0.269474			MG5	C1qa	0.04659844568514	1.70290672530886
MG0	Zfp292	3.1791736011567e-05	-0.314751			MG5	Rnf13	0.0474246249628712	0.855800408444603
MG0	Cntrl	3.17966078056e-05	-0.351493			MG5	9930021J03Rik	0.0475643934699081	0.667913499958439
MG0	Trim24	3.35213170223057e-05	-0.606326			MG5	Erc2	0.0475929356085187	0.841327771455075
MG0	Rps6ka5	3.44340063253601e-05	-0.387394			MG5	Wtap	0.0480000528812224	1.64393266052525
MG0	Snd1	3.46043279131264e-05	-0.263162
MG0	Tnrc6a	3.51774144351404e-05	-0.307575
MG0	Lnpep	3.51800381539565e-05	-0.290524
MG0	Mkln1	3.64175301847975e-05	-0.252384
MG0	Gm20732	3.77824053221784e-05	-0.64873
MG0	Adcy9	3.82281183050339e-05	-0.341665
MG0	Hnrnpr	3.93933365395822e-05	-0.268
MG0	Elf4	4.04216710599316e-05	-0.316909
MG0	Slc9a1	4.04357229003323e-05	-0.45982
MG0	Zfp609	4.1271294419392e-05	-0.32076
MG0	Il6st	4.13985036308046e-05	-0.370007
MG0	Prrc2c	4.14137346844024e-05	-0.280378
MG0	Rbpj	4.2520606866727e-05	-0.383918
MG0	Nova1	4.29817820202573e-05	-0.414041
MG0	Arhgap30	4.37047187115355e-05	-0.361549
MG0	Vti1a	4.46124037702556e-05	-0.281487
MG0	Msn	4.67858408897069e-05	-0.473743
MG0	Wdr7	4.73098268253914e-05	-0.293233
MG0	Osbpl9	4.73783915955662e-05	-0.366679
MG0	Gm32647	4.74062513620001e-05	-0.430945
MG0	Ubr2	4.82526067151277e-05	-0.391481
MG0	Cables1	4.82535561693464e-05	-0.335987
MG0	Erc1	5.1047617969412e-05	-0.485946
MG0	B4galt1	5.11360513028812e-05	-0.330054
MG0	Arhgef2	5.13017167878396e-05	-0.271279
MG0	Cab39l	5.20357562884098e-05	-0.453452
MG0	Ikbkb	5.21787146478643e-05	-0.450604
MG0	Extl3	5.34773490166899e-05	-0.255212
MG0	Ebf3	5.42496853939578e-05	-0.490175
MG0	Tnks	5.45904647713422e-05	-0.344045
MG0	Braf	5.63206948044738e-05	-0.327461
MG0	Frs2	5.70905284526241e-05	-0.410008
MG0	Rubcnl	6.18240929752134e-05	-0.545172
MG0	Rhoq	6.23704488498025e-05	-0.312523
MG0	Sdccag8	6.24308083774269e-05	-0.373656
MG0	Ctcf	6.284758890154e-05	-0.425051
MG0	Acss1	6.37821112489547e-05	-0.309364
MG0	Mpp6	6.466940376234e-05	-0.379927
MG0	Kif13b	6.52192868476845e-05	-0.28009
MG0	Bcl2l1	6.60258579798036e-05	-0.436214
MG0	Fes	6.73229015341754e-05	-0.599937
MG0	St5	6.78158141187256e-05	-0.552602
MG0	Cnot10	6.83211183867747e-05	-0.516943
MG0	Manba	7.04774912951251e-05	-0.475837
MG0	Wwox	7.07238246994482e-05	-0.360893
MG0	Pid1	7.09606347140743e-05	-0.251051
MG0	Rasa4	7.18088562794936e-05	-0.481357
MG0	Plekha1	7.49865206225487e-05	-0.293301
MG0	Lpgat1	7.64863826907886e-05	-0.383466
MG0	Fam214a	7.80882442822286e-05	-0.523662
MG0	Sil1	7.858830569408e-05	-0.528134
MG0	Pigu	7.86316133067914e-05	-0.428552
MG0	Mtr	8.05770891523931e-05	-0.387081
MG0	Rfx3	8.06533615268942e-05	-0.26487
MG0	Zfp532	8.20649613384736e-05	-0.277932
MG0	Ptpra	8.29913338263775e-05	-0.252729
MG0	Zfp148	8.34148927779271e-05	-0.266051
MG0	Cnot4	8.50175675364911e-05	-0.26015
MG0	Clock	8.51980582709495e-05	-0.334558
MG0	Phf3	8.58009912055851e-05	-0.294533
MG0	Ralgapb	8.76892584277204e-05	-0.404371
MG0	Ubac2	8.79281721452471e-05	-0.288785
MG0	Gna12	8.85236181661977e-05	-0.305718
MG0	Aig1	9.11175752345584e-05	-0.338327
MG0	Rnf180	9.11180649809921e-05	-0.268029
MG0	Igf1r	9.15496063285501e-05	-0.253273
MG0	Anapc1	9.18602637675882e-05	-0.481927
MG0	Vps41	9.29842325893932e-05	-0.360935
MG0	Hnrnpm	9.31989635938802e-05	-0.279011
MG0	Exoc2	9.49827523987311e-05	-0.324707
MG0	Gtdc1	9.6009766999611e-05	-0.268442
MG0	Camsap1	9.65356121889774e-05	-0.398487
MG0	Zc3hav1	9.70675768638199e-05	-0.415771
MG0	Supt3	9.8648321775342e-05	-0.324231
MG0	Qser1	0.000100688106451417	-0.445116
MG0	BC005537	0.000101350907917769	-0.359999
MG0	Sgms1	0.000104124055007966	-0.270176
MG0	Tnrc6b	0.000105308435244236	-0.272648
MG0	Vav2	0.00010542775048447	-0.2893
MG0	Dclre1c	0.000105547445319666	-0.412121
MG0	Prune2	0.000106945020853082	-0.485736
MG0	Dtnbp1	0.000107825561522201	-0.391395
MG0	Pdpk1	0.000108050009038512	-0.26175
MG0	Cdk6	0.000108199808116473	-0.307207
MG0	Mark2	0.000108291095749546	-0.318931
MG0	Aff1	0.000111373182950082	-0.402998
MG0	Stim2	0.00011168203063159	-0.378741
MG0	Rcsd1	0.000111881064178378	-0.324324
MG0	Cntnap5a	0.00011340240428558	-0.277312
MG0	Rsrc1	0.000113612167637983	-0.315355
MG0	Hibadh	0.000114425829181806	-0.509082
MG0	Rab14	0.00011446704201546	-0.300028
MG0	Csde1	0.000116411457925255	-0.408703
MG0	Slk	0.000117095875783586	-0.433152
MG0	Mapkap1	0.000118014046611499	-0.353734
MG0	Cntn6	0.000118689831801442	-0.415404
MG0	Dpp8	0.000119019894670781	-0.272302
MG0	Lmo2	0.00011919512630825	-0.309871
MG0	Tet3	0.000123549321534219	-0.259484
MG0	Zfp326	0.000125208447588435	-0.530667
MG0	Dock11	0.000125879147265028	-0.25611
MG0	Kdm5a	0.00012683089186921	-0.282334
MG0	Snx1	0.000126833750893472	-0.505082
MG0	Nalcn	0.000129434685646293	-0.384584
MG0	Adarb1	0.000130991749466862	-0.613835
MG0	Brf1	0.000131132675649628	-0.515927
MG0	Insr	0.000133431747434891	-0.267683
MG0	Usp48	0.000134423516361237	-0.362873
MG0	Nuak1	0.000135835251589884	-0.280839
MG0	Rit2	0.000137429472228613	-0.295088
MG0	Sfswap	0.000138285760143317	-0.276862
MG0	Nisch	0.000138852303132746	-0.324586
MG0	Sp4	0.000139387759621223	-0.458706
MG0	Usp15	0.000141181793151144	-0.285927
MG0	Arap2	0.000141844756544559	-0.508127
MG0	Otud5	0.000141866645288108	-0.490396
MG0	Stx8	0.000142512160619073	-0.324471
MG0	Atp11c	0.000144744067800177	-0.358536
MG0	Pik3ca	0.000145859737851326	-0.315612
MG0	Capn3	0.000146413733660491	-0.271046
MG0	Mprip	0.000148481963964225	-0.379722
MG0	Sdk1	0.000148958502322533	-0.388814
MG0	Sla	0.000155169844245063	-0.335797
MG0	Elavl1	0.000163464662838352	-0.363662
MG0	Tbl1x	0.000167124218984495	-0.335765
MG0	Tab2	0.000167446076153562	-0.262685
MG0	Ppp1r12a	0.000168281243260713	-0.270657
MG0	Ncf2	0.000175876290419343	-0.271595
MG0	1700012D14Rik	0.000176756953695085	-0.562145
MG0	Map2k5	0.000178750999439434	-0.268073
MG0	Auh	0.000183795032559067	-0.484213
MG0	Metap1d	0.000185118704908008	-0.443036
MG0	Nup153	0.000187590049062261	-0.398775
MG0	Tial1	0.000191826041972548	-0.325821
MG0	Slc6a6	0.000195123649296064	-0.284316
MG0	Ube2h	0.00020394767054471	-0.260848
MG0	Eif4g1	0.000205973330858396	-0.306948
MG0	Washc2	0.000206840014572621	-0.535975
MG0	Ablim1	0.00020899969048861	-0.312371
MG0	Tubgcp5	0.000210789892084146	-0.26729
MG0	Ncoa2	0.000213696936681934	-0.259754
MG0	Mau2	0.000213806502118978	-0.455875
MG0	Phkb	0.000222954742533646	-0.351149
MG0	Zfp608	0.000225942300535605	-0.284297
MG0	Tenm1	0.000235413151697051	-0.284385
MG0	Dnajc7	0.000236933084381263	-0.270026
MG0	Adar	0.000241843607573542	-0.603248
MG0	Uri1	0.000248915527073557	-0.341674
MG0	Top2b	0.000253695174839087	-0.292787
MG0	Zfp950	0.0002567997441991	-0.343432
MG0	Git2	0.000258238543172727	-0.265808
MG0	C2cd3	0.000259936345339752	-0.482314
MG0	Wdfy1	0.000261967549840921	-0.442557
MG0	Txlng	0.000263368259440006	-0.277599
MG0	Rev3l	0.000265466287261241	-0.339963
MG0	Adnp	0.000265967144333202	-0.256565
MG0	Bri3	0.000266902495151134	-0.343043
MG0	Spg11	0.000268724035053157	-0.436185
MG0	Taf1	0.000269257776668202	-0.511882
MG0	Nup214	0.000269658220652789	-0.572861
MG0	Dock7	0.000269889337743491	-0.310252
MG0	Smad4	0.000274924107218611	-0.35215
MG0	Csnk1g1	0.000275148134840323	-0.259807
MG0	Astn2	0.000279432203440732	-0.32473
MG0	Dennd4c	0.000280961146378756	-0.380227
MG0	Snx25	0.000281643583577318	-0.364728
MG0	Traf3	0.000282357805467329	-0.368393
MG0	Pabpn1	0.000284298806496148	-0.403056
MG0	Galnt10	0.000295426970988665	-0.297258
MG0	Rnf20	0.000298749220214966	-0.441676
MG0	Rab2a	0.000300951241176283	-0.284469
MG0	Sh3bp2	0.000313580693113074	-0.475791
MG0	Tfdp2	0.000331604308104609	-0.41272
MG0	Pcca	0.000345696334891432	-0.276392
MG0	Jak1	0.000350083547683881	-0.282382
MG0	Kmt2c	0.00035164178765046	-0.258842
MG0	Hist1h2be	0.000357285479856457	-0.341773
MG0	Fbxl3	0.00035965493848456	-0.461057
MG0	Nek6	0.000364334655381416	-0.272157
MG0	Trpm2	0.000373895461516888	-0.250374
MG0	Opa1	0.000376478537668559	-0.324203
MG0	Ubr4	0.000378480541435972	-0.428441
MG0	Zzz3	0.000380578974395275	-0.270434
MG0	Pkn2	0.000390474578890912	-0.292294
MG0	Cops4	0.000397490018807658	-0.318116
MG0	Spata5	0.000406581662571258	-0.368985
MG0	Tec	0.000407526094828789	-0.306493
MG0	Slit2	0.000409264858935202	-0.389973
MG0	Cdyl	0.000409884213281593	-0.429441
MG0	Socs6	0.000410705907737688	-0.492713
MG0	Resf1	0.000411088200620697	-0.383442
MG0	Mia2	0.000431383301885193	-0.278625
MG0	Armh3	0.000431414622282544	-0.333643
MG0	U2af2	0.000432411508129731	-0.364037
MG0	Micu2	0.000437984965627006	-0.366162
MG0	Ets1	0.000442988445346723	-0.298867
MG0	Klhl5	0.000454607508905134	-0.414492
MG0	Pds5a	0.000460644592933316	-0.27155
MG0	Nbas	0.000468696381460925	-0.364632
MG0	Ptpn1	0.000472370387530074	-0.284211
MG0	Adcy7	0.000479936311070538	-0.347691
MG0	Lrch3	0.000484090188976875	-0.288005
MG0	Arhgap18	0.000513672914208286	-0.503083
MG0	Hck	0.00052172944613329	-0.3282
MG0	Zfp280d	0.000523599492461186	-0.264034
MG0	Ttc39b	0.000524228787982661	-0.256357
MG0	Gpr107	0.000525590853266321	-0.350335
MG0	Tmem131l	0.000532602113861435	-0.317446
MG0	Lrmp	0.000541578112432302	-0.45567
MG0	Ubn1	0.000564814887515381	-0.362933
MG0	Cdc42bpb	0.000564824601497081	-0.495488
MG0	Efr3a	0.000577250245333474	-0.279259
MG0	Akap11	0.000584502586113397	-0.373055
MG0	Tsga10	0.000591993175473139	-0.476845
MG0	Pdzrn4	0.000597425114697352	-0.372673
MG0	Stk4	0.000627056194186374	-0.288854
MG0	Erbin	0.000629350676873344	-0.255373
MG0	Clcn4	0.000633238695868394	-0.418101
MG0	Srbd1	0.000635099503311461	-0.35059
MG0	Kif21b	0.000644212644014485	-0.393715
MG0	Appl2	0.000661169182834969	-0.364111
MG0	E2f3	0.000661421274237637	-0.307796
MG0	Atg5	0.000666202062895154	-0.508178
MG0	Aim2	0.000677315365138695	-0.278133
MG0	Trp53bp1	0.000679291151468824	-0.34376
MG0	Ctnna3	0.000691890975129337	-0.444839
MG0	Plxdc1	0.000692932080568371	-0.281246
MG0	Cdc73	0.000696713801855375	-0.396354
MG0	Nrd1	0.00069832743858652	-0.252689
MG0	Rbm28	0.000705728268379672	-0.377942
MG0	Ppp1cb	0.000707960815462933	-0.274037
MG0	Parp14	0.000714444536537296	-0.485156
MG0	Pank2	0.000733560724900401	-0.310095
MG0	Scfd1	0.000741853782996824	-0.349242
MG0	Ehd4	0.000745285583599632	-0.322538
MG0	Ankfy1	0.000757681937807493	-0.273076
MG0	Clip1	0.000757807965840368	-0.259643
MG0	Nfkb1	0.00078133447597311	-0.265119
MG0	Taf3	0.000785573001952494	-0.328316
MG0	Tlk1	0.000800615936719661	-0.270997
MG0	Cmklr1	0.000820926850407752	-0.277994
MG0	Fgd3	0.000822773687563475	-0.447393
MG0	Unk	0.000844371703910032	-0.336445
MG0	Gpatch2	0.00084837800880631	-0.336794
MG0	Trappc9	0.000852246813949185	-0.35784
MG0	Tbc1d9b	0.000856302698974853	-0.269306
MG0	Stat5b	0.000857451389601909	-0.292556
MG0	Rai1	0.000904655266404798	-0.380292
MG0	Sdha	0.000906404864968064	-0.383274
MG0	Tmem104	0.000911806196938467	-0.286361
MG0	Ankrd13c	0.000929864492675917	-0.252157
MG0	Abcc5	0.000947397836692153	-0.272597
MG0	Bicra	0.000966499314850196	-0.252298
MG0	Pik3cd	0.000979832331090265	-0.27277
MG0	Mtf2	0.00098158149328926	-0.407518
MG0	Rsu1	0.000999855250954628	-0.275091
MG0	Klf13	0.00100269106397878	-0.335247
MG0	Fgfr1op2	0.00101863948942097	-0.426694
MG0	Rab7	0.00103341259141057	-0.288922
MG0	Pacsin1	0.00108983135152085	-0.541266
MG0	Msantd2	0.00111974293239015	-0.25544
MG0	Taf15	0.00113606293022138	-0.259818
MG0	Cplane1	0.00115027573242158	-0.395442
MG0	Soat1	0.00116670107285592	-0.298158
MG0	Zfp592	0.0011782925813143	-0.459772
MG0	Fbxw4	0.00118097004779723	-0.302378
MG0	Dph6	0.0011944637474303	-0.486938
MG0	Tgfa	0.00123472145509149	-0.327657
MG0	Akap10	0.00125210144746761	-0.252043
MG0	Tbcd	0.00128781185955894	-0.27846
MG0	Kras	0.00130073407058782	-0.355351
MG0	Sox5	0.00132980512222005	-0.358351
MG0	Rif1	0.00133014099572131	-0.331299
MG0	Amz1	0.00133333784017161	-0.34627
MG0	Lactb2	0.0013709540606988	-0.421834
MG0	Mfhas1	0.00139529246975351	-0.285482
MG0	Zfp277	0.00142185421197342	-0.270077
MG0	Zfp697	0.00150281000475802	-0.372278
MG0	Zfp236	0.00150650228433331	-0.317878
MG0	Mindy2	0.00151338165102719	-0.312549
MG0	Spidr	0.00151493567276166	-0.408948
MG0	D5Ertd579e	0.00152735605006806	-0.277052
MG0	Ip6k1	0.0015327485574955	-0.261246
MG0	Mdm2	0.0015452055594167	-0.446286
MG0	Slc43a2	0.0015567160248609	-0.30017
MG0	Fmn1	0.00157222887557087	-0.284652
MG0	Ddhd1	0.00160048648422409	-0.332709
MG0	Pacs2	0.0016187079133529	-0.278904
MG0	Cxxc5	0.0016206610990582	-0.264275
MG0	Ltn1	0.00162542312202493	-0.384356
MG0	Mapkapk2	0.00164636603082241	-0.485551
MG0	Acsl4	0.00168787855497201	-0.259818
MG0	Btk	0.00172930826732669	-0.254762
MG0	Clip2	0.00173198162645574	-0.31696
MG0	Mapk1ip1l	0.00173571614660169	-0.263087
MG0	Parn	0.0017483869204807	-0.424048
MG0	Zdhhc17	0.00177082098696571	-0.267774
MG0	Mtmr6	0.00178344200315755	-0.326768
MG0	Chfr	0.00180485216816041	-0.273981
MG0	Parp9	0.00182582203593129	-0.446776
MG0	Wasf2	0.00184411870636364	-0.259994
MG0	Coro1a	0.00185051237929414	-0.403545
MG0	Naip2	0.0018638515475338	-0.339633
MG0	Cr1l	0.00188874083756263	-0.342822
MG0	Oma1	0.00193145976990219	-0.293665
MG0	Ppp1r13b	0.00193777693337031	-0.473163
MG0	Ints8	0.00193807947422622	-0.426845
MG0	Riok3	0.00196530249832568	-0.252308
MG0	Rcor1	0.00198191194642616	-0.318321
MG0	Shoc2	0.00207198103174854	-0.304259
MG0	Ddx42	0.00214659110583832	-0.340743
MG0	Nlrp3	0.00216878658885592	-0.314824
MG0	Ttll5	0.00218599242191936	-0.415333
MG0	Nfx1	0.00222866214231262	-0.25523
MG0	Cep112	0.00226786489270689	-0.336746
MG0	Zfyve9	0.0022693096484877	-0.315789
MG0	Mrtfa	0.00234838352771037	-0.303338
MG0	Slc49a4	0.0023824340972226	-0.33469
MG0	Tfeb	0.00239057169592434	-0.401034
MG0	Rprd2	0.00239093325090394	-0.360723
MG0	Dop1a	0.0024060022280378	-0.289664
MG0	Cul9	0.00242236619382744	-0.302841
MG0	Kmt2d	0.00242417006765672	-0.344311
MG0	Itpkb	0.0024276839721979	-0.391019
MG0	Tmem259	0.00249575425515907	-0.367951
MG0	D1Ertd622e	0.00254014888121961	-0.356726
MG0	Ubp1	0.00254700124320361	-0.291348
MG0	Hacd2	0.00255120598385022	-0.501556
MG0	5031439G07Rik	0.00256548467991353	-0.26457
MG0	Slc30a7	0.00259178053665481	-0.26015
MG0	Usp25	0.00262190264486042	-0.269466
MG0	Klhl24	0.0026673316717492	-0.324051
MG0	Cnnm2	0.00267844172267083	-0.365194
MG0	Ccar1	0.0027231988276689	-0.254168
MG0	Slc16a10	0.00275714307604098	-0.380422
MG0	Specc1l	0.00284931477390383	-0.343098
MG0	Myef2	0.00287721880485891	-0.351582
MG0	Pnpla8	0.00288448677725853	-0.287897
MG0	Pkd2	0.00291327604748753	-0.316688
MG0	Gna13	0.00291739068700879	-0.276988
MG0	Esrrg	0.00297019065323708	-0.354415
MG0	Stat1	0.00299900207348905	-0.374905
MG0	Zc3h12b	0.00301347898362505	-0.263279
MG0	Tmem161b	0.00306310964103221	-0.338617
MG0	Uimc1	0.00312236036989406	-0.397092
MG0	Lacc1	0.00313259355328085	-0.32255
MG0	Eif2ak4	0.00322686933863017	-0.25885
MG0	Col4a3bp	0.00324341024077933	-0.253745
MG0	Eri3	0.00328435112809685	-0.319264
MG0	Sacm1l	0.00333890004775839	-0.336648
MG0	Kif16b	0.00335853787214753	-0.341581
MG0	Prkag2	0.00335967448617144	-0.272519
MG0	Zfp91	0.0033872604176993	-0.31741
MG0	Nrp2	0.00339110649622496	-0.456427
MG0	Xrcc4	0.00344712901237059	-0.262379
MG0	Trrap	0.00347366262640328	-0.30953
MG0	Ppfia4	0.00351997761283768	-0.332943
MG0	Nipa2	0.00355583931465609	-0.406747
MG0	Spsb1	0.00355919517635988	-0.319363
MG0	Ppm1b	0.00362755256952099	-0.287531
MG0	Raf1	0.00367232273266573	-0.259521
MG0	Zfp654	0.00372805493579249	-0.346152
MG0	Tbc1d12	0.00375533146893688	-0.400032
MG0	Rbm4	0.00376879629942003	-0.354566
MG0	Ap1g1	0.00380349607353473	-0.280752
MG0	Ccm2	0.00380843885560392	-0.31399
MG0	Dennd1c	0.00380909238013764	-0.366615
MG0	Med15	0.00384628337691475	-0.253177
MG0	Pikfyve	0.00394076756088559	-0.292329
MG0	Apobec1	0.00403398959662804	-0.33427
MG0	Slc36a1	0.00415409200915072	-0.252778
MG0	Ubtd1	0.00416164066906127	-0.373885
MG0	Vezt	0.00420999798530339	-0.282406
MG0	Usp4	0.00435227928170247	-0.254921
MG0	Jpx	0.00436877253387815	-0.379
MG0	Rnf214	0.00440023513020066	-0.310988
MG0	2610035D17Rik	0.00443887002238011	-0.274878
MG0	Chd1	0.00444852000814524	-0.265388
MG0	Sipa1l3	0.00450097552078288	-0.363196
MG0	Gm49797	0.00451509414255902	-0.250028
MG0	Hnrnpll	0.00459674141649571	-0.339808
MG0	Stx2	0.00465939685569465	-0.329946
MG0	Fmnl1	0.00482390020069752	-0.252937
MG0	Ppp1r12c	0.00486312866114512	-0.250747
MG0	Abhd17b	0.00501412487347202	-0.286809
MG0	Man2a1	0.00508858678698911	-0.341029
MG0	Malt1	0.00511945639700888	-0.28342
MG0	Fbh1	0.00537538370106841	-0.29544
MG0	Hnrnpul1	0.00538029735825801	-0.268753
MG0	Wwc2	0.00539074423139852	-0.267419
MG0	Rybp	0.00549068566030709	-0.310835
MG0	Gnai2	0.00554710171861267	-0.352999
MG0	Acbd5	0.00592462583833192	-0.264993
MG0	Trak1	0.00594281882540799	-0.266514
MG0	Slc44a1	0.0059777543266197	-0.252957
MG0	Farsb	0.00601346874267017	-0.411187
MG0	Dzip3	0.00678310509749679	-0.256433
MG0	Zmym6	0.00691360138653386	-0.306075
MG0	Gabpb1	0.00695149032195048	-0.275128
MG0	Gkap1	0.00728594681832659	-0.488667
MG0	Gm6277	0.00744142268587997	-0.268668
MG0	Il18	0.00780947868826315	-0.338442
MG0	Klhl18	0.00781399198912349	-0.299842
MG0	Csad	0.00819830775253992	-0.292875
MG0	4931406P16Rik	0.00843233633056771	-0.263922
MG0	Inpp4a	0.00934190941487289	-0.265759
MG0	Rab12	0.00974694303855388	-0.285304
MG0	Neurl1a	0.00988334038409934	-0.255416
MG0	Tmem170b	0.01012986665485	-0.262533
MG0	Cds1	0.0102859971004833	-0.281153
MG0	Hprt	0.0104315541242655	-0.301422
MG0	Crtc3	0.0105310043389653	-0.395333
MG0	Cep192	0.0108338534420602	-0.302199
MG0	Jak2	0.0108672057336642	-0.344004
MG0	Gramd1a	0.0116582296190796	-0.280543
MG0	Dtna	0.0125195721923737	-0.257027
MG0	Neo1	0.0129467255977096	-0.326537
MG0	Fam120c	0.0133632264474389	-0.262436
MG0	Txndc16	0.013416012626379	-0.263176
MG0	Cyth3	0.0137625768682311	-0.26451
MG0	Afdn	0.0139062068627396	-0.274446
MG0	Ckap5	0.0147760752419267	-0.282203
MG0	Nyap2	0.0149580783069218	-0.308793
MG0	Lrp12	0.0150910666661812	-0.330274
MG0	Ube2e1	0.0151669946427962	-0.286092
MG0	Fbxo42	0.0217887238535609	-0.311523
MG0	mt-Co1	0.0272017936124594	-0.26647
MG0	Tmem245	0.0421613927823381	-0.258109
MG0	Bcl2	0.0446204223988369	-0.25493
MG0	Wipf2	0.0453308702371157	-0.252049
MG1	Xist	2.93087765341006e-50	-0.905573
MG1	Mamdc2	2.93899061120019e-47	-1.98127
MG1	Ccnd3	8.4038477572994e-36	-1.03748
MG1	Flt1	2.83831951035991e-29	-1.51942
MG1	Colec12	1.49142055467602e-28	-2.65247
MG1	Dkk2	2.98958214953175e-27	-1.59771
MG1	Prkg1	9.3024066828491e-24	-0.681449
MG1	Neat1	2.44879225992617e-23	-0.917591
MG1	Rftn1	4.05034122704877e-22	-0.827101
MG1	Ints6l	2.18087701961601e-20	-0.695363
MG1	Plxdc2	5.47658973970663e-20	-0.320887
MG1	Myo5a	1.94465876012188e-18	-0.61217
MG1	Cyfip1	6.15444308987659e-18	-0.620547
MG1	Gas7	1.10933726080832e-17	-0.914373
MG1	Myo1e	1.66080230637783e-17	-0.646373
MG1	Lrmda	6.6841661674192e-17	-0.34635
MG1	Igf1	1.15710214898021e-16	-0.81384
MG1	Fgf13	1.97635007832211e-16	-0.488829
MG1	Igf1r	2.24590576717155e-16	-0.659055
MG1	Gpnmb	1.36846232933709e-15	-1.71005
MG1	Fmn1	3.39124551577575e-15	-0.781917
MG1	Ldlrad3	4.57067708927706e-15	-1.00995
MG1	Eepd1	8.17177001557661e-15	-0.801896
MG1	Ctnna3	1.36075586170664e-14	-1.48137
MG1	Trps1	1.50495911464303e-14	-0.633371
MG1	Zbtb20	2.82189421233588e-14	-0.392838
MG1	Maml2	1.79970743330682e-13	-0.503736
MG1	Inpp5d	5.77800194864203e-13	-0.412617
MG1	Fnip2	7.87115987004056e-13	-0.531099
MG1	Cdkal1	9.0344854468126e-13	-0.569384
MG1	4933406I18Rik	1.56389538080499e-12	-0.542362
MG1	Macf1	1.70517176099385e-12	-0.32365
MG1	Xylt1	1.88247823912785e-12	-0.570801
MG1	Mctp1	2.09076869339038e-12	-0.495171
MG1	Zmiz1	3.05513064029874e-12	-0.584655
MG1	Rad51b	4.78304183442378e-12	-1.12953
MG1	Arap2	4.81386086802633e-12	-0.598994
MG1	Picalm	1.0295838117486e-11	-0.484142
MG1	Trpc4	1.21523853445627e-11	-1.465
MG1	Itpkb	1.24651792633081e-11	-0.734296
MG1	Cacna1a	1.32168169964348e-11	-0.38477
MG1	Gm15155	1.39654133712432e-11	-0.766066
MG1	Rsrp1	1.502990386093e-11	-0.402413
MG1	Ank	1.59542667661841e-11	-0.404874
MG1	Arhgap24	1.98367293438955e-11	-0.439829
MG1	Nrp1	2.08819517463059e-11	-0.442605
MG1	Mitf	2.59233605922964e-11	-0.385242
MG1	Gng12	3.53062872658736e-11	-0.597675
MG1	Rab7b	6.04912433799643e-11	-1.36904
MG1	Abl2	7.3635726292709e-11	-0.666015
MG1	Kynu	1.07788061024319e-10	-1.45263
MG1	Etl4	1.21629485138691e-10	-0.399427
MG1	St8sia6	1.41229641149678e-10	-0.775786
MG1	Mdfic	1.52174531949777e-10	-1.24509
MG1	Mapkapk2	1.62644895898771e-10	-0.810496
MG1	Chd7	1.9134750875653e-10	-0.434035
MG1	Cdk19	2.20838909967168e-10	-0.497298
MG1	Sbf2	2.68020605218706e-10	-0.477218
MG1	Ghr	3.51771732244912e-10	-1.46969
MG1	Map3k5	3.69998588795303e-10	-0.547644
MG1	Frrs1	3.75318398250181e-10	-0.635219
MG1	Apbb2	4.89421584263234e-10	-0.313445
MG1	Rasgrp3	5.9709409145539e-10	-0.427662
MG1	Dhx9	6.07960956267889e-10	-0.621857
MG1	Plekhm3	6.45255469304194e-10	-0.496308
MG1	Man1c1	8.39088691167111e-10	-0.395084
MG1	Osbpl11	8.4006744288326e-10	-0.579968
MG1	Taok3	8.49739559344301e-10	-0.446277
MG1	Chn2	8.54129210993471e-10	-0.452928
MG1	Gm26917	1.03377736847231e-09	-0.462795
MG1	Prkch	1.08436859371974e-09	-0.590845
MG1	Agap1	1.2130320353757e-09	-0.690154
MG1	Clint1	1.54251753461165e-09	-0.430374
MG1	Pik3r1	1.60493701283328e-09	-0.617341
MG1	Ptchd1	1.97404594820321e-09	-0.490579
MG1	Sdk1	2.20499577445026e-09	-0.639597
MG1	Rnf150	2.3029490892839e-09	-0.627682
MG1	Nol4l	2.51616176247343e-09	-0.516642
MG1	Skap2	3.05683940767521e-09	-0.355851
MG1	Peli2	3.60680485684174e-09	-0.439474
MG1	Suclg2	3.62796807449857e-09	-0.631738
MG1	Lcp2	4.20861902195841e-09	-0.572026
MG1	Peli1	4.23386771753159e-09	-0.481595
MG1	Pcf11	4.25391564740935e-09	-0.661077
MG1	Fam219a	4.39494686114308e-09	-0.59894
MG1	Eya4	4.41917742044184e-09	-0.730045
MG1	Naip5	4.52079306368957e-09	-0.633966
MG1	Lims1	4.91170000382748e-09	-0.387778
MG1	Abcd2	5.60603487172288e-09	-0.430259
MG1	Pid1	5.85710675194767e-09	-0.643395
MG1	Ankrd11	6.0122466750239e-09	-0.385798
MG1	Ebf3	6.2524877201577e-09	-0.928104
MG1	Vps13c	7.24704260028549e-09	-0.380943
MG1	Cnot4	8.133277958536e-09	-0.432579
MG1	Atrx	8.97468655708217e-09	-0.396951
MG1	Acaca	1.08170428664428e-08	-0.33731
MG1	Rgl2	1.10556304644204e-08	-0.553428
MG1	Ccny	1.12862134591948e-08	-0.506625
MG1	Tsix	1.16777564703826e-08	-0.526604
MG1	Slc38a6	1.19329218501919e-08	-0.501866
MG1	Rbm33	1.21122930135765e-08	-0.55137
MG1	Fli1	1.23239623082604e-08	-0.360559
MG1	Itsn2	1.328247997296e-08	-0.479816
MG1	Rcbtb2	1.35254837854691e-08	-0.489869
MG1	Gab2	1.37899044641898e-08	-0.299296
MG1	Ankrd44	1.38701018410513e-08	-0.370605
MG1	Usp12	1.65522343539913e-08	-0.424593
MG1	Tbc1d14	1.8858935244972e-08	-0.617288
MG1	Smyd3	2.05889849406095e-08	-0.370595
MG1	Banp	2.07045921012557e-08	-0.666632
MG1	Map3k20	2.07393067277066e-08	-1.06534
MG1	Etv6	2.10515096070679e-08	-0.356641
MG1	Bod1l	2.35384902597781e-08	-0.596841
MG1	Tbc1d5	2.38581987984801e-08	-0.327464
MG1	St14	2.63372425125997e-08	-0.78686
MG1	Cacna1d	2.65112800859697e-08	-0.347111
MG1	Lars2	2.66399100229138e-08	-0.357649
MG1	Fgd4	3.10695938489104e-08	-0.497169
MG1	Csmd3	3.19570581577076e-08	-0.300464
MG1	Atp9b	3.21271963806471e-08	-0.434458
MG1	Ylpm1	3.375858830527e-08	-0.540594
MG1	Lrrc8d	3.6413192001687e-08	-0.385733
MG1	Snx24	3.71221849116801e-08	-0.443202
MG1	Minar1	3.93889016342888e-08	-1.16419
MG1	Tcf25	4.15643461755241e-08	-0.375772
MG1	Gm26714	5.32298475147001e-08	-0.749716
MG1	Pacsin1	5.45874799166925e-08	-0.499152
MG1	Lrrk1	5.7328232805223e-08	-0.568416
MG1	Luc7l2	5.96478223380549e-08	-0.31498
MG1	Arhgap25	6.07330540836792e-08	-0.329613
MG1	A430093F15Rik	6.26810544610949e-08	-1.11248
MG1	Xpo6	6.51410574921539e-08	-0.595504
MG1	Gm2629	6.60351400792594e-08	-0.348822
MG1	Myo1f	6.6485719103861e-08	-0.332646
MG1	Sf3b1	7.2424038614185e-08	-0.391407
MG1	Alpk1	7.49522552824531e-08	-0.971031
MG1	Gm13391	7.76579216628712e-08	-0.818016
MG1	Tmem245	7.93421586339257e-08	-0.489585
MG1	Tbc1d4	8.02335371431056e-08	-0.589785
MG1	Adarb1	9.04398513245396e-08	-0.434616
MG1	Aplp2	9.27313510434298e-08	-0.396319
MG1	AW554918	9.53711501801258e-08	-0.567245
MG1	Pign	9.60114737694911e-08	-0.487774
MG1	Osbpl9	9.67126093990379e-08	-0.422232
MG1	Fgf1	1.02032716436636e-07	-1.10346
MG1	Uvrag	1.06201274371323e-07	-0.3715
MG1	Akap9	1.25807958149248e-07	-0.530511
MG1	Hif1a	1.26059414336062e-07	-0.379057
MG1	Mef2a	1.29185497321801e-07	-0.26787
MG1	Snrnp70	1.34860004852763e-07	-0.32839
MG1	Ppm1h	1.36061079440547e-07	-0.282072
MG1	Hpse	1.37330830791186e-07	-0.868087
MG1	Tpd52	1.37542471013325e-07	-0.497857
MG1	Lyst	1.39779602941949e-07	-0.414483
MG1	Fam214a	1.45265899425339e-07	-0.599544
MG1	Tns3	1.54259393853354e-07	-0.292907
MG1	Rcsd1	1.55938097834598e-07	-0.528329
MG1	Arhgap17	1.57571293756824e-07	-0.374233
MG1	Rai1	1.65301103310217e-07	-0.550087
MG1	Spire1	1.69874113542379e-07	-0.372741
MG1	Gnptab	1.77827659010034e-07	-0.790769
MG1	Ptprg	1.84192732234933e-07	-0.623029
MG1	Relch	1.84409609473684e-07	-0.40905
MG1	Lncpint	1.89828825633872e-07	-0.336771
MG1	Bcl2	1.98533528478725e-07	-0.604377
MG1	Dgkz	2.06284312300455e-07	-0.359982
MG1	Ubash3b	2.09009011979667e-07	-0.314997
MG1	Bcas3	2.1581453389426e-07	-0.372941
MG1	Capzb	2.18457207720999e-07	-0.446692
MG1	Washc4	2.23531782422794e-07	-0.516746
MG1	Cpeb2	2.3480548719466e-07	-0.410022
MG1	Plek	2.45689516621964e-07	-0.377706
MG1	Eea1	2.48808146292358e-07	-0.563021
MG1	Gm5086	2.58435566250375e-07	-0.479079
MG1	Nek6	2.61745984211967e-07	-0.6037
MG1	Rtn4rl1	2.70197512062836e-07	-0.445316
MG1	Anxa3	2.78366211518622e-07	-0.411862
MG1	Wdpcp	2.78804278661962e-07	-0.830185
MG1	Pced1b	2.80481336850165e-07	-0.836754
MG1	Btbd9	2.97316071411771e-07	-0.291252
MG1	Sox5	3.06381742358796e-07	-0.652328
MG1	Tmem163	3.08378931875514e-07	-0.41605
MG1	Apobec1	3.13828453256428e-07	-0.569986
MG1	Thoc2	3.21293492929859e-07	-0.367657
MG1	Phip	3.2503285683622e-07	-0.331746
MG1	Pcca	3.33103186431567e-07	-0.425479
MG1	Rttn	3.69996112802742e-07	-0.439901
MG1	Fbxw4	3.74491730725372e-07	-0.418698
MG1	Psme4	3.81060333686602e-07	-0.426152
MG1	Rasa1	3.81573979356817e-07	-0.414716
MG1	Inpp5a	4.10268906397685e-07	-0.683116
MG1	Snx29	4.11606568863793e-07	-0.306443
MG1	Ppp4r3b	4.28698667870928e-07	-0.528724
MG1	D7Ertd443e	4.28898470794609e-07	-0.744988
MG1	9930111J21Rik2	4.31417956281748e-07	-0.630783
MG1	Elf2	4.3321915329082e-07	-0.437529
MG1	Osbpl3	4.57745773827583e-07	-0.712418
MG1	Arfgef2	4.58424702405984e-07	-0.608557
MG1	A330023F24Rik	4.80837370871517e-07	-0.394417
MG1	Git2	5.1164609627988e-07	-0.332374
MG1	Cyth1	5.13885757766794e-07	-0.59253
MG1	Zc3h7a	5.14644085585545e-07	-0.427935
MG1	Sema4d	5.20806054042298e-07	-0.477931
MG1	Ski	5.63410092836172e-07	-0.320571
MG1	Lima1	5.6487305113346e-07	-0.899039
MG1	Ddhd1	5.6504760031005e-07	-0.472921
MG1	Ncf2	5.69660278927131e-07	-0.566295
MG1	Trip11	5.70576532420262e-07	-0.434719
MG1	Cerk	5.75724601857324e-07	-0.394496
MG1	Scaf11	5.90136453139601e-07	-0.423556
MG1	Map2k5	6.11327075014514e-07	-0.398435
MG1	Cfh	6.1460739786698e-07	-0.253642
MG1	Fndc3a	6.26828365791532e-07	-0.41926
MG1	Fam20c	6.57134865313159e-07	-0.612948
MG1	Pitpnc1	6.57906691768341e-07	-0.385512
MG1	Tbc1d22a	6.58219577108575e-07	-0.451008
MG1	Ildr2	6.7961309317154e-07	-0.564468
MG1	Ptprm	7.20837440846138e-07	-0.417967
MG1	Hip1	7.49467917459331e-07	-0.697319
MG1	Yeats2	7.52182884525405e-07	-0.660635
MG1	St6gal1	7.69965722490395e-07	-0.367434
MG1	Wipf1	7.70531697789918e-07	-0.341405
MG1	Tbl1x	7.81680186625439e-07	-0.375145
MG1	Fto	7.9057036137307e-07	-0.374052
MG1	Rptor	8.04425510785399e-07	-0.386162
MG1	Zfp407	8.22541462710435e-07	-0.350997
MG1	Rab2a	8.3485988296936e-07	-0.370431
MG1	Phyhd1	8.37779282396727e-07	-0.358738
MG1	Sh3bp2	8.86464295645798e-07	-0.546197
MG1	Gab3	9.10687530562346e-07	-0.555942
MG1	Camsap1	9.85058070714433e-07	-0.61281
MG1	Cyth4	9.92137066728295e-07	-0.265187
MG1	Srrm1	1.01329823712092e-06	-0.359452
MG1	Dis3l2	1.04412145192553e-06	-0.378649
MG1	Aim2	1.0741831379443e-06	-0.562471
MG1	Aff1	1.08943453049301e-06	-0.63859
MG1	Pik3cb	1.09328197275488e-06	-0.528355
MG1	Cux2	1.12563228702904e-06	-0.699528
MG1	Hivep3	1.15818780162007e-06	-0.360264
MG1	Pitpna	1.17677274275828e-06	-0.555764
MG1	Rbpj	1.2008382463396e-06	-0.518868
MG1	Rreb1	1.29556892403056e-06	-0.281107
MG1	Ell2	1.39825083173286e-06	-0.67766
MG1	Cdk9	1.41495512375968e-06	-0.481192
MG1	Arl15	1.54328759869465e-06	-0.324381
MG1	Ppm1l	1.72331841485255e-06	-0.543818
MG1	Specc1	1.76503769498731e-06	-0.27988
MG1	Man2a1	1.80263654305923e-06	-0.561862
MG1	Ncoa3	1.83392327747703e-06	-0.370489
MG1	Ifngr2	1.85331641867527e-06	-0.506322
MG1	Cd86	1.92716671060869e-06	-0.38288
MG1	Fam172a	1.94200498258952e-06	-0.308869
MG1	Stx8	2.00020882247031e-06	-0.36285
MG1	Rsf1	2.04192024013042e-06	-0.310625
MG1	Rin3	2.04448957316296e-06	-0.579069
MG1	Tnrc6b	2.04737118652713e-06	-0.251927
MG1	Colgalt1	2.06282356930812e-06	-0.436177
MG1	Tnfrsf11a	2.16916582618222e-06	-0.36845
MG1	Rhbdd1	2.19576262927931e-06	-0.838577
MG1	Epsti1	2.20948811373306e-06	-0.440989
MG1	Zc3h12b	2.30694948828664e-06	-0.533177
MG1	Bckdhb	2.30859378860666e-06	-0.5489
MG1	Gsap	2.31692264597775e-06	-0.289877
MG1	Runx1	2.50423419042629e-06	-0.265928
MG1	Grid2	2.52457971079188e-06	-0.259131
MG1	Il6st	2.5760243315464e-06	-0.329035
MG1	Hpgds	2.60331722373942e-06	-0.275867
MG1	Zmym4	2.67388992579745e-06	-0.353514
MG1	Zfp697	2.68274456167837e-06	-0.495906
MG1	Immp2l	2.69664975032535e-06	-0.442264
MG1	Plxna2	2.71391082689204e-06	-0.766203
MG1	Rapgef1	2.71520955105356e-06	-0.433015
MG1	Ddx3x	2.85277403942355e-06	-0.343549
MG1	Snx18	2.8831435294314e-06	-0.511806
MG1	Ubr1	2.88747178716984e-06	-0.432352
MG1	Stk3	2.89254398892806e-06	-0.3612
MG1	Dock11	3.20011427505937e-06	-0.339411
MG1	Naip2	3.24640835173593e-06	-0.418483
MG1	Cln3	3.27503094402544e-06	-0.562454
MG1	Asxl2	3.32828974608915e-06	-0.378854
MG1	Tubgcp5	3.39732878790325e-06	-0.476434
MG1	Cpeb1	3.46077764693992e-06	-0.473292
MG1	Map3k1	3.50768402999399e-06	-0.406263
MG1	Dennd1b	3.53318033597666e-06	-0.265656
MG1	Ddx6	3.53818794652803e-06	-0.354971
MG1	Fblim1	3.56413105522588e-06	-0.852877
MG1	Ccar1	3.60442183365922e-06	-0.355142
MG1	Srrm2	3.61922970340049e-06	-0.269408
MG1	Ncoa1	3.6397607111954e-06	-0.266656
MG1	2210408F21Rik	3.64000039379915e-06	-0.451822
MG1	St8sia4	3.65455513957565e-06	-0.599154
MG1	Tial1	3.69541205417624e-06	-0.403541
MG1	Btaf1	3.70240983301964e-06	-0.418563
MG1	Cdk6	3.81279563023644e-06	-0.464309
MG1	Plekhh2	3.86460205588666e-06	-0.423238
MG1	Pik3ap1	3.92239438845716e-06	-0.408784
MG1	Irak2	3.94826324189561e-06	-0.388379
MG1	Rin2	4.197226799141e-06	-0.43926
MG1	Tecpr1	4.36904692707128e-06	-0.535799
MG1	Pdss2	4.39320225031305e-06	-0.37843
MG1	Csf3r	4.40292984533749e-06	-0.283989
MG1	Enox2	4.48497512438509e-06	-0.55718
MG1	Hvcn1	4.53419223874969e-06	-0.558836
MG1	Abr	4.58366579462983e-06	-0.276525
MG1	Zc3h6	4.67215145736598e-06	-0.619166
MG1	Cnot1	4.72801358828885e-06	-0.337251
MG1	Fkbp5	4.97064062146127e-06	-0.377593
MG1	Zcchc7	5.22545182845532e-06	-0.283535
MG1	Rnf180	5.42771909465644e-06	-0.404378
MG1	Mbd2	5.63474274053724e-06	-0.591344
MG1	Elf1	5.74798152991293e-06	-0.392974
MG1	Itsn1	5.78657546463784e-06	-0.584917
MG1	Brd4	5.98274147535033e-06	-0.319172
MG1	Brwd1	6.15749867333827e-06	-0.306028
MG1	Spsb1	6.17482847588657e-06	-0.58096
MG1	Gcnt2	6.39265391607032e-06	-0.469025
MG1	Spop	6.68664990632643e-06	-0.406391
MG1	Tasor	6.78489528023343e-06	-0.300833
MG1	Fars2	6.80189215562741e-06	-0.367724
MG1	Tnrc6c	6.84771422992371e-06	-0.251507
MG1	Kcnj2	6.94973622349923e-06	-0.443628
MG1	Tmem170b	6.96489370217846e-06	-0.847892
MG1	Babam2	7.00981644798933e-06	-0.360821
MG1	Kcnk13	7.02524347571756e-06	-0.413853
MG1	Myo18a	7.0788040503008e-06	-0.70455
MG1	Cables1	7.19009751531831e-06	-0.416167
MG1	Scaper	7.40075760742136e-06	-0.31966
MG1	Huwe1	7.60343318579504e-06	-0.268954
MG1	Rnpep	7.78383871499943e-06	-0.494926
MG1	Foxo1	7.80576778907468e-06	-0.582007
MG1	Nfatc1	7.85074468153611e-06	-0.385525
MG1	Dock1	7.88402578033689e-06	-0.32476
MG1	Pou2f1	8.08152322542303e-06	-0.35057
MG1	Vps13b	8.46190591464278e-06	-0.293546
MG1	Slc16a7	8.55038817179563e-06	-0.340403
MG1	Nav2	8.8380440607873e-06	-0.283075
MG1	Ptbp3	8.84315101658328e-06	-0.366996
MG1	Snx25	9.07090653140094e-06	-0.477833
MG1	Arhgap22	9.10460648453196e-06	-0.299098
MG1	Ddi2	9.12821273246598e-06	-0.295513
MG1	Gigyf1	9.12959515388223e-06	-0.47434
MG1	Zdhhc14	9.21891185463034e-06	-0.29277
MG1	Whrn	9.38039462908115e-06	-0.369592
MG1	Dgkd	9.43188277097843e-06	-0.267899
MG1	Gm26740	9.6227315117839e-06	-0.350812
MG1	Med1	9.84240039683758e-06	-0.643683
MG1	Golga4	9.98073256886341e-06	-0.370508
MG1	Kif16b	1.00631161012999e-05	-0.482369
MG1	Nbas	1.04319104313046e-05	-0.441328
MG1	Bbs9	1.06148889631446e-05	-0.285446
MG1	Csf1	1.06324428120673e-05	-0.543824
MG1	Pard3b	1.06456609952791e-05	-0.299368
MG1	St3gal3	1.07793584850995e-05	-0.27891
MG1	Vps54	1.08418815261293e-05	-0.280223
MG1	Raf1	1.10130061193524e-05	-0.385506
MG1	Kdm6a	1.10829202502687e-05	-0.280263
MG1	C2cd3	1.10881692219466e-05	-0.630361
MG1	Fbxo11	1.14785193173783e-05	-0.295808
MG1	Mdn1	1.15035440803609e-05	-0.588464
MG1	Atad2b	1.15367272504551e-05	-0.265544
MG1	Trappc8	1.17752106423404e-05	-0.359074
MG1	Lpp	1.20800533948934e-05	-0.375088
MG1	Ppfia1	1.24446682154393e-05	-0.710668
MG1	Tab2	1.25565593237292e-05	-0.332499
MG1	Cbl	1.26840126824288e-05	-0.261906
MG1	Pcmtd1	1.2906406401584e-05	-0.297208
MG1	Ccnl1	1.30072696125399e-05	-0.395954
MG1	Lacc1	1.31136192908903e-05	-0.769793
MG1	Exoc6	1.32067620624111e-05	-0.3556
MG1	Luc7l3	1.33358683260373e-05	-0.260312
MG1	Qrich1	1.34734464091701e-05	-0.262859
MG1	E2f3	1.35321658394027e-05	-0.402465
MG1	Zfp871	1.40906318227099e-05	-0.574318
MG1	AU020206	1.46172802172816e-05	-0.293148
MG1	Ube3a	1.52932542461193e-05	-0.258631
MG1	Renbp	1.53913575453119e-05	-0.490167
MG1	Tspan9	1.5701732480472e-05	-0.744087
MG1	Tmcc1	1.57279954190797e-05	-0.274239
MG1	Phlpp1	1.59415379088289e-05	-0.353408
MG1	Efr3b	1.59823236546746e-05	-0.442854
MG1	Mknk1	1.63700850498466e-05	-0.414781
MG1	Anapc15	1.67652283737153e-05	-0.294801
MG1	Retreg1	1.72185871181337e-05	-0.290074
MG1	Lhfpl2	1.72863571662956e-05	-0.312633
MG1	Eri3	1.72931228797875e-05	-0.377047
MG1	Cep170	1.73308171479832e-05	-0.289201
MG1	Clip1	1.74148114492538e-05	-0.31862
MG1	Ctse	1.78332856451581e-05	-0.69663
MG1	Tpp2	1.8231810469161e-05	-0.366677
MG1	Fmnl3	1.91323103519703e-05	-0.342137
MG1	Ptbp2	2.00416702692661e-05	-0.347821
MG1	Tmem87b	2.00586508839498e-05	-0.454756
MG1	Nfe2l2	2.03394170223225e-05	-0.310909
MG1	Ncor2	2.03914512362302e-05	-0.366188
MG1	Cd84	2.07330375156934e-05	-0.2886
MG1	Hps3	2.07423007427475e-05	-0.616043
MG1	Trpm3	2.11716409563029e-05	-0.33504
MG1	Kat2b	2.12788709394751e-05	-0.545609
MG1	Wasf2	2.18455224818106e-05	-0.340149
MG1	Mga	2.19638415892446e-05	-0.345247
MG1	Rab8b	2.2006434596878e-05	-0.355496
MG1	Ikbkb	2.21150525578074e-05	-0.427756
MG1	Eif2ak3	2.23810338351687e-05	-0.622343
MG1	Vgll4	2.2406401699003e-05	-0.355007
MG1	Smg6	2.26741702476298e-05	-0.314931
MG1	Luc7l	2.28181680758667e-05	-0.426188
MG1	Ankhd1	2.38291743458237e-05	-0.282373
MG1	Odf2	2.41567689550116e-05	-0.55303
MG1	Larp1	2.46186151214314e-05	-0.301407
MG1	Ehd4	2.46984881894648e-05	-0.381509
MG1	Supt3	2.60105805046333e-05	-0.429959
MG1	Nrf1	2.64707281232751e-05	-0.3461
MG1	Urgcp	2.65774766220973e-05	-0.348441
MG1	4931406P16Rik	2.77347589980562e-05	-0.329496
MG1	Zmym5	2.79531454616779e-05	-0.497458
MG1	Pdpk1	2.82513371604186e-05	-0.334743
MG1	Bmpr1a	2.8303140427895e-05	-0.348404
MG1	Zc3hav1	2.84266004432193e-05	-0.529446
MG1	Eefsec	2.86492349516497e-05	-0.554844
MG1	Ccdc82	2.88947130203542e-05	-0.429637
MG1	Pias1	2.89280919074495e-05	-0.319498
MG1	2610035D17Rik	3.05013370573101e-05	-0.560345
MG1	Lilrb4a	3.05604256995597e-05	-0.344753
MG1	Dennd6a	3.14874056137298e-05	-0.301984
MG1	Lcorl	3.18221135236782e-05	-0.317599
MG1	Dido1	3.19697994148187e-05	-0.41662
MG1	Kiz	3.21431504434597e-05	-0.586295
MG1	Cdc42bpb	3.30340175675905e-05	-0.550569
MG1	Apba1	3.32853096090047e-05	-0.302817
MG1	Auh	3.45864573858293e-05	-0.431055
MG1	Pik3ca	3.45920970494701e-05	-0.388781
MG1	Ctnna1	3.50368705117603e-05	-0.563043
MG1	Hectd2	3.543198191559e-05	-0.500092
MG1	Cdc73	3.59947037076253e-05	-0.278664
MG1	Med13l	3.6033308086208e-05	-0.32874
MG1	Kdm4c	3.6050596694089e-05	-0.350727
MG1	Fbxw11	3.61957732375291e-05	-0.353356
MG1	Tlr7	3.63068003630708e-05	-0.368448
MG1	Afdn	3.63542153065245e-05	-0.455837
MG1	Cox16	3.69759265290174e-05	-0.326846
MG1	Tra2a	3.77348285379313e-05	-0.263036
MG1	Rsrc1	3.7895141080176e-05	-0.362036
MG1	Lats1	3.81194939914817e-05	-0.489454
MG1	Pxk	3.83311750054998e-05	-0.484407
MG1	Frs2	3.86799230046371e-05	-0.507053
MG1	Thada	3.87961012458511e-05	-0.355105
MG1	Anks1	3.91813388459152e-05	-0.310069
MG1	Reps1	3.93467198898409e-05	-0.590453
MG1	Cul3	4.03356763786713e-05	-0.314798
MG1	Wdfy4	4.06452450902296e-05	-0.304296
MG1	Hnrnpm	4.09164174002958e-05	-0.27681
MG1	2900089D17Rik	4.10466230085073e-05	-0.471429
MG1	Litaf	4.11374033866879e-05	-0.436607
MG1	Snx30	4.12045530800442e-05	-0.29239
MG1	Ralgapb	4.1347730116897e-05	-0.39982
MG1	Slc9a7	4.16299708098602e-05	-0.437403
MG1	Washc2	4.17461923927483e-05	-0.563616
MG1	Sfswap	4.18811817502329e-05	-0.400197
MG1	Birc6	4.18842019023689e-05	-0.306517
MG1	Trrap	4.22248014627646e-05	-0.467676
MG1	Coro2a	4.25752342404262e-05	-0.487731
MG1	Dennd4c	4.27615737912252e-05	-0.511776
MG1	Larp4b	4.33323146352796e-05	-0.311848
MG1	A630001G21Rik	4.34928182200978e-05	-0.349756
MG1	Dyrk1a	4.34965764816809e-05	-0.271865
MG1	Ikzf2	4.40000479123967e-05	-0.434709
MG1	Cmip	4.40706581409268e-05	-0.301206
MG1	Kcnq1ot1	4.43587428667503e-05	-0.282631
MG1	Nlrp1b	4.45395004524638e-05	-0.647395
MG1	Micu3	4.53705434084965e-05	-0.532527
MG1	Smg1	4.60654514849596e-05	-0.251172
MG1	St18	4.61338462847421e-05	-0.455677
MG1	Arfgef1	4.64295410156024e-05	-0.304877
MG1	Rasa4	4.67387412395776e-05	-0.496441
MG1	Efl1	4.70136250453651e-05	-0.501016
MG1	Tmem131l	4.7283073461442e-05	-0.291766
MG1	Setd2	4.8429206872264e-05	-0.283192
MG1	Immt	4.85376918205354e-05	-0.391848
MG1	Gm12185	4.97118064138595e-05	-0.62647
MG1	Tardbp	5.11022143052376e-05	-0.310454
MG1	Setd5	5.25876291361212e-05	-0.250095
MG1	Slc44a1	5.28049900464633e-05	-0.320679
MG1	Prune2	5.28831369801639e-05	-0.498063
MG1	Chd1	5.29759230075333e-05	-0.36375
MG1	Resf1	5.39296515546204e-05	-0.385262
MG1	Ipcef1	5.44585106332311e-05	-0.495363
MG1	Capn15	5.45245131059638e-05	-0.457989
MG1	Gm47283	5.52363599623959e-05	-0.272471
MG1	Cpped1	5.58286109209521e-05	-0.578896
MG1	Zfp704	5.5877539665225e-05	-0.372426
MG1	Galnt13	5.74539868863611e-05	-0.263144
MG1	46089	5.74859688795061e-05	-0.451218
MG1	Vrk2	5.77131404986999e-05	-0.45099
MG1	Zzz3	5.95066660338306e-05	-0.363603
MG1	Stk38	5.95345977222759e-05	-0.321649
MG1	Wwox	6.03585229001155e-05	-0.303877
MG1	Ccm2	6.07517366672023e-05	-0.381953
MG1	Prr14l	6.08040779079447e-05	-0.286393
MG1	Grina	6.11429430042309e-05	-0.471315
MG1	Zfp318	6.28551591370342e-05	-0.711276
MG1	Aatf	6.3438248220534e-05	-0.348963
MG1	P2rx7	6.35707042734048e-05	-0.341784
MG1	Fmnl2	6.37635305344283e-05	-0.305835
MG1	Nfia	6.40265657030161e-05	-0.259129
MG1	Bmt2	6.42687105154551e-05	-0.417826
MG1	Bcar3	6.50011126761617e-05	-0.440697
MG1	Abcb7	6.51285725983506e-05	-0.451661
MG1	Mlph	6.52811726054629e-05	-0.583637
MG1	Cd2ap	6.53047237206832e-05	-0.314085
MG1	Atg7	6.83143430152895e-05	-0.367125
MG1	Slf2	6.88443367889327e-05	-0.337625
MG1	Dst	6.8937712109186e-05	-0.254734
MG1	Klhl7	6.91282875800108e-05	-0.32607
MG1	Avl9	6.95360777061141e-05	-0.570988
MG1	Wars2	6.96886638520819e-05	-0.573936
MG1	Dennd4a	6.97244054525317e-05	-0.305361
MG1	Atf2	6.98008522089478e-05	-0.341642
MG1	Pik3cd	7.16543956470377e-05	-0.314863
MG1	Slc10a7	7.17356562542923e-05	-0.491876
MG1	Gna13	7.2506057945727e-05	-0.461983
MG1	Ogfrl1	7.27420842930972e-05	-0.353661
MG1	Arhgap35	7.42825627776994e-05	-0.452948
MG1	Inpp4a	7.58499427661546e-05	-0.493651
MG1	2510009E07Rik	7.59884833989274e-05	-0.615905
MG1	Fryl	7.71579398650428e-05	-0.311431
MG1	Map3k3	7.76734370853224e-05	-0.339661
MG1	Slk	7.79625687783435e-05	-0.361592
MG1	Gm26510	8.00951037797724e-05	-0.595165
MG1	Stk10	8.03922300691329e-05	-0.367815
MG1	Uso1	8.0895776627731e-05	-0.351823
MG1	Creb3l2	8.17071685890855e-05	-0.284859
MG1	Msl2	8.20731543302622e-05	-0.428521
MG1	Cwf19l2	8.21868596776423e-05	-0.364932
MG1	Arhgap15	8.38525161078819e-05	-0.724696
MG1	Mtmr3	8.48522218190162e-05	-0.257584
MG1	Hpcal1	8.57041192746277e-05	-0.605185
MG1	Zhx2	8.5967273712918e-05	-0.66912
MG1	Cop1	8.69106176442763e-05	-0.348237
MG1	Ubac2	8.71647817685055e-05	-0.348845
MG1	Mlxip	8.72331992945297e-05	-0.255088
MG1	Aig1	8.79053723410616e-05	-0.294778
MG1	Otud7b	9.40517113303148e-05	-0.400722
MG1	Ago4	9.87177568932494e-05	-0.648098
MG1	Epc2	9.957473730848e-05	-0.411896
MG1	Srek1	9.97159630919202e-05	-0.281351
MG1	Tango2	0.000103951685423247	-0.287602
MG1	Slmap	0.000104316235468903	-0.251875
MG1	Map3k14	0.000104972608549676	-0.653358
MG1	Gbe1	0.000105264227264255	-0.657326
MG1	2610507B11Rik	0.000105486671978092	-0.381977
MG1	Zfp740	0.000107811705522366	-0.42946
MG1	Tent5c	0.000108702019426107	-0.403412
MG1	Samd8	0.000110081412328503	-0.871176
MG1	Sntb2	0.000111698417526423	-0.468387
MG1	Map3k4	0.000112012282140205	-0.510522
MG1	Mbtps2	0.000112160525978408	-0.345108
MG1	Hltf	0.000114023657106957	-0.32335
MG1	Tgfa	0.000114261256784436	-0.450377
MG1	Ythdc1	0.000115934758510435	-0.25981
MG1	Nipbl	0.000118561157115691	-0.257608
MG1	Msantd2	0.000119177663192216	-0.416172
MG1	Glb1	0.000120038043439105	-0.289682
MG1	Usp15	0.000120265559304385	-0.323582
MG1	Tgfb1	0.000120266016095918	-0.437814
MG1	Pcnx	0.000121668252904181	-0.27857
MG1	Akap8l	0.000122675410316603	-0.335502
MG1	Elf4	0.000122724830105441	-0.492341
MG1	Gm40645	0.000123772223159351	-0.507328
MG1	Ralbp1	0.000125131165118926	-0.491733
MG1	Lrguk	0.000126517834311238	-0.519486
MG1	Rnf144b	0.00012691667387796	-0.545945
MG1	Prkcd	0.000127186871470892	-0.307908
MG1	Fgr	0.000134145397687425	-0.63423
MG1	Gm6277	0.000138193478088474	-0.436412
MG1	Samd4	0.000139814851007249	-0.512149
MG1	Mdm4	0.000141981385934099	-0.256826
MG1	Clk4	0.000142932301193401	-0.267489
MG1	Wapl	0.000144832509356129	-0.306895
MG1	Casp8	0.000145034453798654	-0.422475
MG1	Dop1a	0.00014534177883031	-0.433025
MG1	Usp25	0.000146222313077154	-0.339804
MG1	Slc16a10	0.000147357135915902	-0.330346
MG1	Tbc1d1	0.000147700039967198	-0.45164
MG1	Itgax	0.000147990610064851	-0.771118
MG1	Cacul1	0.000148047022298053	-0.389879
MG1	Dhrs3	0.00014892702223449	-0.464025
MG1	Wdfy1	0.000149212595032992	-0.518982
MG1	Itgb3	0.000154761150216256	-0.459743
MG1	Arhgap26	0.000156391541802603	-0.389601
MG1	Specc1l	0.000161809509283554	-0.298562
MG1	Dync1li1	0.000162146902693668	-0.322886
MG1	Golgb1	0.00016422344681974	-0.307249
MG1	Havcr2	0.000164486302814818	-0.351535
MG1	Arnt	0.000165846498263454	-0.404712
MG1	Actr2	0.000165861196490771	-0.326725
MG1	Kdm5a	0.000166075581086824	-0.283428
MG1	Pou2f2	0.000169086435974359	-0.302049
MG1	Ttc7b	0.00017214536001746	-0.302392
MG1	Abcb1b	0.000176005468536255	-0.254938
MG1	Slc44a2	0.000176582034309628	-0.482016
MG1	Sarnp	0.000176789146351697	-0.284636
MG1	Zcchc8	0.000178469443823721	-0.583057
MG1	A930007I19Rik	0.000180008241898422	-0.427223
MG1	Scarb2	0.000182367779555647	-0.308989
MG1	Srcap	0.000188142433504231	-0.344283
MG1	Gpcpd1	0.000191645229265018	-0.273082
MG1	Rassf2	0.000193694598917645	-0.393629
MG1	Nfx1	0.000199321747409535	-0.372824
MG1	Slc1a3	0.000202376031643653	-0.39612
MG1	Ppp4r3a	0.000203532301411479	-0.329406
MG1	Galc	0.000210944995985828	-0.374904
MG1	Smarcc2	0.000212644557932416	-0.38841
MG1	Stx4a	0.000212852936095469	-0.473169
MG1	Zfp608	0.000213166527041394	-0.289621
MG1	Cpq	0.000217012565872229	-0.496798
MG1	Epb41	0.000222391152689672	-0.305361
MG1	Dtd1	0.000230466982380734	-0.429712
MG1	Gopc	0.000230494663703208	-0.434548
MG1	Cdc27	0.00023235978874615	-0.298571
MG1	Fam193a	0.000234421236461292	-0.278042
MG1	Wbp1l	0.00023573738941638	-0.458306
MG1	Ralgps1	0.000239845206517293	-0.437592
MG1	Prkag2	0.000240120568113088	-0.305826
MG1	Zfp395	0.000240672633753263	-0.35098
MG1	Stat2	0.000245177278113526	-0.518478
MG1	E130307A14Rik	0.000250904164658415	-0.269546
MG1	Wwp2	0.000251009911331249	-0.44597
MG1	4632427E13Rik	0.00025528072536667	-0.26114
MG1	Tpst2	0.000255457487228429	-0.441446
MG1	Fam129a	0.000257107615614695	-0.351221
MG1	Pdxdc1	0.00026222010987444	-0.282268
MG1	Srsf1	0.000263705987347402	-0.38484
MG1	Pkd2	0.000268871681077438	-0.257845
MG1	Zfp236	0.00027108380614016	-0.275184
MG1	Vwa8	0.000272387584602761	-0.374866
MG1	Abca3	0.00027440468089467	-0.390765
MG1	Alcam	0.0002751416522529	-0.32185
MG1	Elavl1	0.000277972404767511	-0.351787
MG1	Nceh1	0.000278436074331207	-0.25201
MG1	Clcn7	0.000282303340875822	-0.293799
MG1	Rhobtb1	0.000292388624461548	-0.338031
MG1	Tnfaip8	0.000295429750902998	-0.390811
MG1	Ube4a	0.0002961976608672	-0.441888
MG1	Yy1	0.000297320815055729	-0.301193
MG1	Shld2	0.000298210032409915	-0.591191
MG1	Ugp2	0.000302303300033288	-0.440745
MG1	Rragc	0.000302486556131532	-0.451763
MG1	Mroh1	0.000303059538016815	-0.321839
MG1	Cblb	0.000309617005305613	-0.292934
MG1	Psmd11	0.000309873948533586	-0.362949
MG1	Ap3b1	0.000314073399091666	-0.255601
MG1	Ppp2r5c	0.000315174702712148	-0.298216
MG1	Cacnb4	0.000315333354534541	-0.403289
MG1	Appbp2	0.000318510910447047	-0.323731
MG1	Med13	0.000321291094087074	-0.267327
MG1	Bptf	0.000323424618732617	-0.289412
MG1	Gpr137c	0.000323783843471081	-0.441527
MG1	Bfar	0.000332768214047956	-0.414428
MG1	Tmem104	0.000335195068162768	-0.278738
MG1	Svil	0.000336183647812609	-0.385996
MG1	Zswim8	0.000337760755169502	-0.418033
MG1	Rubcnl	0.000337803895832027	-0.543874
MG1	Stag2	0.000341317966705057	-0.271414
MG1	Abhd17c	0.000343211793727551	-0.27777
MG1	Map3k7	0.000346467506316205	-0.460917
MG1	N4bp2l1	0.000347647745151421	-0.31101
MG1	Nemf	0.000355516127237313	-0.281525
MG1	Mfsd11	0.000364356441422335	-0.578419
MG1	Sumf1	0.000369566268335555	-0.527536
MG1	Acbd5	0.000371154488594888	-0.370526
MG1	Mtmr2	0.00037186301197143	-0.466293
MG1	Fam135a	0.00037316730456999	-0.291619
MG1	Zbtb16	0.000374735766048355	-0.515801
MG1	Il1rl2	0.000386680303890861	-0.567065
MG1	Aebp2	0.000395871770958683	-0.465002
MG1	Daam1	0.000400663550448388	-0.269073
MG1	Stat3	0.000401996248922942	-0.374852
MG1	Nek9	0.000405090905684573	-0.546879
MG1	Gbf1	0.000406443597387674	-0.256677
MG1	S100pbp	0.000407305712286747	-0.343417
MG1	Rai14	0.000408784537717654	-0.317574
MG1	Chd4	0.00041869252242774	-0.263175
MG1	Upf2	0.00042062495743343	-0.317453
MG1	Samsn1	0.00042465779053941	-0.347479
MG1	Tom1	0.000428788553335051	-0.263393
MG1	Cab39l	0.000437071126926316	-0.352055
MG1	Rictor	0.000441574440412322	-0.306427
MG1	Rffl	0.000442370370457764	-0.319477
MG1	Snx13	0.000442503426047822	-0.263173
MG1	Kat6a	0.000442585027756978	-0.308225
MG1	Myh9	0.000444004848832515	-0.300139
MG1	Snx8	0.000447760442771692	-0.290113
MG1	Gpatch2l	0.000450475159646557	-0.411666
MG1	Ubxn4	0.000451221661621483	-0.359288
MG1	Kmt2d	0.000455082843919578	-0.368068
MG1	Pfkfb3	0.000456406545338787	-0.27694
MG1	Otud5	0.000456716125746809	-0.294116
MG1	Kdm7a	0.000456832126845916	-0.297958
MG1	Ptpn1	0.000456945987002662	-0.276475
MG1	Rps6ka5	0.000463591056538978	-0.341805
MG1	Zfp609	0.00046512086365906	-0.314756
MG1	Dym	0.000472932345381307	-0.334069
MG1	Hnrnpd	0.000475824190796571	-0.253195
MG1	2610037D02Rik	0.000478581003627555	-0.252589
MG1	Trim12a	0.000493460913763986	-0.514974
MG1	Ric1	0.000498312765307776	-0.317953
MG1	Safb2	0.000501680790819841	-0.254838
MG1	Zfp385a	0.000508337062614682	-0.601156
MG1	Fyttd1	0.000518114505271072	-0.263669
MG1	Kdm2b	0.000532562303604706	-0.26071
MG1	Zzef1	0.000548301390377485	-0.254665
MG1	Iws1	0.000548456713927424	-0.277556
MG1	Trim14	0.000566294041580969	-0.478871
MG1	Sec24a	0.000573049562318397	-0.389864
MG1	Phc3	0.000577460963837319	-0.294479
MG1	Ldah	0.000581655496582064	-0.28239
MG1	Ip6k1	0.00058838591632427	-0.369815
MG1	Acss1	0.000593658529240815	-0.37278
MG1	Ubxn7	0.000594802610986758	-0.303627
MG1	Cap1	0.000601229844632208	-0.286898
MG1	B4galt6	0.000601482338980599	-0.49683
MG1	Smc1a	0.000612741358206996	-0.406574
MG1	Cbfb	0.000615670612117166	-0.440351
MG1	Cpd	0.000625609646402706	-0.372017
MG1	Ighm	0.000640897104659495	-0.42633
MG1	Sp3	0.000640938642697202	-0.287525
MG1	Chd8	0.000647249139157108	-0.382109
MG1	Rheb	0.000657145626724403	-0.323422
MG1	P3h2	0.000662699639832012	-0.386499
MG1	Map3k2	0.000663359003863185	-0.28629
MG1	Togaram1	0.000687447653220243	-0.29517
MG1	Foxo3	0.000695913392131603	-0.326103
MG1	Pura	0.00070232627754932	-0.328516
MG1	Arih2	0.000725764442304497	-0.300291
MG1	Numa1	0.00072750078620703	-0.335117
MG1	Gkap1	0.000749187184555436	-0.442387
MG1	Atg10	0.00076098219960435	-0.278683
MG1	Prcp	0.000764502902669853	-0.413568
MG1	Arnt2	0.000769045283206909	-0.265635
MG1	Ddx60	0.000777087547674132	-0.37949
MG1	Wipf2	0.000786281350872465	-0.392459
MG1	Kdm3b	0.000799012626426179	-0.25085
MG1	Cradd	0.000829633896700964	-0.257144
MG1	Dtnbp1	0.000836726450472601	-0.270352
MG1	Bri3	0.000854336766211537	-0.334408
MG1	Phf12	0.000856385286552041	-0.278669
MG1	Spg11	0.000858953782266049	-0.390936
MG1	Fgd3	0.000878785016693606	-0.373879
MG1	Rcor3	0.000891909443117554	-0.550375
MG1	Vps4b	0.000902875826602593	-0.460469
MG1	Sp4	0.000904770343486464	-0.475714
MG1	Nsmaf	0.000904876032131673	-0.293491
MG1	Bach1	0.000907011818112841	-0.479284
MG1	Hp1bp3	0.000939103714870409	-0.329404
MG1	Rad17	0.000967847149242833	-0.46681
MG1	Syne1	0.00098083632668921	-0.290345
MG1	Lin52	0.000986675561620186	-0.369003
MG1	Rasa2	0.00102430092679811	-0.366835
MG1	Copg2	0.00102918667342049	-0.303038
MG1	Zfp36l1	0.00103238636162932	-0.440082
MG1	Rprd1a	0.00105017762838888	-0.312611
MG1	Sesn1	0.00105114310231183	-0.26027
MG1	Atp13a3	0.00107465793626759	-0.369051
MG1	Tdrd7	0.00108215202769564	-0.384648
MG1	Nrp2	0.00109014144498795	-0.284375
MG1	Ankrd10	0.00111731771718691	-0.28255
MG1	Msn	0.00113251153062703	-0.264873
MG1	Add1	0.00116759413951588	-0.296047
MG1	Gcn1	0.00120251351005837	-0.501822
MG1	Pgd	0.00127957666633851	-0.367169
MG1	Dapp1	0.00129617197696233	-0.274592
MG1	Zfp516	0.00129987496316856	-0.463135
MG1	Heatr5a	0.00138270414448742	-0.297715
MG1	Epm2a	0.00139444856355522	-0.360248
MG1	Fam120a	0.0013960485406635	-0.253447
MG1	Ubr4	0.00140275320481052	-0.404301
MG1	Rbm28	0.00140715365042124	-0.303683
MG1	Tlk2	0.0014099568331674	-0.255817
MG1	Ctps2	0.00141350822855842	-0.269754
MG1	Capza1	0.00142386312357737	-0.301514
MG1	Camk4	0.00144176939661506	-0.30841
MG1	Rev3l	0.00144447258797147	-0.280117
MG1	Baz1a	0.00144799026793788	-0.39433
MG1	Eif2ak2	0.00148011352653936	-0.414202
MG1	Spen	0.00149389951163405	-0.302378
MG1	Zup1	0.00153370294061813	-0.276621
MG1	F630206G17Rik	0.00160260590627509	-0.36676
MG1	Sdccag8	0.00161447902766357	-0.252226
MG1	Prag1	0.00166130121862295	-0.370908
MG1	Metap1d	0.00166733714720478	-0.327398
MG1	Olfr111	0.0016794924183642	-0.26964
MG1	Ddx42	0.00169884054096343	-0.291463
MG1	Atf1	0.0017115585795864	-0.384668
MG1	Orc4	0.00173559242547746	-0.370129
MG1	C2cd5	0.00173879447752112	-0.257253
MG1	Sipa1l3	0.0017466775252018	-0.286178
MG1	Zfp934	0.0017691473330142	-0.353385
MG1	Rab40c	0.00176992717718144	-0.285795
MG1	Strada	0.00177323546954957	-0.422886
MG1	Fam120c	0.0017850354630966	-0.315105
MG1	Iqsec1	0.00178541947313631	-0.378525
MG1	Lonrf3	0.00179297746997919	-0.328616
MG1	Elmsan1	0.00189907900398959	-0.291783
MG1	Msra	0.00192210400658433	-0.276647
MG1	Unk	0.00193014663370996	-0.277376
MG1	Caap1	0.00194799351438081	-0.39092
MG1	Hdac8	0.00197498541758415	-0.268256
MG1	Smad2	0.00197762892602373	-0.393447
MG1	Yes1	0.00198628776068343	-0.268546
MG1	Gcnt1	0.00199208518296757	-0.359987
MG1	Setd7	0.00199411228609728	-0.454956
MG1	Snx2	0.00200539084464209	-0.25436
MG1	Abcg1	0.00207950907005738	-0.285063
MG1	Mrps28	0.00210695142460677	-0.469915
MG1	Upf3b	0.00213059697754009	-0.276006
MG1	Hck	0.00213420248681871	-0.30652
MG1	Grk3	0.00219820383697481	-0.277241
MG1	Akr1a1	0.00222024260824723	-0.289774
MG1	Ube2r2	0.00223218689172064	-0.269367
MG1	Diaph1	0.00227350241007399	-0.31659
MG1	Cnrip1	0.00238090931135906	-0.306019
MG1	Hist1h2be	0.00241345344888231	-0.383506
MG1	Akap7	0.00242331384162557	-0.277155
MG1	Vps26a	0.00247815691381439	-0.411382
MG1	Trmt1l	0.00259114434102501	-0.313041
MG1	Snap23	0.00260002153443031	-0.251129
MG1	Rusc2	0.00260018844577021	-0.257378
MG1	Efcab14	0.00264376099069103	-0.307451
MG1	Nipa2	0.00272099807684538	-0.360198
MG1	Gm49797	0.00273703735279422	-0.260863
MG1	Tmem87a	0.00279345565217915	-0.270564
MG1	Trip4	0.00285708565536015	-0.373389
MG1	Uimc1	0.00287683646695444	-0.324994
MG1	Tns1	0.00292802002890869	-0.301773
MG1	Med15	0.00298698000139169	-0.264212
MG1	St3gal2	0.00305361075149199	-0.367997
MG1	Lactb2	0.00306354476094541	-0.265435
MG1	Rala	0.00307973564941042	-0.253239
MG1	Shoc2	0.00309501947766526	-0.324649
MG1	Cdc40	0.00315980441152771	-0.303713
MG1	Limch1	0.00316959245743988	-0.340452
MG1	Eed	0.00322208223734011	-0.344371
MG1	Cpsf7	0.00322507415764008	-0.293121
MG1	Lgals8	0.00322812474045914	-0.266211
MG1	Ercc6	0.0033162010121462	-0.350816
MG1	Zbtb11	0.00341511679241288	-0.26986
MG1	Ifi27	0.00347001725209581	-0.360513
MG1	Galnt10	0.0035225525682102	-0.306587
MG1	Gm37168	0.00364678201629679	-0.296035
MG1	Acbd6	0.00365430136238083	-0.272726
MG1	Ube2q2	0.00373810581037073	-0.356288
MG1	Wrn	0.00381026699603457	-0.273521
MG1	Ythdc2	0.00385706225962424	-0.377222
MG1	Smad4	0.00398160720139408	-0.252231
MG1	Pabpc1	0.00406704025582374	-0.323917
MG1	Rab28	0.00425144167985839	-0.327419
MG1	Ap3s1	0.00428952999931533	-0.380642
MG1	Usp37	0.00464995127373798	-0.298801
MG1	Cds2	0.00466925129089916	-0.413534
MG1	Slc9a8	0.00480329552296335	-0.269553
MG1	Tsga10	0.00483098785801139	-0.357197
MG1	Prr5l	0.00485328934380303	-0.258138
MG1	Ttc7	0.00492441081100414	-0.343916
MG1	Arpc1b	0.00499880042188794	-0.264452
MG1	Nfatc2	0.00500015463861783	-0.421165
MG1	Phlpp2	0.00507707681469827	-0.257934
MG1	Atm	0.0050953183537975	-0.31704
MG1	P2ry6	0.00517239590173335	-0.258791
MG1	Btk	0.00535863777452834	-0.319709
MG1	Sap130	0.00536646821735274	-0.279802
MG1	Ttc39b	0.00564428615996811	-0.275016
MG1	Uggt2	0.00571759860545514	-0.2549
MG1	Csnk1d	0.00573465784641572	-0.333262
MG1	Slain2	0.00608868744167154	-0.380396
MG1	Kctd8	0.00618248657299384	-0.275783
MG1	Cyth3	0.00625523341340624	-0.303162
MG1	Rps6ka1	0.00658118185954206	-0.414571
MG1	Plpp1	0.00664121289663688	-0.280088
MG1	Lrrcc1	0.00704787238914229	-0.320882
MG1	Ubtd1	0.00736286759683939	-0.340104
MG1	Lrif1	0.00750514198430961	-0.256099
MG1	Ppig	0.00765470479155	-0.255195
MG1	Ybx1	0.00779102698894601	-0.253544
MG1	Eif4e	0.008388173624104	-0.263892
MG1	Fbxo38	0.0086701059967151	-0.342316
MG1	4930599N23Rik	0.00901169020701446	-0.355041
MG1	Vapa	0.00904043572405648	-0.264388
MG1	Rab11fip3	0.00907680447748892	-0.356665
MG1	Tbc1d12	0.00917551730139402	-0.258444
MG1	Rnf149	0.00988005426823177	-0.293336
MG1	Nxf1	0.010824030489148	-0.298995
MG1	Plaa	0.0110096757316075	-0.330596
MG1	Atp6v1a	0.0117653400707541	-0.273713
MG1	Snx1	0.0120265238700118	-0.324501
MG1	Anapc10	0.0126632095040683	-0.256397
MG1	Mapk1ip1l	0.0146024554322291	-0.286305
MG1	Nup214	0.0180226720991385	-0.260473
MG1	Gtf2f2	0.0215964445875726	-0.31567
MG1	Rilpl1	0.022970373695658	-0.322788
MG1	Snx9	0.0257323076888675	-0.252635
MG1	Rbpms	0.027073111296311	-0.283193
MG1	Fgfr1op	0.0379975781368682	-0.253269
MG5	Xist	1.44704541424978e-08	-1.50065
MG5	Tmem104	9.87316000132286e-05	-6.55886
MG5	Grik2	0.000115103723679859	-0.842855
MG5	Uvrag	0.00023617121604115	-1.3591
MG5	Maml2	0.000256639565562299	-0.999517
MG5	B230219D22Rik	0.000750787189362484	-3.28344
MG5	Map3k1	0.000980465400911877	-2.18367
MG5	Herc4	0.00101813174644059	-1.44745
MG5	Tpd52	0.00105975738946714	-1.56951
MG5	Nipa2	0.00111553274378955	-2.44177
MG5	Ncoa1	0.0011283510728722	-0.820715
MG5	Rin3	0.00114097987247004	-0.981212
MG5	Aig1	0.00147013907374057	-1.60292
MG5	Dnmt3a	0.00164275809255004	-0.742886
MG5	Caln1	0.00185285894095101	-1.79154
MG5	Mamdc2	0.00199670325403555	-2.20192
MG5	Gmds	0.00202074732993991	-1.75654
MG5	Arhgap24	0.00215610461948507	-0.960372
MG5	Slf2	0.00220556862333046	-1.01087
MG5	Rad51b	0.00259437596549525	-1.74693
MG5	Tmem175	0.00264484532118617	-2.76087
MG5	Iars2	0.00285436129957723	-6.17572
MG5	Htra2	0.00285436129957723	-5.62029
MG5	Nrg2	0.00285436129957723	-5.94837
MG5	Dph6	0.00294718293107024	-2.17137
MG5	Gm4951	0.00308301176177546	-0.484065
MG5	Zfp346	0.00327638388018145	-2.6435
MG5	Iigp1	0.00328072670690363	-3.84812
MG5	Tec	0.00330426131971767	-1.24514
MG5	Rere	0.00376825076413424	-0.527017
MG5	Lrmda	0.00379804853600369	-0.372874
MG5	Rb1	0.00385944973487235	-0.863601
MG5	Anks1	0.00404030928574772	-0.532572
MG5	Kdm5c	0.00432973481810937	-1.67947
MG5	Eif4ebp2	0.00441377642791776	-2.01442
MG5	Setd5	0.00463939969205112	-0.581184
MG5	Utp14a	0.00480884595961235	-1.84624
MG5	Baz1a	0.00495328180399605	-1.39171
MG5	Btbd9	0.00495496042123271	-0.463808
MG5	Nampt	0.00506909534936666	-1.97094
MG5	Fam204a	0.00508335655342985	-2.34802
MG5	Etv6	0.00525711175891568	-0.513177
MG5	Banp	0.00528735410460098	-1.44554
MG5	Abca1	0.00531740644034333	-0.567565
MG5	Cdk9	0.00554325936657013	-1.80139
MG5	Phip	0.00554723042393787	-0.546828
MG5	Sbf2	0.00590756968179132	-0.985628
MG5	Rock1	0.00599074801697037	-1.01171
MG5	Ifit3	0.00606861295246679	-2.18078
MG5	Smyd3	0.00611614376914327	-0.930821
MG5	Hacd3	0.00627912032712533	-2.25502
MG5	Pld1	0.00640691319380636	-1.37063
MG5	Stat2	0.00647707706538461	-0.95485
MG5	Ccnd3	0.00653493963039945	-0.868221
MG5	Camk1	0.00655026331499514	-2.29659
MG5	Dgkg	0.00662943573446914	-3.64123
MG5	Gcc2	0.00675781245032778	-3.6458
MG5	Tubgcp5	0.00676265611801532	-0.814177
MG5	Akt3	0.00688524112315638	-0.651769
MG5	Tra2a	0.00700924708277761	-0.650322
MG5	Nrp1	0.00707766216761321	-0.778792
MG5	Ifi35	0.00754397314732911	-2.03097
MG5	Rc3h1	0.00816215651736689	-1.2492
MG5	Gria4	0.00830374524328337	-0.618996
MG5	Phka1	0.00863879151425612	-1.70599
MG5	Abi3	0.00889404222469841	-0.979016
MG5	Trim34a	0.00894075443070874	-1.57097
MG5	Nbas	0.00978173884395208	-1.50178
MG5	Nrf1	0.00979995443694407	-1.40389
MG5	Skap2	0.00988544278869547	-0.618108
MG5	Chl1	0.00997050184807193	-1.35294
MG5	Arhgap39	0.00998873644672073	-0.830791
MG5	Cacna2d1	0.0100390121284662	-1.28271
MG5	Evl	0.0102477885116143	-0.780602
MG5	Drosha	0.0103989472380931	-1.9755
MG5	Ptk2b	0.0105143566932125	-0.870053
MG5	Cacna1a	0.0105688811098034	-0.539499
MG5	Abr	0.0107655571657333	-0.798936
MG5	Efl1	0.0108584442430852	-1.34073
MG5	Mroh1	0.0108584442430852	-1.0758
MG5	Cacnb2	0.0109134987915769	-0.751923
MG5	Mettl25	0.0112745502481055	-3.34123
MG5	Uhrf1bp1	0.0112745502481055	-3.34406
MG5	Ptprs	0.011752847589858	-1.49463
MG5	Colec12	0.011927746991523	-3.58971
MG5	Xpo6	0.0125259604779669	-0.793267
MG5	Cyth4	0.0126135035499146	-1.06664
MG5	Pdcd6ip	0.012707072743483	-1.72012
MG5	Tbxas1	0.0128321198093344	-0.548098
MG5	Ptprc	0.0128959069331839	-0.598175
MG5	Ncf1	0.0130978146151027	-1.16507
MG5	Amz1	0.0131361434175416	-1.44623
MG5	Smarcc2	0.0137548265225101	-1.53457
MG5	Fip1l1	0.0138588391927424	-1.69718
MG5	Ifit2	0.014009930152976	-1.20104
MG5	Atp5c1	0.0141892622127486	-2.47248
MG5	Xpo1	0.0142233340361975	-1.42117
MG5	Capn7	0.0143154098490641	-1.0727
MG5	Neat1	0.0147443539955445	-0.884199
MG5	Eea1	0.0149040695652019	-0.943484
MG5	Far1	0.0153613020052673	-0.933939
MG5	Rhbdd1	0.0154246457635954	-1.90977
MG5	Arhgap17	0.0155633296685095	-0.884855
MG5	Gm4258	0.0156456740743595	-0.968399
MG5	Hipk3	0.0156610201964829	-2.03273
MG5	Pex7	0.0156610201964829	-2.09294
MG5	Nlrp1b	0.0156726762823727	-1.45717
MG5	Shisa6	0.0159904243447425	-1.9635
MG5	Mthfs	0.0161833123483522	-0.866545
MG5	Ints6l	0.0163237512495557	-0.660314
MG5	Cul9	0.0163970632774964	-1.86305
MG5	Tbc1d32	0.0164460504269038	-1.88536
MG5	Kcnk13	0.0169900321755075	-0.788593
MG5	Ralgapb	0.0171791664819122	-1.46925
MG5	Cep120	0.0172654393902638	-1.3437
MG5	Bach1	0.0175305239070861	-0.969578
MG5	Kif1b	0.0176282219109681	-0.809051
MG5	Ptp4a2	0.0183347107009313	-0.948633
MG5	Txndc16	0.01847158163886	-1.46931
MG5	St3gal3	0.0185459358283275	-1.19296
MG5	Adamts6	0.0185775603092682	-1.6473
MG5	Ccnt2	0.018691921971931	-1.01086
MG5	Parg	0.0187130257502248	-1.30408
MG5	Ube2d3	0.0190988082629577	-1.0726
MG5	Zranb1	0.0192049105392425	-1.37571
MG5	Ski	0.0192701868395148	-0.736131
MG5	Ntng1	0.0192711425152048	-0.695548
MG5	Prdm2	0.0194423966793415	-1.28498
MG5	Dst	0.0196804168018546	-0.54294
MG5	Ahi1	0.019881372092631	-1.15833
MG5	Sp100	0.0199781166226689	-0.621195
MG5	Nisch	0.0204711767786358	-1.21756
MG5	Tlr7	0.0205810134313461	-0.769571
MG5	Hipk2	0.0208787299695456	-1.02236
MG5	Tmem164	0.0210376782661642	-0.401929
MG5	Inpp4a	0.021556565974474	-1.14769
MG5	Vps13b	0.0216904208230317	-0.751539
MG5	Fbxo28	0.0217436498752905	-2.3157
MG5	Ly86	0.0217470725567759	-0.713464
MG5	Slc38a10	0.0219271917944312	-1.69972
MG5	Pigu	0.0222288435589556	-1.10182
MG5	Grid2	0.022371207004912	-0.618292
MG5	Slc7a8	0.022832165188746	-1.27859
MG5	Ythdc1	0.022948632024679	-1.01879
MG5	Crebbp	0.0231222840774256	-0.620146
MG5	Trim30d	0.0231978178958177	-0.74141
MG5	Bicra	0.0233490470203959	-1.01895
MG5	St8sia1	0.0235682146109496	-2.04352
MG5	Copb1	0.0235682146109496	-2.11542
MG5	Usp15	0.0237947931411314	-0.880601
MG5	Copg2	0.0238408063968794	-0.93391
MG5	Sema5a	0.0239486612642816	-2.02345
MG5	Luc7l	0.0241581708513587	-1.28341
MG5	Nt5c2	0.02422992684788	-1.12619
MG5	Mphosph9	0.0243340907703729	-2.00623
MG5	Atg7	0.0247737587805386	-1.62995
MG5	Pygb	0.0251221278815168	-2.14531
MG5	Arfgef3	0.0251221278815168	-1.78512
MG5	Tsix	0.0253957726437164	-0.887614
MG5	Ern1	0.0255898563798974	-1.76774
MG5	Smurf1	0.0256553798666999	-1.06358
MG5	Rab21	0.0259318112132629	-1.55835
MG5	Zc3h13	0.026052796767031	-0.993881
MG5	Ifih1	0.0263451111301896	-0.803167
MG5	Dido1	0.0269851902883393	-0.957482
MG5	Xiap	0.0270334789715281	-1.03696
MG5	Stx2	0.0271129683152575	-1.39718
MG5	Atp8a2	0.027236602459119	-0.655994
MG5	Taok2	0.027505754002125	-1.59152
MG5	Hprt	0.0279038316098031	-1.63119
MG5	Stx16	0.0282241139387401	-1.02864
MG5	Rnpep	0.0287722357698539	-0.94354
MG5	Ncoa6	0.0288400898663346	-1.24263
MG5	Gab1	0.0290127999346598	-0.984159
MG5	Zfp592	0.0290394997308945	-1.39285
MG5	Ccar1	0.0292316353353874	-0.937777
MG5	Golgb1	0.0293187675955423	-0.755818
MG5	Pag1	0.0293613360533039	-0.498762
MG5	Ikzf2	0.0294267938590278	-1.57417
MG5	Cbfa2t2	0.0294267938590278	-1.33878
MG5	Dcp1b	0.0297349603803518	-1.44174
MG5	Slc4a10	0.0298350638993083	-1.1594
MG5	Zmym4	0.029954203375431	-0.685548
MG5	Babam2	0.0300735550350604	-0.84138
MG5	Nlgn1	0.0301399592906392	-0.411057
MG5	Tenm1	0.030350210658367	-0.975935
MG5	Spg11	0.030395148876433	-1.25084
MG5	Snrnp48	0.0305920363286473	-1.32746
[truncated: 89 more rows]

## Sheet: Supplementary Fig.3F
comparison	gene	avg_log2FC	direction	p_val	p_val_adj		comparison	gene	avg_log2FC	direction	p_val	p_val_adj		comparison	gene	avg_log2FC	direction	p_val	p_val_adj		comparison	gene	avg_log2FC	direction	p_val	p_val_adj		comparison	gene	avg_log2FC	direction	p_val	p_val_adj		comparison	gene	avg_log2FC	direction	p_val	p_val_adj
F_vs_C	Xist	11.8263232731673	F_up	0	0		F_vs_C	Uty	-9.66736	C_up	0	0		F_CD_vs_F	Eif2s3y	8.70465072742087	F_CD_up	0	0		F_CD_vs_F	Xist	-1.37513	F_up	0	0		F_CD_vs_C	Xist	10.4511951978348	F_CD_up	0	0		F_CD_vs_C	Uty	-0.988395	C_up	0	0
F_vs_C	Tsix	6.16203397915055	F_up	0	0		F_vs_C	Eif2s3y	-9.46139	C_up	0	0		F_CD_vs_F	Uty	8.67896713309519	F_CD_up	0	0		F_CD_vs_F	Chn2	-2.04843	F_up	0	0		F_CD_vs_C	AC149090.1	1.12867650602257	F_CD_up	0	0		F_CD_vs_C	Eif2s3y	-0.756739	C_up	0	0
F_vs_C	Kdm6a	0.768711627871956	F_up	0	0		F_vs_C	Kdm5d	-9.26459	C_up	0	0		F_CD_vs_F	AC149090.1	1.11302623859941	F_CD_up	0	0		F_CD_vs_F	Chd7	-1.43167	F_up	0	0		F_CD_vs_C	Thy1	1.8373310761481	F_CD_up	0	0		F_CD_vs_C	Unc13c	-1.03835	C_up	0	0
F_vs_C	C4b	3.89093147618235	F_up	0	0		F_vs_C	Ddx3y	-9.52941	C_up	0	0		F_CD_vs_F	Camk2a	0.917610112534886	F_CD_up	0	0		F_CD_vs_F	Tsix	-1.18981	F_up	0	0		F_CD_vs_C	Hsp90ab1	1.37706558902727	F_CD_up	0	0		F_CD_vs_C	Mid1	-1.08918	C_up	0	0
F_vs_C	Chn2	0.639456271630408	F_up	1.32279565996439e-307	3.14349160633937e-303		F_vs_C	Slc1a2	-0.95131	C_up	0	0		F_CD_vs_F	Ubb	2.15662112474698	F_CD_up	0	0		F_CD_vs_F	Reln	-1.71708	F_up	0	0		F_CD_vs_C	Atp6v0b	1.30532575811199	F_CD_up	0	0		F_CD_vs_C	Camk4	-1.00772	C_up	0	0
F_vs_C	Chd7	0.609007523861112	F_up	3.47449152822529e-267	8.25678166767458e-263		F_vs_C	Kcnh7	-0.774274	C_up	0	0		F_CD_vs_F	Kalrn	0.705444472234665	F_CD_up	0	0		F_CD_vs_F	Zfp521	-1.73602	F_up	0	0		F_CD_vs_C	Hspa8	1.22244479531344	F_CD_up	0	0		F_CD_vs_C	Zfp521	-1.40078	C_up	0	0
F_vs_C	Gm42418	0.266389624277404	F_up	2.4461312869558e-249	5.81298639032177e-245		F_vs_C	Kcnt2	-0.863361	C_up	0	0		F_CD_vs_F	Atp6v0c	1.61688523225989	F_CD_up	0	0		F_CD_vs_F	Pld5	-1.67083	F_up	0	0		F_CD_vs_C	Ubb	1.76275922405906	F_CD_up	0	0		F_CD_vs_C	Reln	-1.22165	C_up	0	0
F_vs_C	Zbtb20	0.310109770340379	F_up	2.90405540816115e-245	6.90119727195415e-241		F_vs_C	Dpp10	-0.625946	C_up	0	0		F_CD_vs_F	Slc1a2	0.994934982222205	F_CD_up	0	0		F_CD_vs_F	Unc13c	-1.19849	F_up	0	0		F_CD_vs_C	Hsp90aa1	1.19859011415995	F_CD_up	0	0		F_CD_vs_C	Gm47283	-0.565868	C_up	0	0
F_vs_C	Ccnd3	1.64636775496147	F_up	4.83236477069742e-237	1.14836316410853e-232		F_vs_C	Mlip	-1.07781	C_up	4.93323801536933e-304	1.17233468197237e-299		F_CD_vs_F	Hsp90ab1	1.33289147239718	F_CD_up	0	0		F_CD_vs_F	Meis1	-1.26416	F_up	0	0		F_CD_vs_C	Tmsb4x	1.20437693483471	F_CD_up	0	0		F_CD_vs_C	Pld5	-1.27736	C_up	0	0
F_vs_C	Lrmda	1.19595018552468	F_up	2.95584734844182e-214	7.02427563883714e-210		F_vs_C	Kalrn	-0.529117	C_up	3.52413649636791e-302	8.3747579699687e-298		F_CD_vs_F	Chrm3	0.791472428816533	F_CD_up	0	0		F_CD_vs_F	Ubash3b	-0.820284	F_up	0	0		F_CD_vs_C	Calr	1.24021098778729	F_CD_up	0	0		F_CD_vs_C	Olfm3	-1.25311	C_up	0	0
F_vs_C	Inpp5d	1.36511208222889	F_up	2.75898501251624e-207	6.5564519837436e-203		F_vs_C	Kcnip4	-0.497693	C_up	2.35957666091615e-301	5.60729797700113e-297		F_CD_vs_F	Mef2c	0.621898665645131	F_CD_up	0	0		F_CD_vs_F	Maml2	-0.727111	F_up	0	0		F_CD_vs_C	Cst3	2.81479319160569	F_CD_up	0	0		F_CD_vs_C	Cadps2	-1.11407	C_up	0	0
F_vs_C	Fkbp5	1.30722154936377	F_up	1.42909931540615e-203	3.39611161313116e-199		F_vs_C	Ptprd	-0.399569	C_up	8.82592684075936e-293	2.09739325443805e-288		F_CD_vs_F	5330438D12Rik	1.64319649880705	F_CD_up	0	0		F_CD_vs_F	Zbtb20	-0.506097	F_up	0	0		F_CD_vs_C	Selenok	1.66316107543068	F_CD_up	0	0		F_CD_vs_C	Cntn6	-0.863947	C_up	0	0
F_vs_C	Rftn1	0.916805972922019	F_up	3.68322777427524e-195	8.75282248278767e-191		F_vs_C	Gm47283	-0.450272	C_up	4.24491888701153e-285	1.00876252430942e-280		F_CD_vs_F	Tmsb4x	1.22161591872551	F_CD_up	0	0		F_CD_vs_F	Kdm6a	-0.672641	F_up	0	0		F_CD_vs_C	Cd81	1.54216316312498	F_CD_up	0	0		F_CD_vs_C	Patj	-1.13811	C_up	0	0
F_vs_C	Plxdc2	0.785417877443432	F_up	4.53390226388234e-193	1.077436533989e-188		F_vs_C	Celf2	-0.421842	C_up	4.25639429196451e-284	1.01148953954245e-279		F_CD_vs_F	Cd81	1.86148565005036	F_CD_up	0	0		F_CD_vs_F	Tmem163	-1.22586	F_up	0	0		F_CD_vs_C	Rnasek	2.33785231557093	F_CD_up	0	0		F_CD_vs_C	Tenm1	-0.904977	C_up	0	0
F_vs_C	Rasgrp3	1.01641869609629	F_up	7.02394284788729e-181	1.66916977837194e-176		F_vs_C	Gria2	-0.311068	C_up	2.05862968653639e-266	4.89212758708508e-262		F_CD_vs_F	Nrg3os	1.68009871102873	F_CD_up	0	0		F_CD_vs_F	Patj	-1.62752	F_up	0	0		F_CD_vs_C	Tsix	4.97222805517641	F_CD_up	0	0		F_CD_vs_C	Kirrel3	-0.608505	C_up	0	0
F_vs_C	Phyhd1	1.25744961128886	F_up	1.96779205546306e-179	4.6762610406024e-175		F_vs_C	Csmd1	-0.354399	C_up	1.22315248744846e-240	2.90669957117252e-236		F_CD_vs_F	Rgs6	0.698564172231853	F_CD_up	0	0		F_CD_vs_F	Smg1	-0.822342	F_up	0	0		F_CD_vs_C	Atp6v0c	1.21841891334309	F_CD_up	0	0		F_CD_vs_C	Chn2	-1.40898	C_up	0	0
F_vs_C	Tgfbr1	1.13312277558678	F_up	4.30770179710073e-168	1.02368225506302e-163		F_vs_C	Plcb1	-0.302683	C_up	1.35429619461977e-239	3.21834947689443e-235		F_CD_vs_F	Grin2b	0.602840494550954	F_CD_up	0	0		F_CD_vs_F	Camk2d	-0.712075	F_up	0	0		F_CD_vs_C	Cck	2.4010553462894	F_CD_up	0	0		F_CD_vs_C	Galnt13	-0.806752	C_up	0	0
F_vs_C	Ubash3b	0.500564036868631	F_up	2.51003889956292e-166	5.96485644092133e-162		F_vs_C	Dclk1	-0.386714	C_up	9.24966284595527e-238	2.19808987871281e-233		F_CD_vs_F	Kcnh7	0.750440807725944	F_CD_up	0	0		F_CD_vs_F	Caln1	-1.2693	F_up	0	0		F_CD_vs_C	Cmss1	0.883466887798929	F_CD_up	0	0		F_CD_vs_C	Tmem266	-1.59586	C_up	0	0
F_vs_C	Thy1	1.06856634453763	F_up	6.3484169658554e-152	1.50863780776588e-147		F_vs_C	Nrg3os	-0.834449	C_up	2.50969651022296e-231	5.96404278689385e-227		F_CD_vs_F	Bcl11a	0.756067108251162	F_CD_up	0	0		F_CD_vs_F	Lpp	-1.03172	F_up	0	0		F_CD_vs_C	Malat1	0.489217791657237	F_CD_up	0	0		F_CD_vs_C	Gabra6	-2.22795	C_up	0	0
F_vs_C	Ssh2	0.39738364505068	F_up	1.06883443435246e-150	2.53997814979518e-146		F_vs_C	R3hdm1	-0.465544	C_up	1.32249004247942e-229	3.14276533694811e-225		F_CD_vs_F	Atp6v0b	1.0991692325196	F_CD_up	0	0		F_CD_vs_F	Inpp4b	-0.626664	F_up	0	0		F_CD_vs_C	Ndufa4	1.56140775720254	F_CD_up	3.2544055698036e-301	7.73376939608128e-297		F_CD_vs_C	Syne1	-0.758035	C_up	0	0
F_vs_C	Ftx	0.467348415226171	F_up	4.73268517423055e-150	1.12467530480415e-145		F_vs_C	Pcdh7	-0.41041	C_up	6.4641381942745e-229	1.53613780048739e-224		F_CD_vs_F	Gm20642	1.97844920389672	F_CD_up	0	0		F_CD_vs_F	Olfm3	-1.35865	F_up	0	0		F_CD_vs_C	Itm2b	1.00757037603021	F_CD_up	2.70822770867196e-286	6.43583232688805e-282		F_CD_vs_C	Fat2	-2.64313	C_up	0	0
F_vs_C	Dock2	1.18677740863672	F_up	5.54053334909496e-142	1.31665234507893e-137		F_vs_C	Il1rapl1	-0.251095	C_up	3.63770779459907e-224	8.64464880308523e-220		F_CD_vs_F	Prickle1	0.660788518558546	F_CD_up	0	0		F_CD_vs_F	Kat2b	-0.673986	F_up	0	0		F_CD_vs_C	Hsp90b1	0.915907775176273	F_CD_up	7.21306578495593e-271	1.71411295313693e-266		F_CD_vs_C	Zic1	-1.70161	C_up	0	0
F_vs_C	Cmss1	0.295267803047583	F_up	1.37035451625404e-140	3.25651047242611e-136		F_vs_C	Kcnq5	-0.544026	C_up	4.87661112576912e-221	1.15887786792777e-216		F_CD_vs_F	Satb2	1.16971716744419	F_CD_up	0	0		F_CD_vs_F	Dock9	-0.647679	F_up	0	0		F_CD_vs_C	Fkbp2	1.45706736691889	F_CD_up	1.40371210981714e-269	3.33578145776946e-265		F_CD_vs_C	Rbfox1	-0.505455	C_up	0	0
F_vs_C	Adipor2	1.05531624243836	F_up	1.39663874421846e-138	3.31897231176075e-134		F_vs_C	Chrm3	-0.65611	C_up	3.86299515627158e-220	9.18002168936378e-216		F_CD_vs_F	Cck	3.21727265930997	F_CD_up	0	0		F_CD_vs_F	Pde1c	-1.12752	F_up	0	0		F_CD_vs_C	Srsf7	0.762948868005705	F_CD_up	3.7878840495375e-255	9.00152765532093e-251		F_CD_vs_C	Dpp6	-0.788183	C_up	0	0
F_vs_C	Tmcc3	0.667099596981709	F_up	1.56940371907498e-134	3.72953099800979e-130		F_vs_C	Rorb	-1.09776	C_up	2.28997932410992e-215	5.44190686581483e-211		F_CD_vs_F	Sntg1	0.4250545359028	F_CD_up	0	0		F_CD_vs_F	Trpm3	-0.657819	F_up	0	0		F_CD_vs_C	AY036118	1.06798778111623	F_CD_up	1.26607160075734e-254	3.00869255203973e-250		F_CD_vs_C	Kcnd2	-0.873351	C_up	0	0
F_vs_C	Neat1	0.72419813868593	F_up	3.20474164029113e-133	7.61574803398783e-129		F_vs_C	Gabrb1	-0.411695	C_up	3.15030153792055e-211	7.4863765747144e-207		F_CD_vs_F	Cdh12	0.787991037505316	F_CD_up	0	0		F_CD_vs_F	Galnt7	-0.876406	F_up	0	0		F_CD_vs_C	Hspa5	1.10875676474536	F_CD_up	3.58285546446235e-247	8.51429772574833e-243		F_CD_vs_C	Fgf14	-0.61012	C_up	0	0
F_vs_C	Apbb1ip	0.982363488945839	F_up	1.04427407196131e-131	2.48161290460886e-127		F_vs_C	Wdr17	-0.856174	C_up	1.35479343394939e-200	3.21953111643733e-196		F_CD_vs_F	Hspa8	1.09838866463155	F_CD_up	0	0		F_CD_vs_F	Mid1	-1.09039	F_up	0	0		F_CD_vs_C	Ctsl	1.87381794925002	F_CD_up	2.00670495401341e-245	4.76873365271747e-241		F_CD_vs_C	Grik2	-0.574274	C_up	0	0
F_vs_C	Itgb5	0.951640712304296	F_up	2.06099154178534e-131	4.89774029989867e-127		F_vs_C	Kctd16	-0.501617	C_up	6.50876704467071e-198	1.54674340049555e-193		F_CD_vs_F	Kdm5d	8.42379231300507	F_CD_up	0	0		F_CD_vs_F	Plcxd3	-1.23206	F_up	0	0		F_CD_vs_C	5330438D12Rik	1.20664215498189	F_CD_up	2.13827717080255e-245	5.08140186869518e-241		F_CD_vs_C	Negr1	-0.508515	C_up	0	0
F_vs_C	Tns3	0.804259336066679	F_up	1.11509199859336e-129	2.64990462545725e-125		F_vs_C	Gm20642	-0.820479	C_up	1.89686125135737e-196	4.50770107772566e-192		F_CD_vs_F	Dlgap2	0.573066910286669	F_CD_up	0	0		F_CD_vs_F	Foxn3	-0.504225	F_up	0	0		F_CD_vs_C	Prickle1	0.485944011509193	F_CD_up	4.52508819876342e-244	1.07534195955414e-239		F_CD_vs_C	Nrxn1	-0.415239	C_up	0	0
F_vs_C	Mitf	0.780150866489006	F_up	5.00113241661642e-129	1.18846910748473e-124		F_vs_C	Cdh12	-0.615114	C_up	9.96990394612736e-190	2.36924797375771e-185		F_CD_vs_F	Selenok	1.92036811615146	F_CD_up	0	0		F_CD_vs_F	Plcb4	-0.883197	F_up	0	0		F_CD_vs_C	Pdia6	1.24191475832576	F_CD_up	1.68516659136522e-243	4.0046298877203e-239		F_CD_vs_C	Meis1	-0.967233	C_up	1.35608045457092e-300	3.22258959224234e-296
F_vs_C	Kat2b	0.525744749244493	F_up	1.91266207663466e-126	4.5452501589146e-122		F_vs_C	Sorbs2os	-1.09396	C_up	1.03717695842923e-189	2.46474732401121e-185		F_CD_vs_F	Gm35188	1.7820737172985	F_CD_up	0	0		F_CD_vs_F	Agap1	-0.601611	F_up	0	0		F_CD_vs_C	Aplp1	1.0138340059374	F_CD_up	2.14030309316439e-242	5.08621627059585e-238		F_CD_vs_C	Mctp1	-0.803535	C_up	3.4500449415872e-299	8.19868679918782e-295
F_vs_C	Galnt7	0.589862234507515	F_up	5.02348760829247e-124	1.19378159523462e-119		F_vs_C	Lrrc7	-0.340142	C_up	5.91732357459729e-185	1.4061927742673e-180		F_CD_vs_F	Atp1b1	0.926501635154968	F_CD_up	0	0		F_CD_vs_F	Fnbp1	-0.465216	F_up	0	0		F_CD_vs_C	Fth1	1.30939866727329	F_CD_up	6.00874100504251e-238	1.4279172124383e-233		F_CD_vs_C	Tll1	-1.67045	C_up	4.76539229891946e-298	1.13244782591522e-293
F_vs_C	Hexb	0.916550314163802	F_up	8.08307390632033e-124	1.92086168309796e-119		F_vs_C	Gpm6a	-0.300962	C_up	8.64240116722115e-183	2.05378021337843e-178		F_CD_vs_F	Gm28376	1.99265160387192	F_CD_up	0	0		F_CD_vs_F	Kctd8	-1.03815	F_up	0	0		F_CD_vs_C	Ndufa13	1.76706394847099	F_CD_up	3.53125452247648e-220	8.39167324721311e-216		F_CD_vs_C	Megf11	-1.16991	C_up	1.3271738556817e-291	3.15389595064199e-287
F_vs_C	Tra2a	0.348176086932248	F_up	6.14681118601268e-121	1.46072821024405e-116		F_vs_C	Robo2	-0.429894	C_up	3.45279842444235e-182	8.20523017584479e-178		F_CD_vs_F	Ddx3y	8.74799248813204	F_CD_up	0	0		F_CD_vs_F	Megf11	-1.51873	F_up	0	0		F_CD_vs_C	Slc22a17	0.925262890518787	F_CD_up	5.83187758134267e-216	1.38588738843027e-211		F_CD_vs_C	Rims1	-0.438479	C_up	1.46652095322819e-290	3.48504039325147e-286
F_vs_C	Ctsd	1.42559560007702	F_up	3.38599704956553e-120	8.04648338858753e-116		F_vs_C	Gm28376	-0.845546	C_up	1.28110106675073e-181	3.04440857502643e-177		F_CD_vs_F	Gm20275	1.7231455768952	F_CD_up	0	0		F_CD_vs_F	Pcca	-0.731709	F_up	0	0		F_CD_vs_C	Tpt1	1.3637249146796	F_CD_up	4.86284007131779e-213	1.15560531454796e-208		F_CD_vs_C	Plcb4	-0.698386	C_up	1.39244453198747e-286	3.30900518581503e-282
F_vs_C	Ptgds	0.799983811132258	F_up	6.5346198826821e-120	1.55288706892057e-115		F_vs_C	C130071C03Rik	-0.483582	C_up	5.46712086185682e-180	1.29920660161165e-175		F_CD_vs_F	Lrrc7	0.50385073471438	F_CD_up	0	0		F_CD_vs_F	Tenm1	-1.12695	F_up	0	0		F_CD_vs_C	1700016P03Rik	1.73975090746417	F_CD_up	1.35571733006746e-211	3.22172666317231e-207		F_CD_vs_C	Chd7	-0.822659	C_up	2.64621713889548e-279	6.28847040887122e-275
F_vs_C	Maml3	0.48108170107742	F_up	2.46536087422185e-118	5.85868358150081e-114		F_vs_C	Dmd	-0.317778	C_up	3.76988983890633e-178	8.958766213177e-174		F_CD_vs_F	Lrfn5	0.513220821757503	F_CD_up	0	0		F_CD_vs_F	Cadps2	-1.17297	F_up	0	0		F_CD_vs_C	Ndufc2	1.51942093720064	F_CD_up	1.07235733706019e-200	2.54834997578983e-196		F_CD_vs_C	Gria4	-0.440397	C_up	2.10197625221992e-278	4.99513636577542e-274
F_vs_C	Arhgap24	0.978174253439727	F_up	1.4537948020502e-117	3.45479796759209e-113		F_vs_C	Satb2	-0.689999	C_up	3.16185834537974e-177	7.51384017196041e-173		F_CD_vs_F	Slc24a5	1.82854	F_CD_up	0	0		F_CD_vs_F	Soga1	-0.957489	F_up	0	0		F_CD_vs_C	Apoe	2.36804815660668	F_CD_up	5.04884140616431e-199	1.19980667176089e-194		F_CD_vs_C	Grm4	-1.64824	C_up	4.35940692092804e-276	1.03596946068934e-271
F_vs_C	St6gal1	0.532442798036511	F_up	9.44521881686387e-115	2.24456179963953e-110		F_vs_C	Gria3	-0.429688	C_up	1.55316394040731e-176	3.69093878798394e-172		F_CD_vs_F	Dclk1	0.470670188427834	F_CD_up	0	0		F_CD_vs_F	Mctp1	-0.994334	F_up	0	0		F_CD_vs_C	Manf	1.15794915635133	F_CD_up	4.50339844561826e-193	1.07018760661672e-188		F_CD_vs_C	Pcca	-0.611753	C_up	7.30981917920322e-268	1.73710542974585e-263
F_vs_C	Kdm5c	0.616205653332634	F_up	2.83926627606856e-113	6.74723237844933e-109		F_vs_C	Adcy2	-0.534516	C_up	3.33073613175457e-174	7.91516134350156e-170		F_CD_vs_F	Gm15738	1.52613758390891	F_CD_up	0	0		F_CD_vs_F	Lhfp	-1.37663	F_up	0	0		F_CD_vs_C	Rabac1	1.22815394916028	F_CD_up	1.17368312708822e-192	2.78914058321245e-188		F_CD_vs_C	Pde1c	-0.925068	C_up	2.35761197453298e-265	5.60262909628018e-261
F_vs_C	Dusp11	0.53652627508449	F_up	2.39336639721998e-111	5.68759590635357e-107		F_vs_C	Flrt2	-0.54019	C_up	1.36344501454844e-173	3.24009073257292e-169		F_CD_vs_F	Rnasek	2.72210331137394	F_CD_up	0	0		F_CD_vs_F	Fat2	-3.04844	F_up	0	0		F_CD_vs_C	Hsph1	1.04408535107278	F_CD_up	7.37234989302064e-188	1.75196522857742e-183		F_CD_vs_C	Smg1	-0.511369	C_up	5.06798124647101e-264	1.20435506341137e-259
F_vs_C	Reln	0.495427328798796	F_up	2.61526339672421e-110	6.21491193597542e-106		F_vs_C	Gm15738	-0.84143	C_up	1.02993547774177e-170	2.44753866930555e-166		F_CD_vs_F	Kctd16	0.581046894732796	F_CD_up	0	0		F_CD_vs_F	Gabra6	-2.45057	F_up	0	0		F_CD_vs_C	Gm35188	1.26116519025306	F_CD_up	2.79154253764435e-186	6.63382168645804e-182		F_CD_vs_C	Astn2	-0.76145	C_up	5.62083057568998e-264	1.33573417800697e-259
F_vs_C	Cd9	0.821476123583731	F_up	3.84648746709077e-110	9.1407928167945e-106		F_vs_C	Sorbs2	-0.419863	C_up	1.47002289744611e-167	3.49336241349094e-163		F_CD_vs_F	Gm37240	1.44659134249131	F_CD_up	0	0		F_CD_vs_F	Dpf3	-1.33861	F_up	0	0		F_CD_vs_C	Cd9	1.77628393387132	F_CD_up	4.58565114474998e-186	1.08973413803838e-181		F_CD_vs_C	Grin2c	-1.23471	C_up	5.66791714034908e-262	1.34692382923255e-257
F_vs_C	Skap2	0.750350678268194	F_up	2.46540883633958e-106	5.85879755867739e-102		F_vs_C	Nrcam	-0.314546	C_up	1.09461857908303e-165	2.60125159133292e-161		F_CD_vs_F	Ndufa4	1.95762079670716	F_CD_up	0	0		F_CD_vs_F	Als2	-1.27014	F_up	0	0		F_CD_vs_C	Camk2a	0.50674688645695	F_CD_up	6.99666407295019e-185	1.66268725029588e-180		F_CD_vs_C	Kcnip4	-0.517363	C_up	2.12429696141198e-259	5.04817929909942e-255
F_vs_C	Specc1	0.355319616157228	F_up	2.87099498957699e-106	6.82263249323076e-102		F_vs_C	Ppp2r2b	-0.337074	C_up	5.47082508446697e-165	1.30008687307273e-160		F_CD_vs_F	Pcdh7	0.448471323086556	F_CD_up	0	0		F_CD_vs_F	Cntn6	-0.986639	F_up	0	0		F_CD_vs_C	Gm46367	1.54206490262507	F_CD_up	4.19581837976232e-182	9.97094279766717e-178		F_CD_vs_C	Trhde	-0.895061	C_up	3.78178702606426e-258	8.98703868873912e-254
F_vs_C	Bicd2	0.657282933876065	F_up	1.49376236315139e-105	3.54977687979296e-101		F_vs_C	Miat	-0.564815	C_up	6.14740512139718e-164	1.46086935304883e-159		F_CD_vs_F	9630028H03Rik	1.6689069074638	F_CD_up	0	0		F_CD_vs_F	Tmem266	-1.92451	F_up	0	0		F_CD_vs_C	Snhg11	0.283174636375323	F_CD_up	1.56354027132707e-181	3.71559710078166e-177		F_CD_vs_C	Camk2d	-0.502908	C_up	2.36115843695166e-257	5.61105690957192e-253
F_vs_C	Abca1	0.692363564583671	F_up	1.16141576347012e-104	2.7599884203104e-100		F_vs_C	Meg3	-0.255947	C_up	8.5336889898292e-164	2.02794585154301e-159		F_CD_vs_F	Gm46367	2.20619758325252	F_CD_up	0	0		F_CD_vs_F	Grm4	-2.0158	F_up	0	0		F_CD_vs_C	Tuba1a	1.28571271198534	F_CD_up	1.87446569414216e-179	4.45448027555943e-175		F_CD_vs_C	Car10	-0.641098	C_up	7.88237309472084e-252	1.87316714222946e-247
F_vs_C	Hapln2	0.686758224342527	F_up	2.554488159896e-98	6.07048566317686e-94		F_vs_C	Gm42303	-1.18563	C_up	1.69393764057769e-163	4.02547340906883e-159		F_CD_vs_F	Sorbs2os	1.85026543915972	F_CD_up	0	0		F_CD_vs_F	Camk4	-1.17438	F_up	0	0		F_CD_vs_C	Tmem147	1.37769047164666	F_CD_up	3.00229291546527e-179	7.13464888431167e-175		F_CD_vs_C	Etv1	-1.07003	C_up	1.55321255141884e-246	3.69105430719174e-242
F_vs_C	Ebf1	0.601668737483276	F_up	2.7524029367991e-98	6.54081033900938e-94		F_vs_C	Pdzrn3	-0.806079	C_up	1.04697277279859e-158	2.48802609727858e-154		F_CD_vs_F	Kcnq5	0.640191055878049	F_CD_up	0	0		F_CD_vs_F	Etv1	-1.24143	F_up	0	0		F_CD_vs_C	Grin2b	0.340934029479878	F_CD_up	1.06046345391513e-175	2.52008535188392e-171		F_CD_vs_C	Rims2	-0.402711	C_up	3.21689213174209e-245	7.6446224618719e-241
F_vs_C	Ddx3x	0.577025396703918	F_up	3.0548936827403e-95	7.25964934766404e-91		F_vs_C	Gm20754	-0.678238	C_up	4.29563328502081e-158	1.02081429385235e-153		F_CD_vs_F	Ube3a	0.910248486582555	F_CD_up	0	0		F_CD_vs_F	Zic1	-2.07308	F_up	0	0		F_CD_vs_C	Ly6h	1.08224339168722	F_CD_up	5.01352104426095e-173	1.19141314095817e-168		F_CD_vs_C	Scn2a	-0.507103	C_up	6.58838558373054e-245	1.56566395011773e-240
F_vs_C	Anln	0.685197923925228	F_up	3.33934742502383e-95	7.93562522082662e-91		F_vs_C	Gabra4	-0.618455	C_up	5.04985774003965e-156	1.20004819334302e-151		F_CD_vs_F	Snhg11	0.469053135123255	F_CD_up	0	0		F_CD_vs_F	Ror1	-1.55937	F_up	0	0		F_CD_vs_C	Cox4i1	1.16861955278306	F_CD_up	3.90249275284391e-168	9.27388377785828e-164		F_CD_vs_C	Lhfp	-1.08525	C_up	2.5971515282217e-244	6.17187089166605e-240
F_vs_C	Itpk1	0.554921495642552	F_up	5.31135496680963e-95	1.26219039431264e-90		F_vs_C	Lrrtm4	-0.409079	C_up	7.68778456155531e-153	1.826925123208e-148		F_CD_vs_F	AY036118	1.26297148123387	F_CD_up	0	0		F_CD_vs_F	Galnt13	-0.951819	F_up	0	0		F_CD_vs_C	Pdia3	0.909577337680296	F_CD_up	3.99889146729943e-167	9.50296568289037e-163		F_CD_vs_C	Kdm5d	-0.840793	C_up	8.22363866087757e-240	1.95426549137095e-235
F_vs_C	Caln1	0.439604287152072	F_up	8.64326677695214e-95	2.05398591687491e-90		F_vs_C	Gm3764	-0.91555	C_up	2.25266580184685e-150	5.35323501150886e-146		F_CD_vs_F	Dpp10	0.768798354987901	F_CD_up	0	0		F_CD_vs_F	Il16	-2.94454	F_up	0	0		F_CD_vs_C	Chchd2	1.27678396184458	F_CD_up	3.00206949733697e-164	7.13411795347157e-160		F_CD_vs_C	Ddx3y	-0.781418	C_up	4.44315345699756e-237	1.0558709875209e-232
F_vs_C	Foxn3	0.288357488712945	F_up	2.10200887426657e-94	4.99521388880708e-90		F_vs_C	9630028H03Rik	-0.918629	C_up	1.42470323193923e-149	3.3856647603804e-145		F_CD_vs_F	Celf2	0.461851416292881	F_CD_up	0	0		F_CD_vs_F	Tll1	-2.02911	F_up	0	0		F_CD_vs_C	4921511C10Rik	1.34990111435279	F_CD_up	6.18080727423482e-164	1.46880704064916e-159		F_CD_vs_C	Cdh18	-0.468725	C_up	4.94045293737882e-235	1.1740492360387e-230
F_vs_C	Apod	0.847616609729173	F_up	4.53854963574151e-94	1.07854093543761e-89		F_vs_C	Phf24	-0.663849	C_up	5.2076923656381e-147	1.23755601377024e-142		F_CD_vs_F	Lrrtm4	0.474600045799984	F_CD_up	0	0		F_CD_vs_F	Syt9	-1.20647	F_up	0	0		F_CD_vs_C	Ptprn	0.75704697348987	F_CD_up	1.5628879975583e-162	3.71404703739753e-158		F_CD_vs_C	Lpp	-0.763766	C_up	1.13736575424762e-234	2.70283597839404e-230
F_vs_C	Tbc1d5	0.377881667763178	F_up	1.48277779493283e-92	3.52367315187837e-88		F_vs_C	Ube3a	-0.348519	C_up	1.0546121161049e-146	2.50618023271169e-142		F_CD_vs_F	Ptprd	0.393715349277571	F_CD_up	0	0		F_CD_vs_F	Ebf1	-1.25723	F_up	0	0		F_CD_vs_C	Ppia	1.1402381355421	F_CD_up	6.71173577488357e-160	1.59497688954333e-155		F_CD_vs_C	Caln1	-0.829692	C_up	2.10274925338698e-233	4.99697332574882e-229
F_vs_C	Myo1e	1.1832889921425	F_up	4.31439773300279e-90	1.02527347727078e-85		F_vs_C	Adam23	-0.36107	C_up	6.92432806751722e-146	1.64549732196479e-141		F_CD_vs_F	Csmd1	0.384020755118359	F_CD_up	0	0		F_CD_vs_F	Naaladl2	-0.676292	F_up	0	0		F_CD_vs_C	Tmem59	0.913748495070917	F_CD_up	3.08410540180898e-157	7.32906807685886e-153		F_CD_vs_C	Slc4a4	-0.479575	C_up	6.10293067203919e-230	1.45030044490339e-225
F_vs_C	Ppm1h	0.571711503329619	F_up	9.15241252758482e-90	2.17497931305526e-85		F_vs_C	Camk2a	-0.410863	C_up	8.04272199118245e-146	1.9112724539846e-141		F_CD_vs_F	Malat1	0.519162532904071	F_CD_up	0	0		F_CD_vs_F	Cnksr3	-1.66487	F_up	0	0		F_CD_vs_C	Aldoa	1.19408592394121	F_CD_up	1.90686167785003e-156	4.53146609124282e-152		F_CD_vs_C	Als2	-0.98576	C_up	6.45094297417203e-227	1.53300208838224e-222
F_vs_C	Pde3b	0.596338087892174	F_up	1.29102680634825e-89	3.06799610260597e-85		F_vs_C	Dlgap2	-0.381774	C_up	2.34119575490841e-139	5.56361759196435e-135		F_CD_vs_F	Khdrbs3	0.794800298903779	F_CD_up	4.33992667412912e-306	1.03134017484004e-301		F_CD_vs_F	Gm2694	-2.50512	F_up	0	0		F_CD_vs_C	P4ha1	0.819311115505063	F_CD_up	2.25436576425901e-155	5.3572748021851e-151		F_CD_vs_C	Usp3	-0.846459	C_up	7.31534891911595e-225	1.73841951713871e-220
F_vs_C	Mobp	0.661771844012112	F_up	2.69183439745632e-89	6.3968752621152e-85		F_vs_C	Sox5	-0.431576	C_up	4.49648200589177e-139	1.06854398388012e-134		F_CD_vs_F	Cx3cl1	1.29954155781567	F_CD_up	2.20405251629231e-305	5.23771039971705e-301		F_CD_vs_F	C4b	-2.02248	F_up	0	0		F_CD_vs_C	Cisd1	1.38449800886529	F_CD_up	3.02463053833125e-155	7.18773201129038e-151		F_CD_vs_C	Kcnk10	-0.973934	C_up	1.01756463185443e-222	2.41814059113886e-218
F_vs_C	Pag1	0.748946976129463	F_up	6.63995860207056e-89	1.57791976219605e-84		F_vs_C	Cntn4	-0.329695	C_up	1.20388398503366e-131	2.860909902034e-127		F_CD_vs_F	Tuba1a	1.81572666371522	F_CD_up	7.81799045940352e-301	1.85786725277265e-296		F_CD_vs_F	Smyd3	-0.52733	F_up	0	0		F_CD_vs_C	Mat2a	0.743241187584824	F_CD_up	8.68260163826092e-154	2.06333345331633e-149		F_CD_vs_C	Fnbp1	-0.460037	C_up	3.48395364880799e-221	8.2792674510273e-217
F_vs_C	Lars2	0.334464981237714	F_up	2.04692932412441e-88	4.86432284584924e-84		F_vs_C	Syt1	-0.261688	C_up	1.21940634287214e-131	2.89779723320135e-127		F_CD_vs_F	4933424G05Rik	1.82427598603776	F_CD_up	2.03171815629874e-292	4.82817502662833e-288		F_CD_vs_F	Ntn4	-2.05403	F_up	0	0		F_CD_vs_C	Gm26724	1.31043737782853	F_CD_up	2.29638503461338e-152	5.45712939625523e-148		F_CD_vs_C	Dpf3	-1.06156	C_up	2.07950372326811e-220	4.94173264797434e-216
F_vs_C	Agap1	0.286633402437739	F_up	6.34813462207001e-88	1.50857071158872e-83		F_vs_C	Nrg1	-0.34835	C_up	1.6178591054277e-129	3.84468037813839e-125		F_CD_vs_F	Pdzrn3	1.02487826521462	F_CD_up	9.82333948428237e-292	2.33441839504486e-287		F_CD_vs_F	Unc5c	-0.488271	F_up	0	0		F_CD_vs_C	Tomm20	1.04657355588722	F_CD_up	3.46591954242708e-151	8.23641120062372e-147		F_CD_vs_C	Erc1	-0.614489	C_up	7.97843860129465e-220	1.89599614921166e-215
F_vs_C	Slc25a13	0.622115606550122	F_up	2.21211044338919e-86	5.25685925767007e-82		F_vs_C	Fmn2	-0.369129	C_up	8.7240947892405e-129	2.07319388571511e-124		F_CD_vs_F	Plcb1	0.290625182345001	F_CD_up	1.20020550026505e-289	2.85216835082985e-285		F_CD_vs_F	Grid2	-0.53979	F_up	0	0		F_CD_vs_C	Sec11c	1.08971418791061	F_CD_up	2.23047345853418e-147	5.30049712686062e-143		F_CD_vs_C	Cntnap4	-0.737831	C_up	6.39209812378166e-219	1.51901819813547e-214
F_vs_C	Smyd3	0.282155023848681	F_up	5.46813548986406e-84	1.29944771781129e-79		F_vs_C	Grin2b	-0.261906	C_up	2.75189488730763e-128	6.53960301019786e-124		F_CD_vs_F	Ptn	0.911174490306563	F_CD_up	6.05388122604249e-288	1.43864433455674e-283		F_CD_vs_F	Dpp6	-0.933869	F_up	0	0		F_CD_vs_C	Cox7c	1.27900705829857	F_CD_up	2.51201498785597e-147	5.96955241714094e-143		F_CD_vs_C	Trpm3	-0.439849	C_up	1.78516589713029e-218	4.24226823794041e-214
F_vs_C	Dock9	0.344982582268832	F_up	2.09608915483496e-83	4.98114626754981e-79		F_vs_C	Atrnl1	-0.367354	C_up	2.47774374084947e-127	5.88811022575468e-123		F_CD_vs_F	Kcnma1	0.299229923932601	F_CD_up	1.70468066345191e-287	4.05100312862712e-283		F_CD_vs_F	Astn2	-0.951841	F_up	0	0		F_CD_vs_C	Dad1	1.42801453555731	F_CD_up	6.47144096125827e-147	1.53787323003341e-142		F_CD_vs_C	Cnksr3	-1.15629	C_up	2.51898523579122e-218	5.98611651433425e-214
F_vs_C	Zmiz1	0.438438083783705	F_up	2.33749473898549e-83	5.55482249772513e-79		F_vs_C	Lrfn5	-0.288621	C_up	4.41724041318121e-127	1.04971301178838e-122		F_CD_vs_F	Gabrb1	0.395319598999172	F_CD_up	1.90631329089175e-287	4.53016290447517e-283		F_CD_vs_F	Dst	-0.389661	F_up	0	0		F_CD_vs_C	Gm28198	1.34819018426239	F_CD_up	1.55448565717338e-143	3.69407971570681e-139		F_CD_vs_C	Ablim1	-0.62677	C_up	1.80617715822593e-216	4.2921993988081e-212
F_vs_C	Mef2a	0.406139866133098	F_up	2.27931903265083e-81	5.41657374919143e-77		F_vs_C	Arpp21	-0.367708	C_up	7.20692977356913e-127	1.71265479139097e-122		F_CD_vs_F	Gm26724	1.90099262561516	F_CD_up	2.6797897950249e-287	6.36825246889717e-283		F_CD_vs_F	Grik2	-0.784405	F_up	0	0		F_CD_vs_C	Ctsd	1.87928637002823	F_CD_up	3.36217469240068e-143	7.98987193902098e-139		F_CD_vs_C	Ddx17	-0.352359	C_up	1.61358161977685e-215	3.83451536123772e-211
F_vs_C	Pkp4	0.313846278303765	F_up	6.72651163543614e-81	1.59848822504504e-76		F_vs_C	Camk2g	-0.562613	C_up	8.93705537943899e-127	2.12380184036988e-122		F_CD_vs_F	4921511C10Rik	1.88542559984889	F_CD_up	7.38542301550809e-287	1.75507192540534e-282		F_CD_vs_F	Mycbp2	-0.366262	F_up	0	0		F_CD_vs_C	Rplp1	1.28791502166505	F_CD_up	1.69574733170551e-141	4.02977395906497e-137		F_CD_vs_C	Pkib	-1.31566	C_up	5.79993163756879e-213	1.37829575435185e-208
F_vs_C	Sgk1	0.593063962638041	F_up	4.181478139078e-79	9.93686464970497e-75		F_vs_C	Mir124-2hg	-0.536799	C_up	7.3891927512459e-126	1.75596776540607e-121		F_CD_vs_F	Gm48747	1.86990744177421	F_CD_up	1.25240158120279e-285	2.97620711757032e-281		F_CD_vs_F	Macf1	-0.390618	F_up	0	0		F_CD_vs_C	Gm43713	1.16065474112251	F_CD_up	1.28473199472417e-137	3.05303711226253e-133		F_CD_vs_C	Lin7a	-0.826711	C_up	6.86152775405969e-213	1.63057345547475e-208
F_vs_C	Picalm	0.408075068912742	F_up	4.49512713031731e-79	1.0682220112486e-74		F_vs_C	Slc24a5	-0.728865	C_up	1.86233667415205e-125	4.42565687245494e-121		F_CD_vs_F	Far1os	1.7620020511333	F_CD_up	1.57878331800153e-283	3.75182067689883e-279		F_CD_vs_F	Syne1	-0.983015	F_up	0	0		F_CD_vs_C	Caly	1.04921835761504	F_CD_up	1.86850455648492e-137	4.44031422803076e-133		F_CD_vs_C	Exph5	-1.46375	C_up	1.0116588815963e-212	2.40410616622545e-208
F_vs_C	Pnpla7	0.922539667171983	F_up	1.73405118913161e-78	4.12079924585235e-74		F_vs_C	Pde8b	-0.368769	C_up	1.70930683198967e-123	4.06199675554025e-119		F_CD_vs_F	Gm36975	1.30840860018774	F_CD_up	3.54030438092217e-283	8.41317933082345e-279		F_CD_vs_F	Fgf14	-0.725532	F_up	0	0		F_CD_vs_C	Far1os	1.20624216290016	F_CD_up	5.24569826361709e-137	1.24658773536597e-132		F_CD_vs_C	Tmem163	-0.833411	C_up	3.38191622637817e-208	8.03678572036508e-204
F_vs_C	Immp2l	0.442063408567308	F_up	1.3911837193559e-77	3.30600899067737e-73		F_vs_C	Rgs6	-0.422339	C_up	2.13376266285059e-123	5.07067359199814e-119		F_CD_vs_F	Miat	0.798015276813761	F_CD_up	1.00409052683501e-277	2.38612072797072e-273		F_CD_vs_F	Gphn	-0.341713	F_up	0	0		F_CD_vs_C	Pcsk1n	1.18098040149794	F_CD_up	1.94641964156211e-136	4.62547163620819e-132		F_CD_vs_C	Ror1	-1.26945	C_up	9.67049902999722e-207	2.29809738948854e-202
F_vs_C	Gab2	0.66258307508234	F_up	1.62820815969761e-77	3.8692738707054e-73		F_vs_C	2210408I21Rik	-0.374632	C_up	1.1614529918696e-121	2.76007688987891e-117		F_CD_vs_F	Epha4	0.754758814416556	F_CD_up	2.33428902537186e-277	5.54720443989369e-273		F_CD_vs_F	Epb41	-0.943523	F_up	2.88030326998688e-306	6.84475269079682e-302		F_CD_vs_C	Mef2c	0.351473904634307	F_CD_up	2.53826632961053e-136	6.03193610568646e-132		F_CD_vs_C	Ralyl	-0.473323	C_up	1.42733520228131e-206	3.39191937470131e-202
F_vs_C	Elmo1	0.30250916158792	F_up	3.19033505737452e-76	7.5815122303448e-72		F_vs_C	Gm36975	-0.602155	C_up	1.98801316422828e-119	4.72431448347208e-115		F_CD_vs_F	Gm43713	1.69341073670078	F_CD_up	5.94745719704052e-277	1.41335372830471e-272		F_CD_vs_F	Ank1	-0.99114	F_up	8.88845489695195e-301	2.11225242171166e-296		F_CD_vs_C	Atp1b1	0.59122728009132	F_CD_up	4.27416562348743e-134	1.01571271876555e-129		F_CD_vs_C	Sphkap	-0.782124	C_up	1.27704532578062e-199	3.03477051218506e-195
F_vs_C	Gjc3	0.522018258956693	F_up	5.20661387415947e-76	1.23729972105526e-71		F_vs_C	Frmpd4	-0.313461	C_up	3.86002722633108e-118	9.17296870065317e-114		F_CD_vs_F	Aplp1	1.14443008261662	F_CD_up	3.03703191434664e-269	7.21720264125334e-265		F_CD_vs_F	Kcnd2	-1.04194	F_up	1.79763867965183e-296	4.2719085583246e-292		F_CD_vs_C	Gm20275	1.0999863104185	F_CD_up	7.11839863650501e-134	1.69161625197905e-129		F_CD_vs_C	Ptbp2	-0.390817	C_up	3.29117294923697e-198	7.82114339656674e-194
F_vs_C	Gm12940	0.490220943568939	F_up	3.11294419186972e-75	7.3976005775592e-71		F_vs_C	Gda	-0.6701	C_up	3.05560358277034e-117	7.26133635409544e-113		F_CD_vs_F	Nrgn	1.32356809084249	F_CD_up	1.3631450272485e-266	3.23937784275334e-262		F_CD_vs_F	Pde3b	-0.834031	F_up	2.95708829938522e-295	7.02722463465904e-291		F_CD_vs_C	Ubc	1.10225240736486	F_CD_up	7.63594549589291e-134	1.81460608764399e-129		F_CD_vs_C	Rora	-0.413798	C_up	6.84232298257574e-198	1.6260096335793e-193
F_vs_C	Rreb1	0.742540728156075	F_up	2.52606022739933e-73	6.00292952439178e-69		F_vs_C	Mef2c	-0.270425	C_up	1.67929881767838e-115	3.99068571033089e-111		F_CD_vs_F	Strbp	0.348467070665232	F_CD_up	2.39330387372765e-266	5.68744732552639e-262		F_CD_vs_F	Wscd2	-1.30499	F_up	1.81708293960449e-294	4.31811589767611e-290		F_CD_vs_C	Cox8a	1.21584307885926	F_CD_up	3.82955792238457e-129	9.10056144675468e-125		F_CD_vs_C	Plcxd3	-0.817382	C_up	3.85684575251012e-196	9.16540824626506e-192
F_vs_C	Smg1	0.310973422659373	F_up	2.20486080743017e-72	5.23963122277705e-68		F_vs_C	Ptn	-0.522055	C_up	3.33655367677643e-115	7.92898615749151e-111		F_CD_vs_F	Calr	1.09681	F_CD_up	3.91196457970678e-265	9.2963926272152e-261		F_CD_vs_F	Nfia	-0.451595	F_up	5.60591893675413e-294	1.33219057613025e-289		F_CD_vs_C	Gm37240	1.02291157689761	F_CD_up	6.16270839826096e-127	1.46450602376273e-122		F_CD_vs_C	Fgf12	-0.271851	C_up	2.26008802341469e-193	5.37087317884266e-189
F_vs_C	Bcl2l1	0.515767599512573	F_up	1.05956710841136e-71	2.51795527642875e-67		F_vs_C	Cspg5	-0.723991	C_up	2.52922393774319e-114	6.01044776565293e-110		F_CD_vs_F	4930419G24Rik	1.44317720078651	F_CD_up	7.49818908982783e-264	1.78186965530669e-259		F_CD_vs_F	Specc1	-0.606112	F_up	2.31472973175329e-293	5.50072373453852e-289		F_CD_vs_C	Tmem158	1.5330535825298	F_CD_up	8.23153236532342e-127	1.95614135129546e-122		F_CD_vs_C	Rbfox3	-0.613714	C_up	4.3699291548319e-193	1.03846996435425e-188
F_vs_C	Elf2	0.45553051872509	F_up	1.43426014264409e-71	3.40837580297942e-67		F_vs_C	Gm48091	-0.850728	C_up	1.31091966938846e-112	3.11526950233473e-108		F_CD_vs_F	Cox4i1	1.52320906637753	F_CD_up	1.02123698036189e-263	2.426867560132e-259		F_CD_vs_F	Grm1	-0.718623	F_up	2.69719223430117e-289	6.4096076255933e-285		F_CD_vs_C	Gm42418	0.304998340209279	F_CD_up	6.0023138677699e-126	1.42638986753684e-121		F_CD_vs_C	Stag1	-0.331585	C_up	9.44608832130985e-193	2.24476842867607e-188
F_vs_C	Mertk	0.77173185549216	F_up	1.60520353721922e-71	3.81460568584776e-67		F_vs_C	Gabrg3	-0.346984	C_up	8.66094423711357e-112	2.05818678850767e-107		F_CD_vs_F	Hsp90aa1	0.997142739903037	F_CD_up	1.87889956808766e-262	4.46501693360351e-258		F_CD_vs_F	Cdh18	-0.514758	F_up	1.65807137106874e-283	3.94024080620776e-279		F_CD_vs_C	Ndfip1	0.59979010407962	F_CD_up	1.01522567260648e-125	2.41258228838205e-121		F_CD_vs_C	Maml2	-0.516134	C_up	1.91890975245772e-192	4.56009713574053e-188
F_vs_C	Tmem163	0.39244550091979	F_up	7.44860975541311e-70	1.77008762227637e-65		F_vs_C	Ncald	-0.335399	C_up	1.42275575887178e-111	3.3810367853829e-107		F_CD_vs_F	Manf	1.36913149223688	F_CD_up	1.33746283584462e-261	3.17834668310115e-257		F_CD_vs_F	Grin2c	-1.31698	F_up	4.34852454739168e-283	1.03338337344216e-278		F_CD_vs_C	Ppib	0.941875646681823	F_CD_up	4.03029033007419e-124	9.5775819403883e-120		F_CD_vs_C	Zfp385b	-0.618566	C_up	5.34950124158332e-186	1.27125547504986e-181
F_vs_C	Wwox	0.287730445652482	F_up	1.23044282547381e-69	2.92402433045596e-65		F_vs_C	4933424G05Rik	-0.927681	C_up	3.90983062617425e-110	9.2913215000405e-106		F_CD_vs_F	Nrg3	0.282208098048979	F_CD_up	9.12312075895041e-261	2.16801841715698e-256		F_CD_vs_F	Pkib	-1.69889	F_up	4.59054772736315e-273	1.09089776193058e-268		F_CD_vs_C	Cx3cl1	0.830374283344941	F_CD_up	1.21299754142605e-123	2.88256735744486e-119		F_CD_vs_C	Nxn	-1.05152	C_up	5.71787099277151e-186	1.35879486272222e-181
F_vs_C	Abca8a	0.502966681975629	F_up	1.63121505251536e-69	3.87641945079751e-65		F_vs_C	Bcl11a	-0.382789	C_up	1.13239310182901e-109	2.69101896718646e-105		F_CD_vs_F	Asic2	0.303381995345893	F_CD_up	1.39801723080443e-260	3.32224814728364e-256		F_CD_vs_F	Appl2	-0.687184	F_up	5.59706590384313e-273	1.33008674138928e-268		F_CD_vs_C	Ptgds	1.95638579175849	F_CD_up	5.86677665527006e-122	1.39418080435838e-117		F_CD_vs_C	Appl2	-0.625869	C_up	1.01365512074779e-185	2.40885002894506e-181
F_vs_C	Syne2	0.86450160302111	F_up	4.27867791266605e-69	1.01678501916596e-64		F_vs_C	Sntg1	-0.264946	C_up	1.73498212863273e-109	4.12301153048281e-105		F_CD_vs_F	Grm5	0.304166626646805	F_CD_up	9.69755254063697e-259	2.30452638575697e-254		F_CD_vs_F	Negr1	-0.550588	F_up	4.74805049349186e-269	1.12832671927341e-264		F_CD_vs_C	Tmem208	1.16192151775873	F_CD_up	7.98287461306967e-122	1.89705032304988e-117		F_CD_vs_C	Adam22	-0.372557	C_up	4.20553708626016e-185	9.99403833178864e-181
F_vs_C	Rassf2	0.633225657294763	F_up	2.53176031021854e-68	6.01647520120334e-64		F_vs_C	Gpm6b	-0.258784	C_up	4.2494942818336e-109	1.00984982113494e-104		F_CD_vs_F	Gm27032	1.62655821956374	F_CD_up	2.50674689681969e-256	5.95703332560231e-252		F_CD_vs_F	Pan3	-0.53557	F_up	6.8390381713209e-268	1.6252290310327e-263		F_CD_vs_C	Bsg	0.74420392897229	F_CD_up	2.0078075953402e-120	4.77135396956645e-116		F_CD_vs_C	Nfia	-0.423343	C_up	3.53887490842357e-184	8.40978233237777e-180
F_vs_C	Arhgef10	0.478761857886105	F_up	2.30365530959641e-67	5.47440647772492e-63		F_vs_C	Efna5	-0.400627	C_up	8.655041991874e-107	2.05678417894894e-102		F_CD_vs_F	Tpt1	1.41074	F_CD_up	4.76545864875099e-255	1.13246359328918e-250		F_CD_vs_F	Ndst3	-1.02538	F_up	4.19783433792845e-263	9.97573352065316e-259		F_CD_vs_C	Dynll1	1.12833637653886	F_CD_up	4.10226051433364e-120	9.74861188626245e-116		F_CD_vs_C	Prune2	-0.676476	C_up	2.67174765615036e-183	6.34914113007572e-179
F_vs_C	Irs2	0.640052438048874	F_up	4.72263039878105e-67	1.12228588796633e-62		F_vs_C	Epha4	-0.462226	C_up	8.83488899850847e-107	2.09952302160555e-102		F_CD_vs_F	Dkk3	1.51223197728554	F_CD_up	1.0528226134329e-254	2.50192765856195e-250		F_CD_vs_F	Ust	-0.853537	F_up	2.54096818850911e-258	6.03835680317304e-254		F_CD_vs_C	Resp18	1.74229089218448	F_CD_up	1.28162626116729e-118	3.04565664703796e-114		F_CD_vs_C	Epb41l4b	-0.55091	C_up	1.18628814818827e-182	2.81909515535459e-178
F_vs_C	Meis1	0.296929908710738	F_up	2.06378296547147e-66	4.9043738391464e-62		F_vs_C	Khdrbs3	-0.434099	C_up	1.279645693534e-105	3.0409500261142e-101		F_CD_vs_F	Adcy2	0.618939145327278	F_CD_up	3.26970533939021e-254	7.77012776852688e-250		F_CD_vs_F	Srgap2	-0.521692	F_up	3.21051194431578e-256	7.62946058447201e-252		F_CD_vs_C	Canx	0.591643781719233	F_CD_up	4.61910053823882e-118	1.09768305190707e-113		F_CD_vs_C	Ntn4	-1.43892	C_up	2.3073833676418e-182	5.48326583486396e-178
F_vs_C	Cerk	0.644588642987043	F_up	3.5701163944954e-66	8.48402459987886e-62		F_vs_C	Tmem132d	-0.472621	C_up	1.80307669675786e-105	4.28483146217539e-101		F_CD_vs_F	Gm48091	1.54715820591496	F_CD_up	1.68040917960043e-248	3.99332437440246e-244		F_CD_vs_F	Cntnap4	-0.862978	F_up	3.94488545521797e-255	9.37462579577998e-251		F_CD_vs_C	Homer1	0.640163151583373	F_CD_up	2.28996767754828e-115	5.44187918892573e-111		F_CD_vs_C	Sh3gl2	-0.54328	C_up	6.87257095515457e-179	1.63319776178293e-174
F_vs_C	Nipbl	0.282270707139019	F_up	4.67728014044659e-66	1.11150885257573e-61		F_vs_C	Adgrb1	-0.429918	C_up	4.32887995381909e-105	1.02871503222557e-100		F_CD_vs_F	Igf2bp3	1.40982139918968	F_CD_up	3.69171442000187e-247	8.77299014769245e-243		F_CD_vs_F	Picalm	-0.560721	F_up	8.53433134910254e-254	2.02809850180073e-249		F_CD_vs_C	C1qtnf4	1.04266147388307	F_CD_up	4.12636251204915e-114	9.8058878736336e-110		F_CD_vs_C	Rabgap1l	-0.331689	C_up	2.61825628529234e-178	6.22202423636872e-174
F_vs_C	Prrt1	0.479373593327616	F_up	5.00940019237213e-66	1.19043386171531e-61		F_vs_C	Csgalnact1	-0.5599	C_up	4.74553160694124e-105	1.12772813107352e-100		F_CD_vs_F	Homer1	0.785189006785059	F_CD_up	4.94655413388999e-247	1.17549912437762e-242		F_CD_vs_F	Prune2	-0.947071	F_up	2.78934128476153e-253	6.62859062910731e-249		F_CD_vs_C	Rps21	1.25109615956138	F_CD_up	2.21728970715145e-111	5.2691672600747e-107		F_CD_vs_C	Hnrnpu	-0.328607	C_up	2.14706932414894e-177	5.10229554190755e-173
F_vs_C	Kctd13	0.589071055791353	F_up	5.02745950641525e-66	1.19472547710452e-61		F_vs_C	St6gal2	-0.677744	C_up	6.49400881823374e-104	1.54323625556507e-99		F_CD_vs_F	Chn1	0.688270813334164	F_CD_up	1.70471827339241e-246	4.05109250488973e-242		F_CD_vs_F	Rif1	-0.726841	F_up	2.19145509671843e-250	5.20777389184168e-246		F_CD_vs_C	Igf2bp3	0.95530384169316	F_CD_up	3.71130008917716e-111	8.81953353192061e-107		F_CD_vs_C	Zc3h6	-0.69178	C_up	3.42525052330297e-177	8.13976534357718e-173
F_vs_C	Peli2	0.585316571937417	F_up	5.19848615814389e-66	1.23536825062131e-61		F_vs_C	Cdh10	-0.320045	C_up	3.1991093184379e-103	7.60236338433583e-99		F_CD_vs_F	Phactr1	0.360805964757223	F_CD_up	6.77896656098299e-244	1.610953613552e-239		F_CD_vs_F	Pkp4	-0.488376	F_up	2.17421352244486e-249	5.16680101473798e-245		F_CD_vs_C	Trim35	0.705665203932068	F_CD_up	1.28733503209386e-109	3.05922297026784e-105		F_CD_vs_C	Pclo	-0.364586	C_up	1.7361951189121e-173	4.12589408058271e-169
F_vs_C	Sec14l5	0.456379394788661	F_up	3.42474106572509e-65	8.1385546685891e-61		F_vs_C	Pcdh10	-0.517866	C_up	5.96968588991162e-103	1.4186361548786e-98		F_CD_vs_F	Ckb	0.810821665428928	F_CD_up	4.15377391605345e-241	9.87102833410941e-237		F_CD_vs_F	Peli2	-0.844022	F_up	1.96677895143865e-248	4.67385350019881e-244		F_CD_vs_C	Gm20642	1.15796976889446	F_CD_up	5.38641216684325e-107	1.28002698732863e-102		F_CD_vs_C	Alms1	-0.709918	C_up	8.7653375480081e-172	2.08299481490865e-167
F_vs_C	B3galt5	0.554474960655803	F_up	4.3887679596079e-65	1.04294681792122e-60		F_vs_C	Kcnb2	-0.28785	C_up	1.75773071757196e-102	4.17707127723801e-98		F_CD_vs_F	Itm2b	0.912778676679955	F_CD_up	1.48092967668588e-240	3.51928128367632e-236		F_CD_vs_F	Neat1	-1.03246	F_up	5.1526957972478e-248	1.22448662925797e-243		F_CD_vs_C	Gm47271	1.26356193105329	F_CD_up	1.76973231048852e-106	4.20559186264491e-102		F_CD_vs_C	Fam135a	-0.414256	C_up	2.07792911705536e-171	4.93799075377037e-167
F_vs_C	Apoe	0.588399093086204	F_up	4.52518921571165e-65	1.07536596522172e-60		F_vs_C	Asic2	-0.264289	C_up	5.76742525583133e-102	1.37057093779576e-97		F_CD_vs_F	Gm42303	1.77815927012413	F_CD_up	2.03468698729404e-240	4.83523015660556e-236		F_CD_vs_F	Trmt9b	-1.5269	F_up	1.97106809253692e-247	4.68404621510473e-243		F_CD_vs_C	Gm48678	0.657374387498264	F_CD_up	3.06979787172666e-104	7.29506766237124e-100		F_CD_vs_C	9330111N05Rik	-1.56142	C_up	2.29524982662352e-171	5.45443168798813e-167
F_vs_C	Cdk19	0.401603994016816	F_up	6.70978320667645e-63	1.59451288123459e-58		F_vs_C	Zmat4	-0.440762	C_up	5.22716082072363e-101	1.24218249743676e-96		F_CD_vs_F	Gria3	0.424854382202609	F_CD_up	6.74599038165525e-240	1.60311715429655e-235		F_CD_vs_F	Wwox	-0.530485	F_up	5.929634472859e-247	1.40911833613021e-242		F_CD_vs_C	Emc10	0.885109708513131	F_CD_up	4.39581806242565e-104	1.04462220435483e-99		F_CD_vs_C	Prkn	-0.293714	C_up	8.01618492963772e-170	1.90496618667911e-165
F_vs_C	Eif2s3x	0.634050897738288	F_up	7.96186518018087e-63	1.89205764141818e-58		F_vs_C	Atp1b1	-0.335274	C_up	6.99054375510358e-101	1.66123281796281e-96		F_CD_vs_F	1700111E14Rik	1.45008342903697	F_CD_up	4.80384448927348e-238	1.14158560443095e-233		F_CD_vs_F	Kirrel3	-0.502969	F_up	1.42890921649967e-246	3.39565986208981e-242		F_CD_vs_C	Gm11659	1.04059537924746	F_CD_up	4.78593113200278e-104	1.13732867420914e-99		F_CD_vs_C	Myef2	-0.447182	C_up	2.33620071992417e-169	5.5517473908278e-165
F_vs_C	Lyn	0.869477683091012	F_up	4.87318178604318e-62	1.1580629196353e-57		F_vs_C	Atp2b1	-0.312342	C_up	1.03610984439562e-100	2.46221143422176e-96		F_CD_vs_F	Cst3	2.51962169243021	F_CD_up	6.1031209541759e-238	1.45034566355036e-233		F_CD_vs_F	Nipbl	-0.455857	F_up	3.04969804743574e-243	7.24730243992629e-239		F_CD_vs_C	Ostc	1.0974770404119	F_CD_up	8.98725790102749e-103	2.13573196760017e-98		F_CD_vs_C	Micu3	-0.433242	C_up	3.9900317373137e-169	9.48191142055228e-165
F_vs_C	Jpx	0.454214746626831	F_up	6.91004381007255e-61	1.64210281102564e-56		F_vs_C	Tspan7	-0.419456	C_up	2.4057919600905e-100	5.71712401395907e-96		F_CD_vs_F	Robo2	0.432483505031494	F_CD_up	5.35188791771583e-237	1.27182264476599e-232		F_CD_vs_F	Lin7a	-1.03009	F_up	1.30558167812965e-242	3.1025842999073e-238		F_CD_vs_C	Shisa4	0.983406108692071	F_CD_up	2.16855804512104e-102	5.15336133842564e-98		F_CD_vs_C	Grm1	-0.493294	C_up	1.03825156717133e-167	2.46730102422595e-163
F_vs_C	Wipf1	0.398185042964203	F_up	4.320070437558e-60	1.02662153878128e-55		F_vs_C	Cnksr2	-0.276301	C_up	1.88343247826328e-99	4.47578894134485e-95		F_CD_vs_F	Rabac1	1.37427063867833	F_CD_up	4.25533382198385e-236	1.01123752945624e-231		F_CD_vs_F	St18	-0.545976	F_up	1.77606800487476e-241	4.22064800678439e-237		F_CD_vs_C	Selenos	1.16180610375655	F_CD_up	3.20271980468374e-101	7.61094334385044e-97		F_CD_vs_C	Gabrb2	-0.410188	C_up	5.63503761076357e-165	1.33911033782186e-160
F_vs_C	Smad7	0.434081124966203	F_up	4.48521148894857e-60	1.06586565823374e-55		F_vs_C	Fndc9	-0.736792	C_up	3.05673496093341e-99	7.26402496116215e-95		F_CD_vs_F	Slc17a7	0.884976009867503	F_CD_up	8.6323035732118e-236	2.05138062113805e-231		F_CD_vs_F	Rps6ka1	-1.39593	F_up	3.00480408126335e-241	7.14061641871422e-237		F_CD_vs_C	Gm26936	1.24603803783006	F_CD_up	3.35515715707376e-100	7.97319546807008e-96		F_CD_vs_C	Fut8	-0.472195	C_up	1.88046778877584e-164	4.46874365324691e-160
F_vs_C	Zbtb16	0.694030648639154	F_up	1.13330733181929e-59	2.69319154333536e-55		F_vs_C	Prr16	-0.403165	C_up	2.02414210397383e-97	4.81017129588341e-93		F_CD_vs_F	Tenm2	0.303390541616087	F_CD_up	9.17123073411568e-236	2.17945127165525e-231		F_CD_vs_F	Kif26b	-0.902554	F_up	1.24135079826998e-239	2.94994603700877e-235		F_CD_vs_C	Apod	1.28968912018732	F_CD_up	7.61324716199064e-99	1.80921205557546e-94		F_CD_vs_C	Pde4b	-0.272866	C_up	7.13719132966184e-164	1.69608214758084e-159
F_vs_C	Baz2b	0.25220022680287	F_up	2.06405111472535e-59	4.90501106903332e-55		F_vs_C	Mir9-3hg	-0.606769	C_up	4.31908955995008e-97	1.02638844302654e-92		F_CD_vs_F	Thrb	0.538467393139306	F_CD_up	8.23197566470649e-235	1.95624669696085e-230		F_CD_vs_F	Jmjd1c	-0.483671	F_up	1.55346048644935e-239	3.69164349999823e-235		F_CD_vs_C	Tecr	0.563523595914905	F_CD_up	3.01239206170727e-98	7.15864849544115e-94		F_CD_vs_C	Wscd2	-0.892064	C_up	7.25883508847572e-164	1.72498957042537e-159
F_vs_C	Plcl1	0.336225891874385	F_up	3.32661128743351e-59	7.90535906345699e-55		F_vs_C	Gm26871	-0.385345	C_up	5.41080171266493e-97	1.28582291899769e-92		F_CD_vs_F	Ndufa13	1.99091238201475	F_CD_up	1.56413986358794e-234	3.71702197183038e-230		F_CD_vs_F	Mpp7	-1.03795	F_up	1.10137093664663e-238	2.61729789384706e-234		F_CD_vs_C	Slc24a5	1.09967858536726	F_CD_up	6.67365521752224e-98	1.58592742589198e-93		F_CD_vs_C	Tiam1	-0.513971	C_up	2.05196522630935e-163	4.87629016380153e-159
F_vs_C	Sipa1l2	0.976968430235835	F_up	4.25899695824025e-59	1.01210803715621e-54		F_vs_C	Nyap2	-0.353131	C_up	5.46854352251416e-97	1.29954468269026e-92		F_CD_vs_F	Scg5	0.690649501122742	F_CD_up	3.84424425154404e-234	9.13546203936927e-230		F_CD_vs_F	Stag1	-0.431622	F_up	2.2573991574873e-238	5.36448335785281e-234		F_CD_vs_C	Ube3a	0.56172943912311	F_CD_up	7.84257026291556e-98	1.86370839727925e-93		F_CD_vs_C	A230057D06Rik	-0.297972	C_up	2.60255259363624e-163	6.18470598351717e-159
F_vs_C	Apbb2	0.46922037737412	F_up	1.00185678304538e-58	2.38081245922904e-54		F_vs_C	Gm20646	-1.06488	C_up	1.64213998426096e-96	3.90238145859774e-92		F_CD_vs_F	Acp1	1.23034524449055	F_CD_up	1.41771534873487e-233	3.36905875473355e-229		F_CD_vs_F	Fut8	-0.635503	F_up	2.14203124758837e-234	5.090323056769e-230		F_CD_vs_C	Ywhag	0.602242292978493	F_CD_up	5.16907007422438e-97	1.22837781243868e-92		F_CD_vs_C	Ank1	-0.701026	C_up	2.29078471838572e-162	5.44382080477182e-158
F_vs_C	Zfp521	0.335240541067843	F_up	4.67460464351896e-58	1.11087304748585e-53		F_vs_C	Mkx	-0.622055	C_up	1.60587509294865e-95	3.81620157088317e-91		F_CD_vs_F	Adgrb1	0.712266613462044	F_CD_up	1.55755014533109e-233	3.70136216536479e-229		F_CD_vs_F	Kif1b	-0.355006	F_up	8.53303603907396e-232	2.02779068432554e-227		F_CD_vs_C	Cdipt	0.945559526422228	F_CD_up	1.48704980691606e-95	3.53382516115533e-91		F_CD_vs_C	Nrg2	-0.526964	C_up	1.14410071493942e-161	2.71884093898205e-157
F_vs_C	Srsf5	0.268002529660191	F_up	2.13472789128751e-57	5.07296736085564e-53		F_vs_C	Gabrg2	-0.32683	C_up	2.70043638862098e-95	6.4173170339189e-91		F_CD_vs_F	Gm26936	1.95792444566825	F_CD_up	1.89106022769844e-233	4.49391552510258e-229		F_CD_vs_F	Airn	-1.3177	F_up	1.3489446325549e-231	3.20563202480346e-227		F_CD_vs_C	Lrpap1	0.943294898083025	F_CD_up	1.6673740808525e-95	3.96234776573788e-91		F_CD_vs_C	Mtus2	-0.481987	C_up	7.86333702749386e-160	1.86864341121364e-155
F_vs_C	St3gal3	0.435948881814537	F_up	4.35114545709902e-57	1.03400620642501e-52		F_vs_C	Clstn2	-0.286722	C_up	8.02692415707194e-94	1.90751825668658e-89		F_CD_vs_F	Ptprn	0.84581277237285	F_CD_up	2.8350977787405e-233	6.73732636139892e-229		F_CD_vs_F	Sphkap	-0.925619	F_up	2.00098894637297e-231	4.75515013216073e-227		F_CD_vs_C	Atp6ap2	0.74852564105898	F_CD_up	1.78329033082348e-93	4.23781114216892e-89		F_CD_vs_C	Pan3	-0.356281	C_up	9.94370465815027e-160	2.36302197496283e-155
F_vs_C	Ikzf2	0.492864839382755	F_up	4.42884638473998e-57	1.05247105486961e-52		F_vs_C	Cntn3	-0.335331	C_up	5.85114002818895e-93	1.39046491629882e-88		F_CD_vs_F	Frmpd4	0.332054735209279	F_CD_up	8.92506902267041e-232	2.1209534025474e-227		F_CD_vs_F	Kmt2c	-0.398011	F_up	1.24420053109702e-229	2.95671814209896e-225		F_CD_vs_C	Gm44151	0.898041722920778	F_CD_up	2.10633140137089e-93	5.00548594221779e-89		F_CD_vs_C	Pik3r3	-0.605012	C_up	7.86174836228537e-159	1.8682658808135e-154
F_vs_C	Lrrc1	0.395490038896081	F_up	5.23099755396668e-57	1.24309425872464e-52		F_vs_C	Hlf	-0.57041	C_up	1.08450865635503e-92	2.5772263709621e-88		F_CD_vs_F	Ndfip1	0.740853466077229	F_CD_up	2.17422170220728e-230	5.16682045312538e-226		F_CD_vs_F	Rab37	-1.60062	F_up	4.01237420703662e-228	9.53500606560183e-224		F_CD_vs_C	Tenm4	0.267019108355635	F_CD_up	2.26828680730829e-93	5.39035676888741e-89		F_CD_vs_C	Fat1	-0.831648	C_up	1.46141581538939e-158	3.47290854369134e-154
F_vs_C	Tgfa	0.572370948063185	F_up	1.24162912237341e-56	2.95060744640817e-52		F_vs_C	A830036E02Rik	-0.805596	C_up	1.21399955706402e-92	2.88494854740694e-88		F_CD_vs_F	R3hdm1	0.498107344033692	F_CD_up	5.00052979235206e-230	1.18832589985454e-225		F_CD_vs_F	Pip5k1b	-0.778034	F_up	1.98999560304323e-227	4.72902555107194e-223		F_CD_vs_C	Cd63	1.29148304135219	F_CD_up	2.29199531571293e-93	5.4466976682602e-89		F_CD_vs_C	Grid2	-0.377026	C_up	2.35637700277969e-158	5.59969430940565e-154
F_vs_C	Phf20	0.366265925574554	F_up	1.60855076795431e-56	3.82256004496662e-52		F_vs_C	Gm20275	-0.623159	C_up	2.74764900257372e-92	6.52951308971618e-88		F_CD_vs_F	Khdrbs2	0.497150934443119	F_CD_up	1.691728943998e-229	4.02022466251686e-225		F_CD_vs_F	Zbtb46	-1.52093	F_up	5.64415569140705e-227	1.34127715850597e-222		F_CD_vs_C	Zcchc18	0.642254068238013	F_CD_up	6.03115555256612e-92	1.43324380551181e-87		F_CD_vs_C	Ndst3	-0.73008	C_up	3.94177393183053e-158	9.36723157160207e-154
F_vs_C	Soga1	0.357295065163214	F_up	1.79621402702974e-56	4.26852301383347e-52		F_vs_C	Atp2b2	-0.255702	C_up	8.79685254099123e-92	2.09048403784116e-87		F_CD_vs_F	Stmn3	1.00937389704307	F_CD_up	4.7737612278148e-229	1.13443661817791e-224		F_CD_vs_F	Kcnk10	-1.10867	F_up	1.62472145100851e-226	3.86098805617663e-222		F_CD_vs_C	Scg2	1.1976393645756	F_CD_up	1.21170641290786e-90	2.87949911963423e-86		F_CD_vs_C	Unc5c	-0.323733	C_up	3.42597509663252e-157	8.14148721963753e-153
F_vs_C	Kctd8	0.424610906069093	F_up	1.14565753514921e-54	2.72254056652858e-50		F_vs_C	Tmem132b	-0.301216	C_up	1.57794078487995e-91	3.74981848118871e-87		F_CD_vs_F	Cttnbp2	0.417387810569928	F_CD_up	1.00739205471532e-227	2.3939664788255e-223		F_CD_vs_F	Zfp395	-1.02342	F_up	4.84213494947559e-223	1.15068494939338e-218		F_CD_vs_C	Ndufb5	1.02690386148954	F_CD_up	1.32485912082387e-90	3.14839521472585e-86		F_CD_vs_C	Epb41	-0.596952	C_up	2.78688470995101e-156	6.62275282472757e-152
F_vs_C	Fnip2	0.582899377636142	F_up	1.83690583620089e-54	4.3652230291478e-50		F_vs_C	Etl4	-0.400804	C_up	2.34372193221822e-91	5.56962079972337e-87		F_CD_vs_F	Gm32250	1.68529588214265	F_CD_up	2.48057413523283e-227	5.89483637496729e-223		F_CD_vs_F	Rftn1	-0.74853	F_up	1.69663836768117e-222	4.03189141695752e-218		F_CD_vs_C	Nrg3os	0.845649576574392	F_CD_up	2.28726640888957e-89	5.43545989408518e-85		F_CD_vs_C	Epha3	-0.575166	C_up	1.51224795170284e-155	3.59370603242664e-151
F_vs_C	Phip	0.271567614306878	F_up	2.47687231397404e-54	5.88603936692791e-50		F_vs_C	A230006K03Rik	-0.366759	C_up	3.8527503474518e-91	9.15567592568446e-87		F_CD_vs_F	Slc22a17	1.0405478165247	F_CD_up	1.94898750007707e-226	4.63157389518315e-222		F_CD_vs_F	Alms1	-0.920778	F_up	5.53052649801158e-221	1.31427431698747e-216		F_CD_vs_C	3110021N24Rik	0.811748168534653	F_CD_up	1.41492450140602e-88	3.36242658514126e-84		F_CD_vs_C	Naaladl2	-0.398058	C_up	1.53834289808895e-154	3.65571806301859e-150
F_vs_C	Rab37	0.851014103252722	F_up	4.04159992756374e-54	9.60445806786246e-50		F_vs_C	Per3	-0.659697	C_up	8.27717586306579e-91	1.96698807209895e-86		F_CD_vs_F	Cdh11	0.615799465556745	F_CD_up	2.73018688246573e-226	6.48801610749157e-222		F_CD_vs_F	Zmiz1	-0.691917	F_up	3.64638533317947e-220	8.6652701057677e-216		F_CD_vs_C	Pdlim7	0.83862457973565	F_CD_up	1.02180836251409e-87	2.42822539267848e-83		F_CD_vs_C	Gm26917	-0.344347	C_up	1.21692011995664e-153	2.89188897306495e-149
F_vs_C	Spock1	0.369929604574317	F_up	5.98547146692935e-54	1.42238743940109e-49		F_vs_C	Gm27032	-0.797733	C_up	3.26956647360093e-90	7.76979776786524e-86		F_CD_vs_F	Aldoa	1.48264536555936	F_CD_up	4.24305467388439e-224	1.00831951270189e-219		F_CD_vs_F	Zfp385b	-0.730805	F_up	7.10759469114213e-220	1.68904880240302e-215		F_CD_vs_C	Ndrg4	0.587562880503825	F_CD_up	1.71122491845248e-87	4.06655489621047e-83		F_CD_vs_C	Mmp24	-0.957719	C_up	3.47939045053503e-152	8.26842346665145e-148
F_vs_C	Klf13	0.477035124696131	F_up	1.13285765634348e-53	2.69212293453465e-49		F_vs_C	Gm48747	-0.909502	C_up	3.96547630642988e-90	9.42355789459996e-86		F_CD_vs_F	Tenm4	0.382808775410624	F_CD_up	7.19492129570577e-224	1.70980109671152e-219		F_CD_vs_F	Spock1	-0.566574	F_up	3.45280965363589e-218	8.20525686090034e-214		F_CD_vs_C	Gapdh	1.07037696305228	F_CD_up	4.99158511611613e-87	1.18620028699384e-82		F_CD_vs_C	Adam23	-0.365796	C_up	4.27501171591635e-152	1.01591378417036e-147
F_vs_C	Cacna1a	0.255238838208551	F_up	2.6103859525236e-53	6.20332117757709e-49		F_vs_C	Dkk3	-0.861618	C_up	1.93850154437444e-88	4.60665507005141e-84		F_CD_vs_F	Gm28198	1.77234392982226	F_CD_up	5.15501231807156e-221	1.22503712726652e-216		F_CD_vs_F	Zfp536	-0.494742	F_up	1.67580071051413e-212	3.98237280846578e-208		F_CD_vs_C	Brd9	0.66827682589514	F_CD_up	7.80845839887043e-87	1.85560205390757e-82		F_CD_vs_C	Gpm6a	-0.274563	C_up	1.93924946768638e-149	4.60843243500992e-145
F_vs_C	Wasf2	0.463895566376013	F_up	7.4600594729337e-53	1.77280853314796e-48		F_vs_C	Slc17a7	-0.380302	C_up	3.9316157910801e-88	9.34309176592274e-84		F_CD_vs_F	Epha5	0.466670130383589	F_CD_up	1.81032294616797e-219	4.30205144927357e-215		F_CD_vs_F	Usp3	-0.956065	F_up	1.17349966505661e-211	2.78870460404053e-207		F_CD_vs_C	Gm17106	0.962613079997907	F_CD_up	8.28668306981e-85	1.96924736470965e-80		F_CD_vs_C	Cnksr2	-0.348151	C_up	1.21016427736126e-147	2.8758343887213e-143
F_vs_C	Mbnl1	0.378475766049874	F_up	1.48537164865909e-52	3.52983718587345e-48		F_vs_C	Tox	-0.483847	C_up	4.17644224160625e-88	9.92489734295309e-84		F_CD_vs_F	Sparcl1	1.14933479218044	F_CD_up	3.63029230034758e-218	8.627026622546e-214		F_CD_vs_F	Mmp24	-1.23967	F_up	1.36960015450796e-210	3.2547178071727e-206		F_CD_vs_C	Tubb2a	1.08376777150385	F_CD_up	1.08577184980266e-84	2.58022822387104e-80		F_CD_vs_C	Zkscan16	-0.51888	C_up	6.03354590595573e-147	1.43381184909132e-142
F_vs_C	Mylip	0.911071807612109	F_up	2.28981329641232e-51	5.44151231759423e-47		F_vs_C	Gm1992	-0.842052	C_up	4.23698527344662e-87	1.00687718038186e-82		F_CD_vs_F	C1qtnf4	1.37651190511985	F_CD_up	6.2093608720228e-218	1.4755925176275e-213		F_CD_vs_F	Vat1l	-0.877835	F_up	6.51513119691271e-210	1.54825577763434e-205		F_CD_vs_C	Eef1a1	0.694468060933018	F_CD_up	2.58591525080426e-84	6.14516900201125e-80		F_CD_vs_C	Ablim3	-0.744535	C_up	1.65534865418121e-145	3.93377054179623e-141
F_vs_C	Cttnbp2nl	0.564485009918166	F_up	2.34343231523607e-51	5.568932553927e-47		F_vs_C	Hecw1	-0.277973	C_up	4.25064682072028e-87	1.01012371047597e-82		F_CD_vs_F	Ankrd33b	1.02125850959134	F_CD_up	2.25090693569387e-217	5.34905524198292e-213		F_CD_vs_F	Xkr6	-0.535958	F_up	1.15646188567809e-208	2.74821602512541e-204		F_CD_vs_C	6530409C15Rik	0.999332978165194	F_CD_up	3.33530822394459e-84	7.92602646338193e-80		F_CD_vs_C	AW554918	-0.40724	C_up	6.23065864421597e-145	1.48065372021148e-140
F_vs_C	Zfp395	0.622701860577743	F_up	2.68606403429624e-51	6.38316257110157e-47		F_vs_C	Ptpn3	-0.464293	C_up	6.03974771609775e-87	1.43528564725347e-82		F_CD_vs_F	Ppia	1.34293505325792	F_CD_up	2.26725079624834e-217	5.38789479220455e-213		F_CD_vs_F	Ralyl	-0.616617	F_up	1.66494566262141e-207	3.95657687265351e-203		F_CD_vs_C	Tmed2	0.900248959566898	F_CD_up	9.56788544249454e-84	2.2737122965544e-79		F_CD_vs_C	Kctd8	-0.61354	C_up	6.34691451277507e-144	1.50828076481587e-139
F_vs_C	Vat1l	0.51499719569777	F_up	6.46459129458135e-51	1.53624547524431e-46		F_vs_C	Hs6st3	-0.309518	C_up	8.63962230163987e-87	2.0531198437617e-82		F_CD_vs_F	Gpm6b	0.451049288944552	F_CD_up	1.38493050008561e-215	3.29114884040344e-211		F_CD_vs_F	Otud7a	-0.438022	F_up	3.41132647192471e-207	8.10667622788187e-203		F_CD_vs_C	Prrt1	0.571403106398555	F_CD_up	9.60520468614641e-84	2.28258084161583e-79		F_CD_vs_C	Soga1	-0.600193	C_up	3.57779483536096e-142	8.50227164675179e-138
F_vs_C	Zfp536	0.303305687475633	F_up	1.1394015432785e-50	2.70767382744704e-46		F_vs_C	Sfxn5	-0.595202	C_up	1.16078112533535e-86	2.75848026624692e-82		F_CD_vs_F	Kcnt2	0.688924949938104	F_CD_up	1.94125862713882e-215	4.6132070015327e-211		F_CD_vs_F	Slc22a4	-1.38853	F_up	1.69530566017463e-205	4.02872437083899e-201		F_CD_vs_C	Acp1	0.811512403444362	F_CD_up	1.76059283625139e-83	4.18387281606781e-79		F_CD_vs_C	Kcnj3	-0.36134	C_up	1.04197757139973e-141	2.47615550067433e-137
F_vs_C	Kif13b	0.253500698598426	F_up	8.75885440900964e-50	2.08145416175705e-45		F_vs_C	Arhgap42	-0.623634	C_up	5.29161038992503e-86	1.25749829306178e-81		F_CD_vs_F	4930509J09Rik	2.12996615787548	F_CD_up	1.45611716524827e-214	3.46031683149599e-210		F_CD_vs_F	Synpr	-0.731114	F_up	1.99312493381129e-205	4.73646209270916e-201		F_CD_vs_C	Syt11	0.546569114158571	F_CD_up	5.72804374053392e-83	1.36121231450048e-78		F_CD_vs_C	Gramd1b	-0.398607	C_up	1.36962124048455e-141	3.25476791588749e-137
F_vs_C	Tbc1d4	0.621917252641341	F_up	1.23872872216055e-49	2.94371493534232e-45		F_vs_C	Brinp3	-0.30764	C_up	6.37207417460548e-86	1.51425970685325e-81		F_CD_vs_F	Ppib	1.14834656970223	F_CD_up	1.43075818487823e-213	3.40005375054462e-209		F_CD_vs_F	Mbnl1	-0.527112	F_up	6.24733874734757e-205	1.48461757991968e-200		F_CD_vs_C	B3galt2	1.07186439163939	F_CD_up	6.06122001560639e-83	1.4403883245087e-78		F_CD_vs_C	Fstl5	-0.583405	C_up	6.7843147176622e-141	1.61222454950525e-136
F_vs_C	4930420G21Rik	0.484496868801441	F_up	1.852374036977e-49	4.40198166147215e-45		F_vs_C	Gm41609	-0.674893	C_up	8.40509707613099e-86	1.99738726917177e-81		F_CD_vs_F	Tomm20	1.32964948686251	F_CD_up	1.67517103115857e-213	3.98087643844522e-209		F_CD_vs_F	Tmtc2	-0.524779	F_up	3.22660176522603e-203	7.66769643488313e-199		F_CD_vs_C	Mrpl41	1.16342346877039	F_CD_up	1.02495087952905e-82	2.43569327011284e-78		F_CD_vs_C	Akt3	-0.253626	C_up	2.63951701101415e-140	6.27254822497403e-136
F_vs_C	Slco3a1	0.32954840364938	F_up	6.21400388302513e-49	1.47669588276209e-44		F_vs_C	Tmtc1	-0.371058	C_up	1.52937475133519e-85	3.63440615907294e-81		F_CD_vs_F	Gm15810	1.57122853529656	F_CD_up	4.76455068985962e-213	1.13224782593824e-208		F_CD_vs_F	Git2	-0.638975	F_up	4.45816873824092e-203	1.05943921895557e-198		F_CD_vs_C	Gm47167	1.24127936875503	F_CD_up	1.04200316038249e-82	2.47621631033296e-78		F_CD_vs_C	Ppfia2	-0.28142	C_up	5.40922239025113e-139	1.28544760881928e-134
F_vs_C	Slc12a2	0.303865459858664	F_up	8.21823882679362e-49	1.95298227479924e-44		F_vs_C	Atp6v0c	-0.398466	C_up	1.67097515477831e-85	3.97090535781518e-81		F_CD_vs_F	Actb	0.740014307963318	F_CD_up	1.16919391216331e-212	2.77847241286488e-208		F_CD_vs_F	Atrx	-0.405765	F_up	3.65533039605358e-201	8.68652715318172e-197		F_CD_vs_C	Gde1	0.769142168980208	F_CD_up	2.11273779276493e-82	5.02071009072659e-78		F_CD_vs_C	Vwa8	-0.366263	C_up	1.37573599446576e-138	3.26929901724842e-134
F_vs_C	Kcnk13	0.283242924270052	F_up	1.15365329586308e-48	2.74154169228901e-44		F_vs_C	Chsy3	-0.332089	C_up	1.87561148627711e-85	4.45720313598893e-81		F_CD_vs_F	Ctsl	1.47526978540338	F_CD_up	4.6655185184237e-212	1.10871382071821e-207		F_CD_vs_F	Tcf12	-0.321092	F_up	1.57955784462077e-200	3.7536612619568e-196		F_CD_vs_C	Stmn3	0.702542205404901	F_CD_up	8.26504224294087e-82	1.96410463861247e-77		F_CD_vs_C	Slc22a4	-1.07319	C_up	1.68631761652712e-136	4.00736518391504e-132
F_vs_C	Rrbp1	0.483473462379328	F_up	2.68399169684164e-48	6.37823786837446e-44		F_vs_C	Runx2	-0.503835	C_up	3.01043838725758e-85	7.15400578347891e-81		F_CD_vs_F	Opcml	0.316872210745627	F_CD_up	1.01003070556105e-211	2.40023696869528e-207		F_CD_vs_F	Ftx	-0.463884	F_up	2.06712109270828e-200	4.91230656471196e-196		F_CD_vs_C	Gm32250	0.972846847948183	F_CD_up	7.08461744782705e-81	1.68358849030162e-76		F_CD_vs_C	Inpp4b	-0.398168	C_up	1.74354886859029e-136	4.14336953131795e-132
F_vs_C	Ankrd44	0.522144862694318	F_up	5.03501160986999e-48	1.1965201589695e-43		F_vs_C	Ncan	-0.752901	C_up	3.34696486711845e-85	7.95372731022028e-81		F_CD_vs_F	Atp2b1	0.468532036797238	F_CD_up	1.33697421532779e-211	3.17718552530497e-207		F_CD_vs_F	Clasp2	-0.346693	F_up	1.2987250559933e-199	3.08629022306249e-195		F_CD_vs_C	4921534H16Rik	1.12601601686012	F_CD_up	7.65323909808575e-81	1.8187157392691e-76		F_CD_vs_C	Pde4d	-0.284546	C_up	2.02812387008921e-136	4.81963356488001e-132
F_vs_C	Mthfs	0.520977657028599	F_up	7.01361581921618e-48	1.66671566327853e-43		F_vs_C	Dcx	-0.512442	C_up	3.52257750660598e-85	8.37105318669845e-81		F_CD_vs_F	Cspg5	1.28070299005761	F_CD_up	1.19303646262597e-210	2.83513184978436e-206		F_CD_vs_F	Lrmda	-0.879045	F_up	1.08910618994996e-198	2.58815194979708e-194		F_CD_vs_C	Arl6ip1	0.645853888679974	F_CD_up	2.22006025096975e-80	5.27575118040451e-76		F_CD_vs_C	Nalcn	-0.306915	C_up	2.83153864558822e-136	6.72886843737584e-132
F_vs_C	Pld5	0.393472320276349	F_up	1.67591472567672e-47	3.98264375409816e-43		F_vs_C	Gm42439	-0.74858	C_up	4.24427380052648e-85	1.00860922595711e-80		F_CD_vs_F	Phf24	0.867421238032428	F_CD_up	1.20908348243049e-210	2.87326598764782e-206		F_CD_vs_F	Nxn	-1.03726	F_up	4.69295374856059e-198	1.11523352880794e-193		F_CD_vs_C	Rer1	1.09749934410153	F_CD_up	4.21370737827946e-80	1.00134542137433e-75		F_CD_vs_C	Syt9	-0.716576	C_up	3.39833289726454e-136	8.07579829705946e-132
F_vs_C	2610035D17Rik	0.336447584271561	F_up	2.79168944072719e-46	6.63417078694409e-42		F_vs_C	5330438D12Rik	-0.436554	C_up	5.7439708421881e-85	1.36499723093758e-80		F_CD_vs_F	Flrt2	0.621080090593782	F_CD_up	2.84104753695009e-209	6.75146536680821e-205		F_CD_vs_F	Rps6ka5	-0.52302	F_up	4.19745463416719e-197	9.9748311926349e-193		F_CD_vs_C	Reep5	0.786959304866727	F_CD_up	1.13963431438971e-79	2.70822698471572e-75		F_CD_vs_C	Ranbp17	-0.502159	C_up	3.19057905490204e-135	7.58209206606922e-131
F_vs_C	Fmnl2	0.269418037592675	F_up	5.31497107615574e-46	1.26304972653765e-41		F_vs_C	1700111E14Rik	-0.61299	C_up	1.46262884577023e-84	3.47579118908837e-80		F_CD_vs_F	Chchd2	1.61402730799561	F_CD_up	9.07526662020169e-209	2.15664635962473e-204		F_CD_vs_F	Tbc1d4	-0.947424	F_up	3.22230052998535e-194	7.65747497945718e-190		F_CD_vs_C	Nrgn	0.686228246055432	F_CD_up	4.49042162800904e-79	1.06710379568007e-74		F_CD_vs_C	Xkr6	-0.381956	C_up	1.1695772443359e-134	2.77938336343983e-130
F_vs_C	Nek7	0.475381856480889	F_up	1.17269571214129e-45	2.78679409033256e-41		F_vs_C	Syt16	-0.340046	C_up	2.56886640668145e-84	6.1046541288378e-80		F_CD_vs_F	4921534H16Rik	1.98614631598101	F_CD_up	5.02801311452192e-208	1.19485703653499e-203		F_CD_vs_F	Susd6	-0.657109	F_up	9.05887285979525e-194	2.15275054640174e-189		F_CD_vs_C	Vgf	1.1296779573683	F_CD_up	2.35678031120891e-78	5.60065273155686e-74		F_CD_vs_C	Foxo3	-0.513039	C_up	2.1040836625895e-134	5.00014441577769e-130
F_vs_C	Arhgap31	0.410242149021118	F_up	1.34757807444709e-45	3.20238453611608e-41		F_vs_C	Epha7	-0.398601	C_up	3.49194353875464e-84	8.29825462549654e-80		F_CD_vs_F	Olfm1	0.819568844148039	F_CD_up	1.00111301173153e-207	2.3790449610788e-203		F_CD_vs_F	Ablim1	-0.738978	F_up	1.5696258096885e-191	3.73005877414374e-187		F_CD_vs_C	Nsg1	0.815810079841258	F_CD_up	1.03735696039648e-77	2.46517508068619e-73		F_CD_vs_C	Cstf2	-0.406763	C_up	3.10755210983186e-134	7.38478683380443e-130
F_vs_C	Lrch3	0.283805753320452	F_up	1.74032698751954e-45	4.13571305314143e-41		F_vs_C	Cdh11	-0.32764	C_up	8.02877457868035e-83	1.9079579908776e-78		F_CD_vs_F	Efna5	0.59020912638413	F_CD_up	6.73710734612464e-206	1.60100618973306e-201		F_CD_vs_F	Plxdc2	-0.673126	F_up	4.71932384374256e-191	1.12150011822698e-186		F_CD_vs_C	Mycbp	1.04338493152849	F_CD_up	1.4938778977453e-77	3.55005143620193e-73		F_CD_vs_C	Cdh7	-0.594155	C_up	6.62465269003697e-133	1.57428246526039e-128
F_vs_C	Pip4k2a	0.294804008341777	F_up	1.92401741021827e-45	4.57223497364269e-41		F_vs_C	Cap2	-0.331987	C_up	1.26924206708731e-82	3.01622684822628e-78		F_CD_vs_F	Gm47423	1.91353008800432	F_CD_up	8.01116671286067e-206	1.90377365764421e-201		F_CD_vs_F	Dock4	-0.354401	F_up	6.20174168814106e-190	1.47378189476984e-185		F_CD_vs_C	Tmem126a	0.947956303412736	F_CD_up	2.22565267257728e-77	5.28904101111266e-73		F_CD_vs_C	Zbtb46	-1.0367	C_up	2.14120076836048e-132	5.08834950593185e-128
F_vs_C	Csnk1e	0.487831401074256	F_up	2.95784800891487e-45	7.02903000838531e-41		F_vs_C	P2ry14	-0.678583	C_up	2.80036440226107e-82	6.65478596553321e-78		F_CD_vs_F	Fgfr2	0.519669976404886	F_CD_up	1.15327923700248e-205	2.7406527788127e-201		F_CD_vs_F	Epha3	-0.847072	F_up	9.79758093189286e-190	2.32829713265502e-185		F_CD_vs_C	4930419G24Rik	0.888797477005806	F_CD_up	6.02486076441608e-77	1.43174791205584e-72		F_CD_vs_C	Nrep	-1.07321	C_up	1.31428731379285e-131	3.12327237249734e-127
F_vs_C	Snx24	0.51115138351242	F_up	7.51519860160106e-45	1.78591179568448e-40		F_vs_C	Kcnn2	-0.316576	C_up	2.3378909841979e-80	5.55576413484788e-76		F_CD_vs_F	Syt11	0.746539143570375	F_CD_up	9.41411409384973e-202	2.23717007326245e-197		F_CD_vs_F	Fgd4	-0.670229	F_up	1.21482752675593e-189	2.8869161345828e-185		F_CD_vs_C	Gm19710	1.16277047763208	F_CD_up	9.33176963945326e-77	2.21760173711967e-72		F_CD_vs_C	Zfpm2	-0.421661	C_up	1.91303492345077e-131	4.54613619208841e-127
F_vs_C	Cdc42bpa	0.274105793402537	F_up	1.04151135664916e-44	2.47504758794107e-40		F_vs_C	Gm32509	-0.691632	C_up	6.8223721141319e-80	1.6212685092023e-75		F_CD_vs_F	Fkbp2	1.31864433621268	F_CD_up	1.84384929665859e-201	4.38172346857946e-197		F_CD_vs_F	Car10	-0.712964	F_up	1.87258825468781e-189	4.4500187284401e-185		F_CD_vs_C	Gm47423	1.14855339548956	F_CD_up	1.26481691489193e-76	3.00571091654919e-72		F_CD_vs_C	Agap1	-0.314977	C_up	2.44570804630468e-131	5.81198060123844e-127
F_vs_C	Hnrnph1	0.290138135092425	F_up	1.63163130090568e-44	3.87740862347226e-40		F_vs_C	4930415C11Rik	-0.850893	C_up	8.6791105760623e-80	2.06250383729544e-75		F_CD_vs_F	Gria1	0.323800563931334	F_CD_up	3.23970103922024e-201	7.69882554960299e-197		F_CD_vs_F	Hpcal1	-1.22725	F_up	2.31071933847365e-185	5.49119343594877e-181		F_CD_vs_C	Actb	0.402301963504076	F_CD_up	1.66559373783914e-76	3.95811695860094e-72		F_CD_vs_C	Dock9	-0.302696	C_up	5.22438110410934e-131	1.24152192558054e-126
F_vs_C	Slc20a2	0.392008860341727	F_up	3.04093319235987e-44	7.22647363832399e-40		F_vs_C	Nr1d2	-0.398062	C_up	1.16754771430627e-79	2.77456038827742e-75		F_CD_vs_F	Gm48678	0.634756842678632	F_CD_up	4.87843458731284e-201	1.15931119532902e-196		F_CD_vs_F	Fat1	-0.933063	F_up	3.93418087819195e-185	9.34918743893535e-181		F_CD_vs_C	Pebp1	0.965273111499744	F_CD_up	4.34279756108603e-76	1.03202241241648e-71		F_CD_vs_C	Mccc2	-0.510603	C_up	9.77715559373442e-131	2.32344325529505e-126
F_vs_C	Itsn2	0.298448698367972	F_up	3.56083798484705e-44	8.46197538719054e-40		F_vs_C	Cttnbp2	-0.261307	C_up	1.63203780103067e-79	3.87837463036928e-75		F_CD_vs_F	Gm42439	1.43174275705882	F_CD_up	4.67400797258129e-200	1.11073125460422e-195		F_CD_vs_F	Kndc1	-0.653967	F_up	5.19760465730149e-185	1.23515877076113e-180		F_CD_vs_C	Rsf1os1	1.10572612051185	F_CD_up	6.85395253297568e-76	1.62877327993634e-71		F_CD_vs_C	Cd2ap	-0.349347	C_up	1.03201815147354e-130	2.45248793516172e-126
F_vs_C	Kndc1	0.462543820550264	F_up	7.19144686900842e-44	1.70897543395116e-39		F_vs_C	Pak7	-0.30722	C_up	1.6872727768397e-79	4.00963502688186e-75		F_CD_vs_F	Tmem126a	1.40492399066665	F_CD_up	4.17008232893334e-199	9.90978364647718e-195		F_CD_vs_F	Ablim3	-0.985472	F_up	1.21461375781894e-183	2.88640813408092e-179		F_CD_vs_C	Emc7	0.879657863907068	F_CD_up	1.06633892757464e-75	2.53404782748837e-71		F_CD_vs_C	Adcy1	-0.597602	C_up	1.30416236042209e-130	3.09921143330706e-126
F_vs_C	Pld1	0.307222995452089	F_up	1.13428419167015e-43	2.69551295308493e-39		F_vs_C	Cacng3	-0.539755	C_up	3.6669002105394e-79	8.71402166032584e-75		F_CD_vs_F	P2ry14	1.36032312735903	F_CD_up	3.95866672895477e-198	9.40737561468811e-194		F_CD_vs_F	Zfpm2	-0.539334	F_up	1.36280373415359e-182	3.2385667938426e-178		F_CD_vs_C	Clu	1.25944313875207	F_CD_up	5.97176656649831e-74	1.41913060686266e-69		F_CD_vs_C	Rapgef4	-0.369461	C_up	1.30464366361999e-130	3.10035520222654e-126
F_vs_C	Zfand6	0.35565801731044	F_up	1.29742450029679e-43	3.0831995825053e-39		F_vs_C	Actr3b	-0.399583	C_up	6.37643364073013e-79	1.51529569038311e-74		F_CD_vs_F	Actg1	0.992513540921965	F_CD_up	1.16384308214377e-197	2.76575670040646e-193		F_CD_vs_F	Elf2	-0.611657	F_up	1.01328330233858e-181	2.4079664396774e-177		F_CD_vs_C	Eif1	0.832352497448379	F_CD_up	1.36208697817957e-73	3.23686349494594e-69		F_CD_vs_C	Mtcl1	-0.588483	C_up	2.237659301744e-130	5.31757356466443e-126
F_vs_C	Aff1	0.493607129748085	F_up	2.56668220901206e-43	6.09946360149626e-39		F_vs_C	Cdh6	-0.485997	C_up	1.92108226273328e-78	4.56525988915936e-74		F_CD_vs_F	Ppp2r2b	0.3439535009394	F_CD_up	7.61681645377287e-197	1.81006026207458e-192		F_CD_vs_F	Peak1	-0.656528	F_up	2.08690970918054e-181	4.95933223289664e-177		F_CD_vs_C	Ckb	0.490066670929185	F_CD_up	1.56878092134765e-73	3.72805098149056e-69		F_CD_vs_C	Zfp423	-0.591457	C_up	1.47870121704244e-129	3.51398557217964e-125
F_vs_C	Gm35438.1	0.471922335887561	F_up	3.49570357016444e-43	8.30718996413877e-39		F_vs_C	Gm30382	-0.524263	C_up	4.78029454407547e-78	1.13598919545409e-73		F_CD_vs_F	Gm47271	1.81966066465212	F_CD_up	8.08632188880772e-195	1.92163353365627e-190		F_CD_vs_F	Gm26917	-0.45403	F_up	2.65771130806453e-181	6.31578515248454e-177		F_CD_vs_C	Rpl6	0.857175172633986	F_CD_up	3.32144788618477e-73	7.89308875672948e-69		F_CD_vs_C	St18	-0.360883	C_up	2.19455464818474e-129	5.21513966594622e-125
F_vs_C	Man1c1	0.65919389477736	F_up	3.56689003932529e-43	8.47635748945263e-39		F_vs_C	Fhl2	-0.763946	C_up	5.00130196825165e-77	1.18850939973532e-72		F_CD_vs_F	Gm20754	0.643323011641881	F_CD_up	2.74841132541269e-194	6.53132467371072e-190		F_CD_vs_F	Erc1	-0.647847	F_up	3.25481593740331e-179	7.73474459364523e-175		F_CD_vs_C	Vmp1	0.497781531281101	F_CD_up	4.09858159628959e-73	9.73986930542257e-69		F_CD_vs_C	Guf1	-0.441277	C_up	8.01121416723206e-129	1.90378493470103e-124
F_vs_C	Il16	0.577039931633236	F_up	4.54948369451533e-43	1.08113930516462e-38		F_vs_C	Pou6f2	-0.628099	C_up	5.76275587071401e-77	1.36946130511648e-72		F_CD_vs_F	Calm1	0.666248908605946	F_CD_up	6.63354567234117e-194	1.57639579357516e-189		F_CD_vs_F	Syne2	-1.29719	F_up	3.28849682098292e-178	7.8147838453838e-174		F_CD_vs_C	Rpl9	0.982857914999871	F_CD_up	7.1032340251664e-73	1.68801253374054e-68		F_CD_vs_C	Kcnt1	-0.468843	C_up	1.68805472829371e-128	4.01149325631717e-124
F_vs_C	Rffl	0.285189414094089	F_up	7.59166361621653e-43	1.8040829417577e-38		F_vs_C	Scg5	-0.276188	C_up	8.47963217304769e-77	2.01509978960305e-72		F_CD_vs_F	Gm44151	1.39231784236452	F_CD_up	7.36585404460524e-194	1.75042155515999e-189		F_CD_vs_F	Dgkd	-0.657225	F_up	5.68946017833483e-177	1.35204331677949e-172		F_CD_vs_C	Bcl11a	0.373277762885413	F_CD_up	1.07859496914322e-72	2.56317308467194e-68		F_CD_vs_C	Zfyve28	-0.487922	C_up	3.40448705316407e-125	8.0904230331391e-121
F_vs_C	Rpl10	0.611842634771943	F_up	1.45981829137331e-42	3.46911218761954e-38		F_vs_C	Chn1	-0.328277	C_up	1.10174971110708e-76	2.61819801347487e-72		F_CD_vs_F	Nsg2	0.768580037543086	F_CD_up	7.6428859223385e-194	1.81625541058452e-189		F_CD_vs_F	Cacna1a	-0.509997	F_up	2.99414536611988e-176	7.11528704804729e-172		F_CD_vs_C	Cox6c	0.945846597890106	F_CD_up	2.65133389679228e-72	6.30062987233716e-68		F_CD_vs_C	Hmgcll1	-0.403269	C_up	5.57298675534412e-125	1.32436457253998e-120
F_vs_C	Rab31	0.441215947449183	F_up	1.60902032582743e-42	3.82367590229631e-38		F_vs_C	Gm37679	-0.807328	C_up	1.27164250337792e-76	3.02193124502729e-72		F_CD_vs_F	Nrg1	0.364057691880137	F_CD_up	1.24438908704459e-193	2.95716622645276e-189		F_CD_vs_F	Akap9	-0.43141	F_up	2.55283977031243e-171	6.06656843017046e-167		F_CD_vs_C	Erp29	0.789257835598542	F_CD_up	3.08447603142673e-72	7.32994884108249e-68		F_CD_vs_C	Pola1	-0.519263	C_up	2.93146408350042e-124	6.9663312480304e-120
F_vs_C	Pdia3	0.429475228275024	F_up	1.92998869090364e-42	4.58642512506342e-38		F_vs_C	Kcnc2	-0.37823	C_up	6.31639909730542e-76	1.50102908148366e-71		F_CD_vs_F	Gm32509	1.49139143157434	F_CD_up	1.42630749155068e-191	3.38947712292103e-187		F_CD_vs_F	Tiam1	-0.58401	F_up	1.99590365843296e-170	4.74306545390008e-166		F_CD_vs_C	Prnp	0.517848360642851	F_CD_up	3.35410609117253e-72	7.9706977150624e-68		F_CD_vs_C	Trmt9b	-1.04528	C_up	2.16978224561335e-122	5.15627052847557e-118
F_vs_C	Cpeb2	0.317812884053255	F_up	1.9523034054604e-42	4.6394538127361e-38		F_vs_C	Serinc1	-0.32686	C_up	1.42932126874764e-75	3.39663906305189e-71		F_CD_vs_F	Cntn4	0.337242459338472	F_CD_up	1.66427044015193e-191	3.95497227397706e-187		F_CD_vs_F	Fnip2	-0.69996	F_up	9.31689432676015e-169	2.21406676781128e-164		F_CD_vs_C	Gm12709	1.13728523436379	F_CD_up	1.44722309944341e-71	3.43918097351733e-67		F_CD_vs_C	Mcc	-0.607405	C_up	3.95670427930097e-122	9.40271204933083e-118
F_vs_C	D7Ertd443e	0.35006241376469	F_up	2.53022457997768e-42	6.01282569185896e-38		F_vs_C	Gm11418	-0.896137	C_up	1.93654559601283e-75	4.60200695436489e-71		F_CD_vs_F	Cap2	0.635954193456438	F_CD_up	2.29768501952035e-190	5.46021868038816e-186		F_CD_vs_F	Phip	-0.403677	F_up	1.15835361964396e-168	2.7527115417219e-164		F_CD_vs_C	Gsdme	0.832413024249897	F_CD_up	1.67090700291184e-71	3.9707434017197e-67		F_CD_vs_C	Sp4	-0.462573	C_up	1.69799677424923e-121	4.03511953432586e-117
F_vs_C	Syt9	0.489889694950514	F_up	6.7016787184573e-42	1.59258693065419e-37		F_vs_C	Hmgn3	-0.514261	C_up	4.26663956341673e-75	1.01392422585035e-70		F_CD_vs_F	Gm12064	1.85123386051264	F_CD_up	2.56844995309894e-190	6.10366446854433e-186		F_CD_vs_F	Kif13a	-0.435003	F_up	2.85958725239174e-167	6.79552314658373e-163		F_CD_vs_C	H2afz	0.891787865697539	F_CD_up	1.77744200335394e-71	4.2239131767703e-67		F_CD_vs_C	6530403H02Rik	-0.713091	C_up	7.49666788619479e-121	1.78150815647533e-116
F_vs_C	Ankhd1	0.271028571469519	F_up	7.79527457259907e-42	1.85246904943244e-37		F_vs_C	Adgrl2	-0.347001	C_up	1.27428210268649e-74	3.02820398882418e-70		F_CD_vs_F	Atp1a3	0.66839298037493	F_CD_up	1.28871131008156e-189	3.06249355727782e-185		F_CD_vs_F	Ints6l	-0.584773	F_up	1.25493748497461e-166	2.98223343929366e-162		F_CD_vs_C	Saraf	0.679425977855508	F_CD_up	4.34059287503258e-71	1.03149849082274e-66		F_CD_vs_C	Tpk1	-0.654335	C_up	2.3084636869786e-120	5.48583310573593e-116
F_vs_C	Gm41804	0.574969870342891	F_up	9.17581681433398e-42	2.18054110775833e-37		F_vs_C	Ngef	-0.701849	C_up	1.66246907888211e-74	3.95069151905546e-70		F_CD_vs_F	Ncan	1.32680170263544	F_CD_up	1.43195021274335e-188	3.40288648556329e-184		F_CD_vs_F	Ccser1	-0.325535	F_up	7.90390014057182e-166	1.87828282940549e-161		F_CD_vs_C	Fgfr2	0.333843781974747	F_CD_up	1.5249621108223e-70	3.62391996015812e-66		F_CD_vs_C	Dtna	-0.300241	C_up	4.13650154433965e-118	9.82998226996876e-114
F_vs_C	Rif1	0.263848419044136	F_up	1.01014490130826e-41	2.40050834346894e-37		F_vs_C	Gm16351	-0.966722	C_up	1.72394049677933e-74	4.0967721965464e-70		F_CD_vs_F	Thy1	0.768764731610464	F_CD_up	3.83034383551199e-188	9.10242909071068e-184		F_CD_vs_F	Sh3gl2	-0.635477	F_up	1.22976683913977e-165	2.92241791653175e-161		F_CD_vs_C	Tmed9	0.714501428254913	F_CD_up	2.51884316394855e-70	5.98577889480734e-66		F_CD_vs_C	Ercc6l2	-0.433531	C_up	1.23481512976519e-117	2.934414674374e-113
F_vs_C	Clk1	0.281803443563089	F_up	1.08409858055967e-41	2.57625186684201e-37		F_vs_C	Gm37240	-0.42368	C_up	2.19244065835672e-74	5.21011598051891e-70		F_CD_vs_F	1700109K24Rik	1.63320390439959	F_CD_up	6.26581771015357e-188	1.48900892064089e-183		F_CD_vs_F	Itgb5	-0.611301	F_up	1.25646751426782e-165	2.98586940090604e-161		F_CD_vs_C	Stip1	0.780131214506402	F_CD_up	4.52675625343376e-70	1.075738356066e-65		F_CD_vs_C	Fggy	-0.531959	C_up	1.368449054694e-117	3.25198233357481e-113
F_vs_C	Plekhh1	0.256753371493217	F_up	1.76644615916106e-41	4.19778265263035e-37		F_vs_C	Cdkl5	-0.284254	C_up	2.2295326400258e-74	5.29826136575731e-70		F_CD_vs_F	Gm43376	1.55587673463701	F_CD_up	1.49540347835888e-187	3.55367682597205e-183		F_CD_vs_F	Ddx3x	-0.480428	F_up	2.43324704450581e-165	5.78236827656361e-161		F_CD_vs_C	Pde4a	0.514986275210857	F_CD_up	5.13650939044213e-70	1.22064009154467e-65		F_CD_vs_C	Atrx	-0.262542	C_up	5.21668363679974e-117	1.23969269944909e-112
F_vs_C	Glul	0.416584845362802	F_up	2.1257870327454e-41	5.05172030461616e-37		F_vs_C	Cstf2	-0.379016	C_up	1.11710837536977e-73	2.65469634322873e-69		F_CD_vs_F	Rplp1	1.48476981774689	F_CD_up	2.49191337510803e-187	5.92178294460673e-183		F_CD_vs_F	Pclo	-0.450077	F_up	4.14864316458902e-165	9.85883561632935e-161		F_CD_vs_C	Spcs2	0.80434177481975	F_CD_up	7.63653726183622e-70	1.81474671490276e-65		F_CD_vs_C	Setd5	-0.25257	C_up	9.56256513548389e-117	2.27244797879639e-112
F_vs_C	Snx29	0.332254242757397	F_up	2.80660641108784e-41	6.66961947530915e-37		F_vs_C	Tspoap1	-0.342601	C_up	1.73097920156572e-73	4.11349897460078e-69		F_CD_vs_F	Ly6h	1.15200495039799	F_CD_up	5.2715991931402e-187	1.25274283225784e-182		F_CD_vs_F	Gabpb2	-0.686109	F_up	1.19068242239442e-164	2.8295377085781e-160		F_CD_vs_C	Gm48747	0.960405114391323	F_CD_up	1.9090610308042e-69	4.53669263360311e-65		F_CD_vs_C	Myt1	-0.59985	C_up	1.15239337683732e-113	2.7385476207162e-109
F_vs_C	Bmp2k	0.397305143651112	F_up	7.67933232405287e-41	1.82491653348792e-36		F_vs_C	Gm15810	-0.802286	C_up	2.00163350136675e-73	4.75668185264794e-69		F_CD_vs_F	Srsf7	0.608866475357824	F_CD_up	7.94935102349514e-187	1.88908377722339e-182		F_CD_vs_F	Tasor	-0.429986	F_up	8.39905621075174e-164	1.99595171792304e-159		F_CD_vs_C	Lamp1	0.921835473870394	F_CD_up	2.12977057409705e-69	5.06118679228424e-65		F_CD_vs_C	Nova1	-0.35093	C_up	1.97979600102568e-113	4.70478721683744e-109
F_vs_C	Xpo1	0.367457618242496	F_up	9.16754015340048e-41	2.17857424205409e-36		F_vs_C	Hmgcs1	-0.661244	C_up	9.64638813063946e-73	2.29236767536516e-68		F_CD_vs_F	Ubc	1.34110524512017	F_CD_up	9.62275143619626e-186	2.28675065129768e-181		F_CD_vs_F	Itpk1	-0.618228	F_up	2.0771856349133e-163	4.93622394280797e-159		F_CD_vs_C	Dnajb11	0.765042675598945	F_CD_up	3.4400948081399e-69	8.17504130206367e-65		F_CD_vs_C	Airn	-0.937662	C_up	9.05390740921214e-113	2.15157055672517e-108
F_vs_C	Rbm28	0.379578413172203	F_up	1.12728662131668e-40	2.67888392689697e-36		F_vs_C	Sparcl1	-0.653153	C_up	1.05259626685698e-72	2.50138976855892e-68		F_CD_vs_F	Gabrg3	0.387121507688228	F_CD_up	1.7568604242398e-185	4.17500311216346e-181		F_CD_vs_F	Elmo1	-0.507535	F_up	8.12913682063244e-161	1.93180807405509e-156		F_CD_vs_C	Rpl19	0.981732094045473	F_CD_up	4.14837776842271e-69	9.85820492887974e-65		F_CD_vs_C	Agfg1	-0.345722	C_up	2.13605583996653e-112	5.07612309809647e-108
F_vs_C	Mpp7	0.409655700020725	F_up	1.47543520171525e-40	3.50622421335611e-36		F_vs_C	AI593442	-0.737848	C_up	1.07318376384714e-72	2.55031389640633e-68		F_CD_vs_F	Gm15398	1.62257905221022	F_CD_up	5.85696310431348e-185	1.39184871210906e-180		F_CD_vs_F	Kat6a	-0.534631	F_up	6.10105608899867e-159	1.44985496898964e-154		F_CD_vs_C	Atp6v0e2	0.93391263134789	F_CD_up	7.29323317159958e-69	1.73316393089892e-64		F_CD_vs_C	Ust	-0.509301	C_up	9.57562007519069e-112	2.27555035466832e-107
F_vs_C	Ankrd13a	0.504843173437634	F_up	2.99268739174395e-40	7.11182231774032e-36		F_vs_C	Actg1	-0.599998	C_up	1.89088659201577e-72	4.49350289726626e-68		F_CD_vs_F	4930545L23Rik	1.89021142254237	F_CD_up	6.61443910552677e-185	1.57185530903738e-180		F_CD_vs_F	Rbm25	-0.312412	F_up	1.94102102867084e-157	4.6126423725334e-153		F_CD_vs_C	Atxn2l	0.686302422168129	F_CD_up	8.60394264025432e-69	2.04464092903004e-64		F_CD_vs_C	Rps6ka5	-0.361207	C_up	2.31348374643897e-111	5.49776277503756e-107
F_vs_C	Ttc28	0.290935280392326	F_up	6.70299827793706e-40	1.59290051076896e-35		F_vs_C	Gm15594	-0.774432	C_up	3.32077491649667e-72	7.8914895115627e-68		F_CD_vs_F	Gm15594	1.64659355759015	F_CD_up	4.38897045609947e-184	1.04299493918748e-179		F_CD_vs_F	Abca1	-0.600781	F_up	2.12965910068566e-156	5.06092188686941e-152		F_CD_vs_C	Zbtb16	0.442373932101705	F_CD_up	1.04887875382243e-68	2.49255547058363e-64		F_CD_vs_C	Lrrc3b	-0.624353	C_up	7.34495353185461e-111	1.74545475730993e-106
F_vs_C	Zfp933	0.406294665828967	F_up	2.13115258377825e-39	5.06447100009065e-35		F_vs_C	Htr1f	-0.515644	C_up	9.63588105493924e-72	2.28987077389576e-67		F_CD_vs_F	Rorb	1.06069201328883	F_CD_up	1.49742806193397e-183	3.55848804637988e-179		F_CD_vs_F	Fbxw11	-0.598252	F_up	8.18838683927891e-156	1.94588824848624e-151		F_CD_vs_C	Gpr162	0.678200674019616	F_CD_up	1.29453876830416e-68	3.07634192899801e-64		F_CD_vs_C	Nbas	-0.432827	C_up	7.72443721268208e-111	1.83563525922177e-106
F_vs_C	Plek	1.07029007884656	F_up	2.3884576544892e-39	5.67593077012813e-35		F_vs_C	Nxpe4	-0.4448	C_up	1.88590280533602e-71	4.48165942660052e-67		F_CD_vs_F	Gm48383	1.72623258788913	F_CD_up	2.14364434661327e-183	5.09415642529178e-179		F_CD_vs_F	Snx29	-0.464461	F_up	3.29854173103569e-155	7.83865456963321e-151		F_CD_vs_C	Calm1	0.426681602694143	F_CD_up	2.23174535997508e-68	5.30351967344478e-64		F_CD_vs_C	Nfib	-0.319207	C_up	1.54288217371274e-110	3.66650519761095e-106
F_vs_C	Epb41l2	0.56389152767915	F_up	2.61515039716396e-39	6.21464340382043e-35		F_vs_C	Lingo2	-0.293591	C_up	3.59574762253681e-71	8.54493465019646e-67		F_CD_vs_F	Gm48742	1.71801460904829	F_CD_up	2.24891739282413e-182	5.34432729230727e-178		F_CD_vs_F	Ssh2	-0.36211	F_up	3.41448735881062e-154	8.11418775947756e-150		F_CD_vs_C	Ndfip2	0.501034431869375	F_CD_up	4.83228935952982e-68	1.14834524339867e-63		F_CD_vs_C	Ptprr	-0.474338	C_up	1.74770009204579e-110	4.15323449873761e-106
F_vs_C	Abcb7	0.416103154977867	F_up	3.81260350541729e-39	9.06027097027364e-35		F_vs_C	Fam189a1	-0.281596	C_up	3.85100691586593e-71	9.15153283486379e-67		F_CD_vs_F	Pdia6	1.10262446374484	F_CD_up	6.90383252887523e-182	1.64062676216191e-177		F_CD_vs_F	Cnot2	-0.451724	F_up	4.59531807731292e-154	1.09203138789264e-149		F_CD_vs_C	Itm2c	0.62408855106334	F_CD_up	8.95804600066454e-68	2.12879005159792e-63		F_CD_vs_C	Tmtc2	-0.31367	C_up	4.10759968061225e-110	9.76129988100695e-106
F_vs_C	Tfeb	0.290297538884413	F_up	5.47737194094471e-39	1.3016426680461e-34		F_vs_C	Ptchd4	-0.28545	C_up	7.06611015214863e-71	1.6791904165566e-66		F_CD_vs_F	Serinc1	0.728377363227252	F_CD_up	1.19062171138675e-181	2.82939343493947e-177		F_CD_vs_F	Aig1	-0.432633	F_up	1.73433325161779e-153	4.1214695391445e-149		F_CD_vs_C	Cox6a1	0.960659227060536	F_CD_up	9.2496121292397e-68	2.19807782639252e-63		F_CD_vs_C	Mphosph9	-0.362725	C_up	1.09551506120638e-109	2.60338199145085e-105
F_vs_C	Mvb12b	0.337677753816833	F_up	8.99794089578472e-39	2.13827067447428e-34		F_vs_C	Gm10115	-0.628953	C_up	9.5943472199873e-70	2.28000067335778e-65		F_CD_vs_F	Prnp	0.81209646056255	F_CD_up	1.68719735316325e-180	4.00945579005715e-176		F_CD_vs_F	Wnk1	-0.373778	F_up	3.72292360318916e-153	8.84715565061871e-149		F_CD_vs_C	Nnat	0.932878347895914	F_CD_up	1.45859702880779e-67	3.46620997925883e-63		F_CD_vs_C	Anapc1	-0.330174	C_up	2.62981296441842e-109	6.24948752864393e-105
F_vs_C	Kif26b	0.404755995089625	F_up	1.23129690040921e-38	2.92605395413244e-34		F_vs_C	Calm3	-0.626084	C_up	6.27817028930223e-69	1.49194438754978e-64		F_CD_vs_F	4930517O19Rik	1.24951382238493	F_CD_up	6.37582245830897e-179	1.51515044899254e-174		F_CD_vs_F	Rit2	-0.572816	F_up	4.10194076521135e-153	9.74785203444826e-149		F_CD_vs_C	Rps13	1.00589213589864	F_CD_up	2.35356894770058e-67	5.59302124731565e-63		F_CD_vs_C	Colgalt1	-0.354463	C_up	2.72396571028314e-109	6.47323211391685e-105
F_vs_C	Lzts2	0.524113373446785	F_up	1.67175534368477e-38	3.97275939873249e-34		F_vs_C	Neto1	-0.334535	C_up	7.30321465049478e-69	1.73553592954358e-64		F_CD_vs_F	Sorbs2	0.395118071904249	F_CD_up	3.31290650480836e-178	7.87279101802658e-174		F_CD_vs_F	Wdfy3	-0.368262	F_up	1.12144508031133e-152	2.66500208885185e-148		F_CD_vs_C	Gm12353	0.662197423741112	F_CD_up	1.14155842418984e-66	2.71279943924473e-62		F_CD_vs_C	Fgd4	-0.380667	C_up	5.46545788342594e-109	1.29881141141734e-104
F_vs_C	Csad	0.597398090148301	F_up	1.85452707567965e-38	4.40709814264513e-34		F_vs_C	4930419G24Rik	-0.55438	C_up	1.29388327049883e-68	3.07478420401342e-64		F_CD_vs_F	Gm26749	1.53924236235215	F_CD_up	3.59682900340884e-178	8.54750444370076e-174		F_CD_vs_F	Tnrc6a	-0.318921	F_up	2.68288090902746e-152	6.37559819221286e-148		F_CD_vs_C	Rps27	0.988375182719265	F_CD_up	2.51345508357567e-66	5.97297466060923e-62		F_CD_vs_C	Peg3	-0.292978	C_up	2.74118266435184e-107	6.51414648356572e-103
F_vs_C	Dbndd2	0.50054676157375	F_up	2.88763124740082e-38	6.86216689632331e-34		F_vs_C	Rimbp2	-0.311421	C_up	2.4536550273521e-68	5.83086580699954e-64		F_CD_vs_F	Arpp21	0.414834109896622	F_CD_up	6.88909006127299e-178	1.63712336216091e-173		F_CD_vs_F	Vps13b	-0.328172	F_up	8.37531517136351e-152	1.99030989732282e-147		F_CD_vs_C	Ccdc107	0.995408041018299	F_CD_up	2.43523839117953e-65	5.78710051279904e-61		F_CD_vs_C	Arhgap21	-0.284641	C_up	3.07453776476883e-107	7.30633154419665e-103
F_vs_C	Cntn2	0.250776112056251	F_up	4.20193277543584e-38	9.98547304754573e-34		F_vs_C	Ntm	-0.259563	C_up	4.43243567783192e-68	1.05332401447998e-63		F_CD_vs_F	Runx2	0.844732161138313	F_CD_up	1.01792529341232e-177	2.41899766726503e-173		F_CD_vs_F	Tbc1d5	-0.451459	F_up	1.43262004413647e-151	3.40447827288591e-147		F_CD_vs_C	Atp5h	0.987364763144507	F_CD_up	3.60281559111757e-65	8.56173097073179e-61		F_CD_vs_C	Zfp445	-0.292981	C_up	1.86790946091638e-106	4.43890004292169e-102
F_vs_C	Hsph1	0.474136451720547	F_up	4.32430471065494e-38	1.02762777144004e-33		F_vs_C	Nrgn	-0.63734	C_up	5.69217311080484e-68	1.35268801805166e-63		F_CD_vs_F	Tspan7	0.573207424942174	F_CD_up	1.61954836617177e-177	3.84869473737058e-173		F_CD_vs_F	Fkbp5	-0.910945	F_up	1.8608050525415e-151	4.42201712685963e-147		F_CD_vs_C	Rgs6	0.276225133151946	F_CD_up	1.49869107547933e-64	3.56148947176907e-60		F_CD_vs_C	Otud4	-0.337972	C_up	7.1981247762635e-106	1.71056237183126e-101
F_vs_C	Pstpip2	0.310497682280795	F_up	9.40239651337635e-38	2.23438550743876e-33		F_vs_C	Camkk2	-0.31165	C_up	1.77132534801563e-67	4.20937755702435e-63		F_CD_vs_F	Itm2c	0.886112592847789	F_CD_up	9.90292390575364e-177	2.35333083696329e-172		F_CD_vs_F	Golga4	-0.453739	F_up	2.14936104749503e-151	5.1077415932672e-147		F_CD_vs_C	Olfm1	0.558457803832745	F_CD_up	3.21406685639852e-64	7.63790847754545e-60		F_CD_vs_C	Scn1a	-0.287814	C_up	1.18322572259884e-105	2.81181760718389e-101
F_vs_C	Creb3l2	0.497573889832819	F_up	1.33369645527853e-37	3.16939625632391e-33		F_vs_C	Atp1a1	-0.294703	C_up	1.85946265950807e-67	4.41882706405497e-63		F_CD_vs_F	Rsf1os1	1.65358844943939	F_CD_up	2.71326211393098e-176	6.44779608754557e-172		F_CD_vs_F	Eps8	-0.719943	F_up	4.28363681122065e-151	1.01796345181847e-146		F_CD_vs_C	4930517O19Rik	0.882332452961307	F_CD_up	4.25857561268513e-64	1.01200790859849e-59		F_CD_vs_C	Nr1d2	-0.4037	C_up	1.72740173788886e-105	4.1049974899191e-101
F_vs_C	Naaladl2	0.278233868407434	F_up	1.39854677188202e-37	3.32350654870044e-33		F_vs_C	Cry2	-0.442782	C_up	6.73132540638064e-67	1.5996321695723e-62		F_CD_vs_F	Nme7	0.891323010332141	F_CD_up	7.81197474813091e-176	1.85643767914583e-171		F_CD_vs_F	Fstl5	-0.65898	F_up	8.55903096119292e-151	2.03396811761789e-146		F_CD_vs_C	Nenf	1.03012770795394	F_CD_up	5.03197273372576e-64	1.19579800044259e-59		F_CD_vs_C	Relch	-0.29475	C_up	2.324617136371e-105	5.52422016287204e-101
F_vs_C	Plcxd3	0.414673350412509	F_up	2.18066884666494e-37	5.18214144721455e-33		F_vs_C	Rbm4b	-0.507418	C_up	8.25232522194267e-67	1.96108256574246e-62		F_CD_vs_F	Tmem191c	0.899227098679947	F_CD_up	9.12579506140311e-175	2.16865393839184e-170		F_CD_vs_F	Arhgap24	-0.765067	F_up	6.3968219685836e-150	1.52014077261421e-145		F_CD_vs_C	Dtx3	0.638716115161329	F_CD_up	7.73000023984187e-64	1.83695725699602e-59		F_CD_vs_C	Fto	-0.251155	C_up	2.63522033225809e-105	6.26233759757814e-101
F_vs_C	Gna12	0.302856689258162	F_up	3.56542715605095e-37	8.47288109363948e-33		F_vs_C	Thrb	-0.255904	C_up	9.62550073757961e-67	2.28740399527842e-62		F_CD_vs_F	Fam189a1	0.505535695999593	F_CD_up	3.55486803120145e-174	8.44778838934713e-170		F_CD_vs_F	Nrg2	-0.617914	F_up	1.02671342338548e-149	2.43988177933325e-145		F_CD_vs_C	Rpl37a	0.991726064872336	F_CD_up	8.26869629215215e-64	1.96497298686704e-59		F_CD_vs_C	Phactr3	-0.334874	C_up	7.08904189270835e-105	1.68463991538321e-100
F_vs_C	Daam2	0.355800531187785	F_up	6.82037283976943e-37	1.62079340164281e-32		F_vs_C	Pknox2	-0.322653	C_up	4.12233909481802e-66	9.79632662492553e-62		F_CD_vs_F	Gm48321	1.71157477556034	F_CD_up	3.92437820471264e-174	9.32589236567911e-170		F_CD_vs_F	Epb41l4b	-0.570478	F_up	2.97984853232406e-149	7.08131205221489e-145		F_CD_vs_C	Hint1	0.977126988690044	F_CD_up	8.90805750287867e-63	2.11691078498409e-58		F_CD_vs_C	Hectd4	-0.298297	C_up	3.51114856737684e-104	8.34389345551432e-100
F_vs_C	2026-03-03	0.588717974487702	F_up	7.27525470822813e-37	1.72889152886333e-32		F_vs_C	4430402I18Rik	-0.779809	C_up	4.3755050866214e-66	1.03979502878471e-61		F_CD_vs_F	Cntn3	0.442314041485616	F_CD_up	4.320464084191e-174	1.02671508496715e-169		F_CD_vs_F	Inpp5a	-0.621309	F_up	1.64377751500553e-148	3.90627288665915e-144		F_CD_vs_C	Ndufaf4	0.733730332091906	F_CD_up	1.06732349612506e-62	2.5363875561916e-58		F_CD_vs_C	Mdm4	-0.273613	C_up	9.09100558213788e-104	2.16038656653925e-99
F_vs_C	Swt1	0.370724711152934	F_up	9.11823811426639e-37	2.16685810547427e-32		F_vs_C	Tef	-0.386023	C_up	4.97438170532978e-66	1.18211206845457e-61		F_CD_vs_F	4930415C11Rik	1.53585304494093	F_CD_up	2.02510523540813e-173	4.81246008142389e-169		F_CD_vs_F	Arhgap21	-0.431999	F_up	3.6005465337003e-148	8.55633878268539e-144		F_CD_vs_C	Tspan3	0.638879479468933	F_CD_up	4.11358898877708e-62	9.77553287292985e-58		F_CD_vs_C	Creb5	-0.606495	C_up	9.66114360867755e-104	2.29587416716613e-99
F_vs_C	Rap1gds1	0.299402711310725	F_up	2.03913036990629e-36	4.84578941104531e-32		F_vs_C	Lrrc4	-0.359653	C_up	1.07237348986345e-65	2.5483883613115e-61		F_CD_vs_F	Fstl4	0.575378203071345	F_CD_up	1.20712438690454e-172	2.86861039303995e-168		F_CD_vs_F	Ankrd11	-0.362415	F_up	4.05776065904184e-148	9.64286243014702e-144		F_CD_vs_C	Khdrbs3	0.360701059658434	F_CD_up	4.29713280489865e-62	1.02117063975612e-57		F_CD_vs_C	Eps8	-0.539675	C_up	9.99525135116989e-104	2.37527153109201e-99
F_vs_C	Dscaml1	0.262400916513379	F_up	3.88827848328288e-36	9.24010498767344e-32		F_vs_C	2810049E08Rik	-0.835769	C_up	1.32563611045041e-65	3.15024165287436e-61		F_CD_vs_F	Tmem158	1.90596121208127	F_CD_up	1.89047066716525e-172	4.4925144934515e-168		F_CD_vs_F	Ski	-0.669088	F_up	2.64584293025673e-147	6.28758113946209e-143		F_CD_vs_C	1700109K24Rik	0.923489793357922	F_CD_up	5.93337802966677e-62	1.41000795497001e-57		F_CD_vs_C	Adamts10	-0.803489	C_up	2.16023581218157e-103	5.13358438406827e-99
F_vs_C	Retreg1	0.343211573485655	F_up	7.04680925426624e-36	1.67460375118383e-31		F_vs_C	Ccdc85a	-0.262309	C_up	1.41063703864713e-65	3.35223785864104e-61		F_CD_vs_F	Nsg1	1.20878005973347	F_CD_up	3.53255240963281e-172	8.39475754625141e-168		F_CD_vs_F	Cdh7	-0.797946	F_up	3.21313459486149e-147	7.63569305122884e-143		F_CD_vs_C	Chga	0.89220840268654	F_CD_up	8.76715950488188e-62	2.08342778474013e-57		F_CD_vs_C	Shank3	-0.476169	C_up	3.43443994390044e-103	8.16160308268502e-99
F_vs_C	Bcl6	0.582381994016323	F_up	9.06380090528643e-36	2.15392164713227e-31		F_vs_C	Sh3rf3	-0.329365	C_up	2.14995499394309e-65	5.10915304760636e-61		F_CD_vs_F	Emc10	1.18518511775465	F_CD_up	3.9659380406843e-172	9.42465515988216e-168		F_CD_vs_F	Dyrk1a	-0.399396	F_up	4.52425928584089e-147	1.07514497668723e-142		F_CD_vs_C	Lysmd4	0.886021809522612	F_CD_up	1.35959901248237e-61	3.2309510932631e-57		F_CD_vs_C	Pcbp3	-0.450818	C_up	5.94817086341431e-103	1.41352332398178e-98
F_vs_C	Hist1h2be	0.598415710308045	F_up	3.61093755733526e-35	8.58103201125151e-31		F_vs_C	Gm16599	-0.469078	C_up	2.63827492546415e-65	6.269596532873e-61		F_CD_vs_F	Fndc9	1.14222250641837	F_CD_up	2.95366003821217e-170	7.01907771480739e-166		F_CD_vs_F	Myt1	-0.747885	F_up	1.4139406262557e-145	3.36008850423405e-141		F_CD_vs_C	Ctsb	0.836494696126827	F_CD_up	1.4431454368314e-61	3.42949081608613e-57		F_CD_vs_C	Ppfia4	-0.555637	C_up	9.66667665995404e-103	2.29718904147148e-98
F_vs_C	Ptpre	0.375911989298896	F_up	3.80847320551361e-35	9.05045572558254e-31		F_vs_C	Nell1	-0.400112	C_up	7.41120160013638e-65	1.76119794825641e-60		F_CD_vs_F	Gm48512	1.27065694209664	F_CD_up	6.33907256018052e-170	1.5064172032013e-165		F_CD_vs_F	Mef2a	-0.452912	F_up	2.31337799189718e-145	5.49751145994445e-141		F_CD_vs_C	Nsg2	0.486719787301824	F_CD_up	5.65832063192623e-61	1.34464331497095e-56		F_CD_vs_C	Nipal2	-0.434491	C_up	1.1967982175463e-102	2.84407128417702e-98
F_vs_C	Patj	0.489408970443813	F_up	4.36191242938301e-35	1.03656486971858e-30		F_vs_C	Atp1a3	-0.263244	C_up	8.69892929952511e-65	2.06721355873915e-60		F_CD_vs_F	3110021N24Rik	1.10897285281287	F_CD_up	6.73900386616848e-170	1.60145687875628e-165		F_CD_vs_F	Tulp4	-0.384617	F_up	7.39055000872359e-145	1.75629030407307e-140		F_CD_vs_C	Thrb	0.282563806037985	F_CD_up	6.07606984863393e-61	1.44391723882937e-56		F_CD_vs_C	Rictor	-0.2805	C_up	2.14776794955625e-102	5.10395575532548e-98
F_vs_C	Ust	0.344236356426162	F_up	4.86651805042707e-35	1.15647934950349e-30		F_vs_C	Khdrbs2	-0.275659	C_up	1.0680772010611e-64	2.53817866060161e-60		F_CD_vs_F	Gm19710	1.51717263431266	F_CD_up	7.45180241706769e-170	1.77084632639196e-165		F_CD_vs_F	Slco3a1	-0.433179	F_up	4.3619523118111e-144	1.03657434737879e-139		F_CD_vs_C	Chn1	0.359993805798644	F_CD_up	2.54013254800558e-60	6.03637098708047e-56		F_CD_vs_C	Mthfd1l	-0.604187	C_up	2.16865712272467e-102	5.1535967864429e-98
F_vs_C	Skil	0.567977374318634	F_up	5.11656102012712e-35	1.21589956082301e-30		F_vs_C	B230334C09Rik	-0.423957	C_up	7.34968073061228e-64	1.7465781288227e-59		F_CD_vs_F	D830024N08Rik	1.29955223940159	F_CD_up	1.45080130989809e-169	3.44768423284182e-165		F_CD_vs_F	Syt2	-1.07437	F_up	5.35533117182915e-144	1.27264089967348e-139		F_CD_vs_C	Timmdc1	0.734244287436776	F_CD_up	5.26380816438573e-60	1.25089137218462e-55		F_CD_vs_C	Ntm	-0.283644	C_up	5.54040462469982e-102	1.31662175501367e-97
F_vs_C	Dusp15	0.460779667950314	F_up	1.24768932359335e-34	2.96500890858724e-30		F_vs_C	Gm33228	-0.541336	C_up	1.09004825667477e-63	2.59039067716193e-59		F_CD_vs_F	4430402I18Rik	1.47467973941718	F_CD_up	3.06212520391134e-169	7.2768343345749e-165		F_CD_vs_F	Elp4	-0.516325	F_up	9.26348743749316e-144	2.20137515464587e-139		F_CD_vs_C	Tmem59l	0.746968543909786	F_CD_up	5.37089274076847e-60	1.27633895091622e-55		F_CD_vs_C	Otud7a	-0.254376	C_up	6.21054067628335e-102	1.47587288631198e-97
F_vs_C	Ldlrad4	0.27162992253527	F_up	1.25552859481698e-34	2.98363815272306e-30		F_vs_C	Slc8a2	-0.434596	C_up	1.46650080616053e-63	3.48499251575988e-59		F_CD_vs_F	Dmd	0.283083965339111	F_CD_up	7.7965370772032e-169	1.85276907102657e-164		F_CD_vs_F	Ankrd44	-0.587351	F_up	9.81550821339808e-144	2.33255737183192e-139		F_CD_vs_C	Gm28376	1.14710572893029	F_CD_up	2.76869000237386e-59	6.57951492164124e-55		F_CD_vs_C	Tardbp	-0.254381	C_up	9.16109299472698e-102	2.17704213926692e-97
F_vs_C	Rnf216	0.293783857912156	F_up	1.30868273668382e-34	3.10995365545544e-30		F_vs_C	Tusc3	-0.270976	C_up	2.19063420443735e-63	5.20582312342491e-59		F_CD_vs_F	Gm13269	1.63621202328168	F_CD_up	3.13482647055854e-168	7.44960162463531e-164		F_CD_vs_F	Ppfia4	-0.832058	F_up	1.24330847177127e-143	2.95459825231726e-139		F_CD_vs_C	Epha5	0.250192809917093	F_CD_up	4.92093632215643e-59	1.16941130759725e-54		F_CD_vs_C	Syt2	-0.815554	C_up	1.12747358407375e-101	2.67932822519285e-97
F_vs_C	Metap1d	0.33139248903902	F_up	1.91396379795388e-34	4.5483435694576e-30		F_vs_C	Atp1a2	-0.625028	C_up	5.40111624914931e-63	1.28352126544784e-58		F_CD_vs_F	Gm1992	1.52261889104475	F_CD_up	3.26333200720992e-167	7.75498218193365e-163		F_CD_vs_F	Bcl2l1	-0.510891	F_up	1.27167388210346e-143	3.02200581343066e-139		F_CD_vs_C	Gm26749	0.978321192891632	F_CD_up	5.77811711035752e-59	1.37311175010536e-54		F_CD_vs_C	Sil1	-0.347897	C_up	1.69728932804538e-101	4.03343835916704e-97
F_vs_C	Hsp90b1	0.33539275383904	F_up	2.45086593401864e-34	5.82423780560191e-30		F_vs_C	Ankrd33b	-0.413171	C_up	5.74627593022433e-63	1.36554501205851e-58		F_CD_vs_F	B3galt2	1.50923640300934	F_CD_up	4.43249003166737e-167	1.05333693112543e-162		F_CD_vs_F	Wasf2	-0.615019	F_up	4.07995762044409e-143	9.69561128922334e-139		F_CD_vs_C	Satb2	0.479718207356235	F_CD_up	6.58608553549189e-59	1.56511736665429e-54		F_CD_vs_C	Pip5k1b	-0.447291	C_up	3.73241215138306e-101	8.86970423654671e-97
F_vs_C	Pot1b	0.529080564838214	F_up	2.73265931927347e-34	6.49389160632147e-30		F_vs_C	Garnl3	-0.277985	C_up	6.33596495143136e-63	1.50567871105815e-58		F_CD_vs_F	Mlip	0.845958588583566	F_CD_up	2.3559654035192e-166	5.59871618492303e-162		F_CD_vs_F	Pik3r3	-0.752465	F_up	8.4456591301953e-142	2.00702643569961e-137		F_CD_vs_C	Rbis	0.841096410184404	F_CD_up	1.01893374572778e-58	2.42139415334749e-54		F_CD_vs_C	Add3	-0.28053	C_up	4.04115223015685e-101	9.60339415974474e-97
F_vs_C	Slc10a7	0.35172605533473	F_up	4.03424054170959e-34	9.58696922331868e-30		F_vs_C	Shc3	-0.525	C_up	6.81788496319547e-63	1.62020218265377e-58		F_CD_vs_F	4930587E11Rik	1.78973032346546	F_CD_up	6.01123869356795e-166	1.42851076313949e-161		F_CD_vs_F	Sbf2	-0.347203	F_up	1.41047572462699e-141	3.35185451200358e-137		F_CD_vs_C	Echdc1	0.821431855733594	F_CD_up	1.70441587389708e-58	4.05037388272902e-54		F_CD_vs_C	2210408I21Rik	-0.323943	C_up	8.40305305856711e-101	1.99690152883789e-96
F_vs_C	Gatm	0.255393942557658	F_up	4.5402937465594e-34	1.07895540593238e-29		F_vs_C	Col19a1	-0.421242	C_up	7.59975092587285e-63	1.80600481002442e-58		F_CD_vs_F	Pde8b	0.465960766071784	F_CD_up	6.60950059302381e-166	1.57068172092618e-161		F_CD_vs_F	Cyth1	-0.420522	F_up	1.68795686219339e-141	4.01126068731636e-137		F_CD_vs_C	6430590A07Rik	0.971737283869683	F_CD_up	2.14077541113289e-58	5.08733868701621e-54		F_CD_vs_C	Elp4	-0.363096	C_up	1.08865720890221e-100	2.58708499123522e-96
F_vs_C	Nrp1	0.595534423339967	F_up	5.3814982719009e-34	1.27885924933453e-29		F_vs_C	Nos1ap	-0.33961	C_up	8.74196039113285e-63	2.07743946734881e-58		F_CD_vs_F	Etl4	0.404743290955205	F_CD_up	8.64027684487056e-166	2.05327538941504e-161		F_CD_vs_F	Maml3	-0.513139	F_up	1.78875204721971e-141	4.25079036501292e-137		F_CD_vs_C	Syngr3	0.770862612376826	F_CD_up	6.99978919423067e-58	1.66342990411698e-53		F_CD_vs_C	Scaper	-0.27497	C_up	5.0645383648674e-100	1.20353689702709e-95
F_vs_C	Heatr5a	0.492821252258603	F_up	6.44506151850158e-34	1.53160441925672e-29		F_vs_C	mt-Atp6	-0.250063	C_up	1.11002366706717e-62	2.63786024241842e-58		F_CD_vs_F	Zmat4	0.565644591718854	F_CD_up	2.38043639320402e-165	5.65686904481004e-161		F_CD_vs_F	St3gal3	-0.508884	F_up	7.13215470970179e-141	1.69488524521353e-136		F_CD_vs_C	Drg1	0.636263208497102	F_CD_up	1.29829815683431e-57	3.08527573990106e-53		F_CD_vs_C	Cdon	-0.585614	C_up	1.52916829211842e-98	3.63391552939021e-94
F_vs_C	Phactr4	0.35548960512614	F_up	7.2917318215338e-34	1.73280715006929e-29		F_vs_C	Rasgrf2	-0.437977	C_up	1.14467411949909e-61	2.72020357757764e-57		F_CD_vs_F	Cisd1	1.60404036346592	F_CD_up	6.50724524949787e-165	1.54638176109067e-160		F_CD_vs_F	Trhde	-0.904375	F_up	2.5881208886731e-140	6.15041047984276e-136		F_CD_vs_C	Ankrd33b	0.608087139575573	F_CD_up	3.90462348688911e-57	9.27894725424327e-53		F_CD_vs_C	Ptprt	-0.34068	C_up	1.89810399611233e-98	4.51065433636135e-94
F_vs_C	Gtf2h2	0.461149552375394	F_up	7.42941472215507e-34	1.76552611457293e-29		F_vs_C	Macrod2os1	-0.801379	C_up	1.98277070878922e-61	4.71185631236671e-57		F_CD_vs_F	Atrnl1	0.40679391466963	F_CD_up	8.85348494441022e-165	2.10394216218965e-160		F_CD_vs_F	Skap2	-0.64435	F_up	9.48508118339802e-140	2.25403469242271e-135		F_CD_vs_C	4933424G05Rik	0.896594904933084	F_CD_up	4.42106352799715e-57	1.05062153679324e-52		F_CD_vs_C	Ndrg3	-0.387221	C_up	5.48883227389308e-98	1.30436610156795e-93
F_vs_C	Cnksr3	0.508574573420655	F_up	7.45433252824453e-34	1.77144758201203e-29		F_vs_C	Gm48742	-0.769386	C_up	4.6878587713984e-61	1.11402275843511e-56		F_CD_vs_F	Egfem1	0.407717212847539	F_CD_up	1.10547456882018e-164	2.62704976534426e-160		F_CD_vs_F	Tmem132c	-1.15486	F_up	1.93695985948518e-139	4.60299141008059e-135		F_CD_vs_C	Dnaja1	0.648924108711779	F_CD_up	8.4791430665115e-57	2.01498355832579e-52		F_CD_vs_C	Msra	-0.367268	C_up	7.7896074876109e-98	1.85112232335586e-93
F_vs_C	Susd6	0.35361674425669	F_up	8.24163021989889e-34	1.95854100545677e-29		F_vs_C	Ckb	-0.320755	C_up	7.61794962571047e-61	1.81032954905384e-56		F_CD_vs_F	Rbm4b	1.13882846286557	F_CD_up	3.89148584488088e-164	9.24772696177493e-160		F_CD_vs_F	Tnrc6b	-0.297535	F_up	2.17595230289369e-138	5.17093305259656e-134		F_CD_vs_C	Scg5	0.414461031039126	F_CD_up	1.3819879672201e-56	3.28415620530184e-52		F_CD_vs_C	Insr	-0.278129	C_up	9.37447733629501e-98	2.22775079419715e-93
F_vs_C	Rab40c	0.275990021856566	F_up	1.57377197964385e-33	3.73991173242565e-29		F_vs_C	Sema6d	-0.285796	C_up	1.00281529261964e-60	2.38309026138131e-56		F_CD_vs_F	Tmem59	0.933616334614886	F_CD_up	7.45316065065157e-164	1.77116909702084e-159		F_CD_vs_F	Cntn2	-0.427477	F_up	1.35005903274679e-137	3.20828028541946e-133		F_CD_vs_C	Atpif1	0.895309402563883	F_CD_up	1.70209481356762e-56	4.04485811496209e-52		F_CD_vs_C	Firre	-0.3073	C_up	1.68204641434367e-97	3.99721509904631e-93
F_vs_C	Cdh19	0.361726486029151	F_up	1.99681612911735e-33	4.74523384923447e-29		F_vs_C	Rasgrp1	-0.487238	C_up	1.04560371211755e-60	2.48477266147615e-56		F_CD_vs_F	Cdh10	0.39497133161681	F_CD_up	6.81939744555364e-163	1.62056160896137e-158		F_CD_vs_F	Ccnd3	-1.12288	F_up	1.52176948298676e-137	3.61633299936973e-133		F_CD_vs_C	Ssr4	0.750099257256986	F_CD_up	5.43361784281062e-56	1.29124494416552e-51		F_CD_vs_C	Fbxw11	-0.341618	C_up	4.99908271402206e-97	1.1879820161602e-92
F_vs_C	Inpp5a	0.403284162458624	F_up	2.83560899821866e-33	6.73854122336683e-29		F_vs_C	Kcnj9	-0.340018	C_up	2.31758251187103e-60	5.50750308121031e-56		F_CD_vs_F	Egr1	1.32896544213045	F_CD_up	1.07548744424781e-162	2.55578836251051e-158		F_CD_vs_F	Dnm3	-0.306714	F_up	3.48315298832983e-137	8.277364761467e-133		F_CD_vs_C	Ramp1	0.839033908977138	F_CD_up	9.49026453247367e-56	2.25526646349704e-51		F_CD_vs_C	Gpr158	-0.266259	C_up	5.16335127720071e-96	1.22701879751398e-91
F_vs_C	Cyth1	0.282539497710493	F_up	4.78168613408568e-33	1.13631989290412e-28		F_vs_C	Etv5	-0.400147	C_up	5.26359756588311e-60	1.25084132555646e-55		F_CD_vs_F	Gm17227	1.46002172884537	F_CD_up	8.77712909252525e-162	2.0857969575477e-157		F_CD_vs_F	Arid1b	-0.337092	F_up	4.27274121672426e-137	1.01537422274235e-132		F_CD_vs_C	Nrn1	0.788408585485577	F_CD_up	1.57682217475801e-55	3.74716021609494e-51		F_CD_vs_C	Mga	-0.294882	C_up	5.37294174298379e-96	1.27682587580267e-91
F_vs_C	Myo9b	0.464156198333678	F_up	4.80687046326529e-33	1.14230469689036e-28		F_vs_C	Frmd6	-0.360048	C_up	6.95921023814923e-60	1.65378672099378e-55		F_CD_vs_F	Lingo1	0.811767341061687	F_CD_up	9.30325999123371e-162	2.21082670431678e-157		F_CD_vs_F	Adam22	-0.37701	F_up	4.01948194860475e-135	9.55189690266434e-131		F_CD_vs_C	Enc1	0.73951094401994	F_CD_up	1.62127742340768e-55	3.85280366898602e-51		F_CD_vs_C	Col19a1	-0.580766	C_up	2.97239434752104e-95	7.06359792744899e-91
F_vs_C	Tmem164	0.367877787760541	F_up	5.57261906486575e-33	1.3242771945747e-28		F_vs_C	Adgrb2	-0.468493	C_up	3.15329469058014e-59	7.49348950269463e-55		F_CD_vs_F	Caly	1.21955736571438	F_CD_up	2.49421959753669e-161	5.92726345158618e-157		F_CD_vs_F	Enox2	-0.642235	F_up	2.79106221093527e-134	6.63268023806658e-130		F_CD_vs_C	Usp19	0.730174547206837	F_CD_up	2.0370496676973e-55	4.84084483031587e-51		F_CD_vs_C	Nhsl2	-0.533094	C_up	5.51860280584609e-95	1.31144077078126e-90
F_vs_C	P2rx4	0.688857567882168	F_up	7.4313995266063e-33	1.76599778350272e-28		F_vs_C	Lmo4	-0.538046	C_up	8.57124247210678e-59	2.03687006107146e-54		F_CD_vs_F	Gm32014	1.44482536437536	F_CD_up	8.37881589089299e-161	1.99114180831181e-156		F_CD_vs_F	Gria4	-0.365937	F_up	3.03041422853207e-134	7.2014763726836e-130		F_CD_vs_C	Pde2a	0.47287779352312	F_CD_up	2.05255291698413e-55	4.87768675192108e-51		F_CD_vs_C	Atp2b3	-0.598407	C_up	1.80849253818639e-94	4.29770166774615e-90
F_vs_C	Naa16	0.338101258928851	F_up	1.0680483463945e-32	2.53811009037189e-28		F_vs_C	Macrod1	-0.351053	C_up	2.94634171275556e-58	7.0016864461923e-54		F_CD_vs_F	Ndufc2	1.40416240565492	F_CD_up	1.4979629300326e-160	3.55975910692947e-156		F_CD_vs_F	Zfp638	-0.347569	F_up	9.80309893979987e-134	2.32960843205404e-129		F_CD_vs_C	Gm27032	0.828824797821435	F_CD_up	5.80869998851569e-55	1.38037946527087e-50		F_CD_vs_C	1700025G04Rik	-0.374979	C_up	2.44421329998017e-94	5.80842848607288e-90
F_vs_C	Rcbtb2	0.911451041092028	F_up	1.26665518077433e-32	3.01007937159212e-28		F_vs_C	Lingo1	-0.363625	C_up	3.01178820719302e-58	7.1572134955735e-54		F_CD_vs_F	Tmem132d	0.506138923264415	F_CD_up	1.1645035391852e-158	2.76732621051971e-154		F_CD_vs_F	Pcbp3	-0.622475	F_up	1.7500292666172e-133	4.15876954918912e-129		F_CD_vs_C	Rpl11	0.849713647227545	F_CD_up	1.07727457140752e-54	2.56003529149282e-50		F_CD_vs_C	Ralgps1	-0.266717	C_up	2.60988129612009e-94	6.20212191209979e-90
F_vs_C	Lpp	0.267953015771294	F_up	1.36342969546681e-32	3.24005432830733e-28		F_vs_C	Pde1a	-0.283955	C_up	4.68423044437842e-58	1.11316052280209e-53		F_CD_vs_F	1700016P03Rik	1.23448583562245	F_CD_up	2.16797954834035e-158	5.15198659867601e-154		F_CD_vs_F	Rapgef4	-0.482527	F_up	2.41954106684397e-133	5.74979739124802e-129		F_CD_vs_C	Slc25a4	0.729925487954416	F_CD_up	1.19537408902189e-54	2.84068698515162e-50		F_CD_vs_C	Kif26b	-0.497798	C_up	4.91417780023887e-94	1.16780521244876e-89
F_vs_C	Txlng	0.364616615701751	F_up	1.59703682858031e-32	3.79519831943825e-28		F_vs_C	Gm28905	-0.348902	C_up	6.83301699135021e-58	1.62379815782446e-53		F_CD_vs_F	Itpr1	0.358461121626277	F_CD_up	3.51107427039265e-158	8.34371689616109e-154		F_CD_vs_F	Exoc4	-0.263925	F_up	2.0370154795939e-132	4.84076358570693e-128		F_CD_vs_C	Faim2	0.583144102026029	F_CD_up	1.94665039853859e-54	4.62602000708711e-50		F_CD_vs_C	Rif1	-0.462992	C_up	1.4966813277756e-92	3.55671350732593e-88
F_vs_C	Usp54	0.329302364965661	F_up	2.49483407403101e-32	5.9287236935273e-28		F_vs_C	Satb1	-0.322473	C_up	2.87783225247193e-57	6.83888056477429e-53		F_CD_vs_F	Ptpn5	0.757173865665466	F_CD_up	3.84453451172721e-158	9.13615181366855e-154		F_CD_vs_F	Vps13c	-0.455412	F_up	7.19295411138726e-132	1.70933361503007e-127		F_CD_vs_C	Rpl13	0.833512215940819	F_CD_up	3.90816507450037e-54	9.28736348304269e-50		F_CD_vs_C	Xpo4	-0.361353	C_up	1.70741391298379e-91	4.05749842281467e-87
F_vs_C	Ror1	0.289926834242956	F_up	2.60143516795826e-32	6.182050533136e-28		F_vs_C	Adcy1	-0.274208	C_up	3.38162467876155e-57	8.03609288660894e-53		F_CD_vs_F	Gm17106	1.25878639189705	F_CD_up	6.83951256250036e-158	1.62534176535258e-153		F_CD_vs_F	Nhsl2	-0.818082	F_up	8.13576795728723e-132	1.93338389736974e-127		F_CD_vs_C	Tmbim6	0.76328077743179	F_CD_up	4.54713156032126e-54	1.08058034399474e-49		F_CD_vs_C	Pou2f1	-0.272435	C_up	2.06693011988765e-91	4.91185273690102e-87
F_vs_C	Rab27a	0.505422902762876	F_up	2.61672270702403e-32	6.21837984097189e-28		F_vs_C	A830082K12Rik	-0.279745	C_up	4.10459721078335e-57	9.75416481170557e-53		F_CD_vs_F	Gm11418	1.67684717037048	F_CD_up	2.06771287406104e-157	4.91371287391866e-153		F_CD_vs_F	Mga	-0.438349	F_up	9.15871138854446e-132	2.17647617437371e-127		F_CD_vs_C	Myl6	0.574461121252022	F_CD_up	4.55839478952994e-54	1.0832569377839e-49		F_CD_vs_C	Rbm33	-0.288559	C_up	7.35830636029268e-91	1.74862792345995e-86
F_vs_C	Slc44a1	0.281553775302012	F_up	3.43736817939948e-32	8.16856174152493e-28		F_vs_C	Plppr4	-0.276788	C_up	7.85305327955058e-57	1.8661995813524e-52		F_CD_vs_F	Pde1a	0.464621282485442	F_CD_up	7.93507669070108e-156	1.8856916247782e-151		F_CD_vs_F	Man1c1	-0.763852	F_up	1.15854779069547e-131	2.75317296980872e-127		F_CD_vs_C	Tmem243	0.666644688789038	F_CD_up	1.33181485405433e-53	3.16492481917471e-49		F_CD_vs_C	Klf7	-0.285769	C_up	8.23748541131821e-91	1.95755603314566e-86
F_vs_C	Rit2	0.327487868231337	F_up	6.05855777142859e-32	1.43975566880229e-27		F_vs_C	Lmo7	-0.339322	C_up	1.44799037204181e-56	3.44100432012017e-52		F_CD_vs_F	Ywhag	0.749990870562273	F_CD_up	4.04634897225573e-155	9.61574369766852e-151		F_CD_vs_F	Tgfbr3	-0.650537	F_up	2.15909884719918e-131	5.13088250048413e-127		F_CD_vs_C	Gm43376	0.900995815281487	F_CD_up	2.67887924329896e-53	6.36608863377565e-49		F_CD_vs_C	Pxylp1	-0.774257	C_up	9.98553386672651e-91	2.37296226808889e-86
F_vs_C	Map3k1	0.573865152025338	F_up	1.25239580464565e-31	2.97619339015993e-27		F_vs_C	Drp2	-0.686992	C_up	4.80001003560994e-56	1.14067438486235e-51		F_CD_vs_F	Gm3764	0.771628194517198	F_CD_up	5.06671210069217e-155	1.20405346360849e-150		F_CD_vs_F	1700025G04Rik	-0.528501	F_up	3.03835193005621e-131	7.22033952658557e-127		F_CD_vs_C	Dpm1	0.563334634062695	F_CD_up	5.92753224524135e-53	1.40861876275915e-48		F_CD_vs_C	Tmem132c	-0.815613	C_up	1.18897450064845e-90	2.82547900334098e-86
F_vs_C	Pacsin2	0.433428086229652	F_up	1.39284052391515e-31	3.30994622103197e-27		F_vs_C	Traf3ip2	-0.643912	C_up	9.72045448174449e-56	2.30996880304176e-51		F_CD_vs_F	Mycbp	1.44473960687208	F_CD_up	5.84495391255831e-155	1.38899484778036e-150		F_CD_vs_F	Rictor	-0.424707	F_up	5.97369715322873e-131	1.41958939149327e-126		F_CD_vs_C	Tmed5	0.715715644202223	F_CD_up	6.078642788658e-53	1.44452867229669e-48		F_CD_vs_C	Akap7	-0.419398	C_up	1.66927509674843e-90	3.96686533991297e-86
F_vs_C	Epb41	0.346570966941659	F_up	1.50433109082693e-31	3.57489240424112e-27		F_vs_C	Scn3a	-0.300402	C_up	1.02454742828279e-55	2.43473450857122e-51		F_CD_vs_F	Tecr	0.695313369010105	F_CD_up	1.36714332924541e-154	3.24887940761878e-150		F_CD_vs_F	Cdc42bpa	-0.372196	F_up	9.35093446876559e-131	2.22215606715745e-126		F_CD_vs_C	Tmem191c	0.539761968978516	F_CD_up	2.049269355658e-52	4.86988369678566e-48		F_CD_vs_C	Zzz3	-0.295527	C_up	2.2583469013018e-90	5.3667355762536e-86
F_vs_C	Abhd12	0.587633216632457	F_up	1.61537541477615e-31	3.83877813567405e-27		F_vs_C	Dhcr24	-0.771654	C_up	1.16114720488712e-55	2.75935021769374e-51		F_CD_vs_F	Tmed9	0.957551478317661	F_CD_up	1.98222065440649e-154	4.71054916313158e-150		F_CD_vs_F	Tspan9	-0.701183	F_up	1.81728663464992e-130	4.31859995858207e-126		F_CD_vs_C	Nme7	0.533123022320231	F_CD_up	2.28680012497792e-52	5.43435181699754e-48		F_CD_vs_C	Spopl	-0.29801	C_up	6.17533103259124e-90	1.46750566658498e-85
F_vs_C	Ptprj	0.305434276840648	F_up	1.8843954816094e-31	4.47807742249657e-27		F_vs_C	Hmgcr	-0.445983	C_up	1.79053137436866e-55	4.25501875804968e-51		F_CD_vs_F	4930570B17Rik	1.42307820531689	F_CD_up	5.67949297369982e-153	1.34967471027003e-148		F_CD_vs_F	Cep170	-0.437803	F_up	1.97208494205839e-130	4.68646265630757e-126		F_CD_vs_C	Dkk3	0.650613599316554	F_CD_up	2.41564841579644e-52	5.74054689529867e-48		F_CD_vs_C	Fhl1	-0.370567	C_up	7.32003696684072e-90	1.73953358480003e-85
F_vs_C	Fat2	0.405316239269547	F_up	1.89458787200807e-31	4.50229861903998e-27		F_vs_C	Gm35188	-0.520909	C_up	2.19296822677121e-55	5.21136969409911e-51		F_CD_vs_F	Ldb2	0.54243570606251	F_CD_up	7.35619011894838e-153	1.74812501986689e-148		F_CD_vs_F	Gramd1b	-0.455194	F_up	2.3000072990693e-130	5.46573734550828e-126		F_CD_vs_C	Gm48383	0.9498301589771	F_CD_up	2.74731375093733e-52	6.52871639772748e-48		F_CD_vs_C	Unk	-0.388762	C_up	1.14307358563721e-89	2.71640006890826e-85
F_vs_C	Supt3	0.301618752915493	F_up	2.51457754889736e-31	5.97564208719968e-27		F_vs_C	Cx3cl1	-0.469167	C_up	6.05813948303636e-55	1.43965626674876e-50		F_CD_vs_F	Atp2b2	0.409473817808696	F_CD_up	9.71351794425635e-153	2.30832040427308e-148		F_CD_vs_F	Usp54	-0.418364	F_up	3.34212986434295e-130	7.94223740962458e-126		F_CD_vs_C	Asap1	0.262649797330591	F_CD_up	3.21194963315084e-52	7.63287710821966e-48		F_CD_vs_C	Cul9	-0.284021	C_up	4.65112250786951e-89	1.10529275277011e-84
F_vs_C	Peak1	0.29615697024835	F_up	3.0476202073781e-31	7.24236466081332e-27		F_vs_C	Slc6a11	-1.04669	C_up	1.79894414633939e-54	4.27501086936092e-50		F_CD_vs_F	Tmem208	1.31852820913858	F_CD_up	1.20094595937491e-151	2.85392797785853e-147		F_CD_vs_F	Kmt2e	-0.302032	F_up	3.41441387138856e-130	8.11401312396778e-126		F_CD_vs_C	Pgrmc1	0.705398588208502	F_CD_up	1.1231811480846e-51	2.66912768030825e-47		F_CD_vs_C	Ntrk3	-0.290399	C_up	8.66485590046038e-89	2.05911635618541e-84
F_vs_C	Hexa	0.583803528452302	F_up	5.04645128241956e-31	1.19923868275418e-26		F_vs_C	2010300C02Rik	-0.363902	C_up	1.95162056288194e-54	4.63783110563264e-50		F_CD_vs_F	Gm37679	1.33004869285647	F_CD_up	1.21007195431507e-151	2.87561499223433e-147		F_CD_vs_F	Cdk19	-0.390826	F_up	3.69574018121899e-130	8.78255696664881e-126		F_CD_vs_C	Cox5a	0.810907608437491	F_CD_up	1.43459369727789e-51	3.40916846221118e-47		F_CD_vs_C	Fbxo8	-0.351584	C_up	2.19423420535596e-88	5.2143781656079e-84
F_vs_C	Arhgap17	0.474778470563602	F_up	7.9358825263978e-31	1.88588312357317e-26		F_vs_C	D830024N08Rik	-0.584367	C_up	2.885318913103e-54	6.85667186509797e-50		F_CD_vs_F	Fat3	0.308547789000449	F_CD_up	5.36452067725632e-151	1.27482469374319e-146		F_CD_vs_F	Tns3	-0.586412	F_up	4.37909214086422e-130	1.04064745635497e-125		F_CD_vs_C	Pex13	0.566450040318141	F_CD_up	2.14464156006368e-51	5.09652620333532e-47		F_CD_vs_C	Babam2	-0.290974	C_up	2.74592472270131e-88	6.52541551102739e-84
F_vs_C	Pcbd2	0.446539862714359	F_up	8.30354766909233e-31	1.9732550680831e-26		F_vs_C	Gm26691	-0.321013	C_up	3.40358315927204e-54	8.08827501969408e-50		F_CD_vs_F	Gsdme	1.2086784873376	F_CD_up	1.41694830016867e-150	3.36723594052082e-146		F_CD_vs_F	Fnip1	-0.399997	F_up	4.96634690227587e-130	1.18020267785684e-125		F_CD_vs_C	1700111E14Rik	0.837093621035933	F_CD_up	2.19656118215462e-51	5.21990799327223e-47		F_CD_vs_C	Dgkd	-0.31378	C_up	3.43888071628472e-88	8.17215613417901e-84
F_vs_C	Stat3	0.471888321101416	F_up	8.90026758442221e-31	2.11505958876209e-26		F_vs_C	A830018L16Rik	-0.278548	C_up	3.44116345349939e-54	8.17758083089594e-50		F_CD_vs_F	Pcdh10	0.736849756770226	F_CD_up	1.5296139225426e-148	3.63497452553024e-144		F_CD_vs_F	Insr	-0.374413	F_up	5.43314639545179e-130	1.29113290941516e-125		F_CD_vs_C	Abhd12	0.540083393269817	F_CD_up	2.90825867274124e-51	6.91118590990227e-47		F_CD_vs_C	Mpp7	-0.628292	C_up	3.49202236646473e-88	8.29844195166677e-84
F_vs_C	Mpzl1	0.368560227760997	F_up	1.40339968354452e-30	3.3350390079752e-26		F_vs_C	Timm44	-0.354197	C_up	5.27035769547163e-54	1.25244780275188e-49		F_CD_vs_F	Chsy3	0.445726568479762	F_CD_up	6.07776826195426e-148	1.44432084977081e-143		F_CD_vs_F	AW554918	-0.461941	F_up	7.53667462958137e-130	1.79101535897372e-125		F_CD_vs_C	4932443L11Rik	0.980461634698094	F_CD_up	3.46270604630109e-51	8.2287746484299e-47		F_CD_vs_C	Crppa	-0.386446	C_up	5.46601054419752e-88	1.2989427457231e-83
F_vs_C	Snx30	0.273835508826453	F_up	1.46285887216596e-30	3.47633782381519e-26		F_vs_C	Bicdl1	-0.250381	C_up	5.61336725175942e-54	1.33396059370811e-49		F_CD_vs_F	Pde7b	0.493203538737295	F_CD_up	7.8597432036751e-148	1.86778937492135e-143		F_CD_vs_F	Cux1	-0.394518	F_up	8.56492407557077e-130	2.03536855731864e-125		F_CD_vs_C	Cnih1	0.815190404578957	F_CD_up	6.56304342969274e-51	1.55964164063218e-46		F_CD_vs_C	Nedd4l	-0.30572	C_up	1.27340547266854e-87	3.02612076524953e-83
F_vs_C	Pip5k1b	0.330743456027291	F_up	1.59567578247121e-30	3.79196392946459e-26		F_vs_C	Frrs1l	-0.270417	C_up	8.03756145087905e-54	1.9100461031869e-49		F_CD_vs_F	Bsg	0.811282465696568	F_CD_up	3.16226484705356e-147	7.51480618253809e-143		F_CD_vs_F	Exph5	-1.60373	F_up	9.31635487128883e-130	2.21393857161308e-125		F_CD_vs_C	Basp1	0.42652415450706	F_CD_up	6.58728759509959e-51	1.56540302409947e-46		F_CD_vs_C	Srgap2	-0.277682	C_up	1.39369438046969e-87	3.31197532574817e-83
F_vs_C	Sulf2	0.454193796675036	F_up	1.9482009691938e-30	4.62970478319215e-26		F_vs_C	Olfm1	-0.261111	C_up	2.17505472207586e-53	5.16880004154108e-49		F_CD_vs_F	Lmo4	1.01123204248233	F_CD_up	3.33864034940771e-147	7.93394492633249e-143		F_CD_vs_F	Slc12a2	-0.284206	F_up	1.33004269202127e-129	3.16071345331934e-125		F_CD_vs_C	Naca	0.889729887175129	F_CD_up	1.66880107352881e-50	3.96573887113386e-46		F_CD_vs_C	Chl1	-0.317647	C_up	1.61837675452754e-87	3.84591051945924e-83
F_vs_C	Synpr	0.291537650982248	F_up	2.11607448545553e-30	5.02863940723652e-26		F_vs_C	Gm16183	-0.416076	C_up	3.08851691104376e-53	7.3395515874044e-49		F_CD_vs_F	Dynll1	1.30885367485896	F_CD_up	2.941339099817e-146	6.98979823680513e-142		F_CD_vs_F	Mtus1	-0.569408	F_up	3.10529423594741e-129	7.37942122230544e-125		F_CD_vs_C	Gm15738	0.684707799518861	F_CD_up	4.01714233576148e-50	9.54633704670359e-46		F_CD_vs_C	Jmjd1c	-0.252449	C_up	2.75893776141981e-87	6.55633969623803e-83
F_vs_C	Zic1	0.371468476920976	F_up	2.19554883825051e-30	5.21750225921852e-26		F_vs_C	Gm15398	-0.66118	C_up	6.82871957434415e-53	1.62277691964714e-48		F_CD_vs_F	Hmgcr	0.963456217663468	F_CD_up	3.52459559301536e-146	8.37584896724169e-142		F_CD_vs_F	Baz2b	-0.31457	F_up	4.69274800613439e-129	1.11518463617778e-124		F_CD_vs_C	Gm15398	0.961398599622084	F_CD_up	8.93605388151068e-50	2.1235638444022e-45		F_CD_vs_C	Mblac2	-0.320505	C_up	3.18518759938592e-87	7.56927981118071e-83
F_vs_C	Hps4	0.709717755402758	F_up	2.54122191515115e-30	6.0389597591652e-26		F_vs_C	Mgll	-0.310504	C_up	8.21178108122819e-53	1.95144765614307e-48		F_CD_vs_F	Gm28375	1.27823807921622	F_CD_up	4.08815680896955e-145	9.71509584083524e-141		F_CD_vs_F	Abca8a	-0.771591	F_up	5.54199018565351e-129	1.3169985477187e-124		F_CD_vs_C	Gm36975	0.706253934769792	F_CD_up	1.90673978457485e-49	4.53117642406367e-45		F_CD_vs_C	Fam120c	-0.33883	C_up	7.52656479626689e-87	1.78861285818486e-82
F_vs_C	Git2	0.362761841418226	F_up	3.87693742872903e-30	9.21315410563166e-26		F_vs_C	Gm28375	-0.568644	C_up	9.79394415994491e-53	2.32743289016931e-48		F_CD_vs_F	Sox5	0.433121000847527	F_CD_up	5.24026370055016e-145	1.24529626579874e-140		F_CD_vs_F	Slc20a2	-0.468085	F_up	7.1709192334821e-128	1.70409724664469e-123		F_CD_vs_C	Gm48321	0.933204093865181	F_CD_up	2.96637003765738e-49	7.04928175748899e-45		F_CD_vs_C	Kat6a	-0.319493	C_up	1.06630267702971e-86	2.53396168169341e-82
F_vs_C	Kif6	0.267623204293167	F_up	6.53746030613106e-30	1.55356206714899e-25		F_vs_C	Grm8	-0.266106	C_up	1.33003857422474e-52	3.16070366778768e-48		F_CD_vs_F	Hspa5	0.851009735021118	F_CD_up	8.8636663251776e-145	2.10636166551521e-140		F_CD_vs_F	Rab27a	-0.731176	F_up	8.60361536194447e-128	2.04456315461248e-123		F_CD_vs_C	Tmem50a	0.819233809603042	F_CD_up	3.2327575557217e-49	7.68232505541704e-45		F_CD_vs_C	Pxn	-0.679915	C_up	1.32335247980476e-86	3.14481483300803e-82
F_vs_C	Stard13	0.306067927301247	F_up	8.70635797655965e-30	2.06897890954963e-25		F_vs_C	Fras1	-0.39639	C_up	1.71263228367001e-52	4.06989935891341e-48		F_CD_vs_F	Rapgef4os1	1.29139318571248	F_CD_up	2.78260149787314e-144	6.61257419954573e-140		F_CD_vs_F	Bptf	-0.358368	F_up	1.08829356048851e-127	2.5862208171449e-123		F_CD_vs_C	Slc38a2	0.552638205413334	F_CD_up	9.55722301154495e-49	2.27117847646354e-44		F_CD_vs_C	Ksr2	-0.267735	C_up	1.73926621264169e-86	4.13319222772171e-82
F_vs_C	Arhgap39	0.287923881742487	F_up	8.71384321536386e-30	2.07075770169907e-25		F_vs_C	B230209E15Rik	-0.287689	C_up	3.71597289280628e-52	8.83063798246484e-48		F_CD_vs_F	Gm16351	1.64699601845158	F_CD_up	5.47283124286074e-144	1.30056361655343e-139		F_CD_vs_F	Mdm4	-0.375857	F_up	1.25813597720444e-127	2.98983433622862e-123		F_CD_vs_C	Gm13269	0.877114944317271	F_CD_up	1.00940376829404e-48	2.39874711497395e-44		F_CD_vs_C	Boc	-0.86415	C_up	4.01670078309289e-86	9.54528774094193e-82
F_vs_C	Gng12	0.478237323095543	F_up	9.12712586829504e-30	2.16897019134163e-25		F_vs_C	Scn1b	-0.287447	C_up	4.26069373476332e-52	1.01251125912916e-47		F_CD_vs_F	Satb1	0.687714130782119	F_CD_up	7.17717179719359e-144	1.70558310588509e-139		F_CD_vs_F	Scaper	-0.387607	F_up	1.39419920718804e-127	3.31317499596165e-123		F_CD_vs_C	Tubb5	0.681405559399741	F_CD_up	4.07525200025648e-48	9.68442885340951e-44		F_CD_vs_C	Itsn1	-0.272879	C_up	5.77399210446427e-86	1.37213148370489e-81
F_vs_C	Zfp710	0.346134408253364	F_up	1.08511366900249e-29	2.57866412301751e-25		F_vs_C	Cpne9	-0.426863	C_up	4.29594425421746e-52	1.02088819257224e-47		F_CD_vs_F	Saraf	0.90400043249646	F_CD_up	1.26665120561198e-142	3.0100699250163e-138		F_CD_vs_F	Ntrk3	-0.478689	F_up	2.77843295243941e-127	6.60266806817703e-123		F_CD_vs_C	Cbarp	0.706101738849962	F_CD_up	1.51728490381832e-47	3.60567584543386e-43		F_CD_vs_C	Cadm3	-0.487102	C_up	6.08815312233409e-86	1.44678870799147e-81
F_vs_C	St3gal6	0.630273229307785	F_up	1.14857636892589e-29	2.72947688311549e-25		F_vs_C	Gm1976	-0.362936	C_up	5.3312231426846e-52	1.26691186762757e-47		F_CD_vs_F	Cox7c	1.31132297670091	F_CD_up	1.61049110946642e-142	3.827171072536e-138		F_CD_vs_F	Kdm5c	-0.480763	F_up	3.01164151838721e-127	7.15686490429537e-123		F_CD_vs_C	Rpl27a	0.893176311285315	F_CD_up	2.31063073574331e-47	5.4909828804204e-43		F_CD_vs_C	Snrk	-0.525541	C_up	7.70392099529261e-86	1.83075978532134e-81
F_vs_C	P3h3	0.485579548853099	F_up	1.22277711019904e-29	2.905807524677e-25		F_vs_C	Gm43376	-0.654881	C_up	5.3747433879795e-52	1.27725401871945e-47		F_CD_vs_F	Kcnc2	0.490604532341178	F_CD_up	3.77100035792614e-142	8.96140525057567e-138		F_CD_vs_F	Fam193a	-0.363058	F_up	3.38061225567872e-127	8.0336869643949e-123		F_CD_vs_C	Ywhah	0.566300069097681	F_CD_up	2.33017081878019e-47	5.53741793374924e-43		F_CD_vs_C	Dab2ip	-0.559385	C_up	7.85003272034259e-86	1.86548177566221e-81
F_vs_C	Ints6l	0.404691534654394	F_up	1.34776381567813e-29	3.2028259315775e-25		F_vs_C	Gpc5	-0.856523	C_up	7.65098726527138e-52	1.81818061371909e-47		F_CD_vs_F	Cox8a	1.35391116948522	F_CD_up	1.81871577191472e-141	4.32199616037813e-137		F_CD_vs_F	Fmnl2	-0.362688	F_up	9.5469094659113e-127	2.26872756547916e-122		F_CD_vs_C	Celf5	0.491757458746063	F_CD_up	3.25350228126206e-47	7.73162282119117e-43		F_CD_vs_C	Otud7b	-0.280145	C_up	1.17606172385429e-85	2.79479308056733e-81
F_vs_C	Pde10a	0.318071040267396	F_up	2.10534844048966e-29	5.00315003397962e-25		F_vs_C	5530401A14Rik	-0.737939	C_up	1.60592370654653e-51	3.81631709623718e-47		F_CD_vs_F	Gm47167	1.67536503749389	F_CD_up	6.33118633519842e-141	1.50454312069655e-136		F_CD_vs_F	Atp11a	-0.484421	F_up	1.56463074448289e-126	3.71818850118915e-122		F_CD_vs_C	Epha4	0.292532615492373	F_CD_up	6.93851226974985e-47	1.64886805578335e-42		F_CD_vs_C	Pakap.1	-0.423068	C_up	2.09888412202475e-85	4.98778822757961e-81
F_vs_C	Ank	0.440344893872793	F_up	2.34896857838512e-29	5.58208892967441e-25		F_vs_C	Hunk	-0.430389	C_up	3.20623534788803e-51	7.61929768072112e-47		F_CD_vs_F	Stx1a	1.1034719351415	F_CD_up	1.832580091636e-140	4.3549433297638e-136		F_CD_vs_F	Spop	-0.435125	F_up	2.66513000888114e-126	6.33341495310515e-122		F_CD_vs_C	5031425E22Rik	0.295101884924232	F_CD_up	1.29888025250523e-46	3.08665903205343e-42		F_CD_vs_C	Dph6	-0.313999	C_up	3.26824213100954e-85	7.76665060013107e-81
F_vs_C	Srsf6	0.274163753679035	F_up	3.22997537708508e-29	7.67571348610498e-25		F_vs_C	Acp1	-0.418833	C_up	6.56263483366298e-51	1.55954454187167e-46		F_CD_vs_F	Etv5	0.694399366636043	F_CD_up	5.79180555952431e-140	1.37636467316536e-135		F_CD_vs_F	Prpf38b	-0.488062	F_up	2.89231312438526e-126	6.87329290878914e-122		F_CD_vs_C	Ptn	0.389119424491283	F_CD_up	2.04276002656142e-46	4.85441492712056e-42		F_CD_vs_C	Git2	-0.276213	C_up	5.3694749626751e-85	1.27600203013011e-80
F_vs_C	Hjurp	0.345226388032817	F_up	3.3718487598184e-29	8.01286139283246e-25		F_vs_C	Camkv	-0.531844	C_up	7.47430993375981e-51	1.77619501265868e-46		F_CD_vs_F	Dad1	1.41434661954442	F_CD_up	2.16604788441737e-139	5.14739619252943e-135		F_CD_vs_F	Snx30	-0.504097	F_up	2.96284886457593e-126	7.04091404177825e-122		F_CD_vs_C	Ldb2	0.314573139234564	F_CD_up	2.07977308746498e-46	4.94237276505179e-42		F_CD_vs_C	Ccdc82	-0.373204	C_up	8.33661831225592e-85	1.9811139757245e-80
F_vs_C	N4bp2	0.268515904034729	F_up	6.83186367493932e-29	1.62352408371258e-24		F_vs_C	Stmn3	-0.306832	C_up	8.60281935571102e-51	2.04437399169117e-46		F_CD_vs_F	Ttyh1	0.857046856485693	F_CD_up	3.39463719302691e-139	8.06701582550915e-135		F_CD_vs_F	Oxr1	-0.267768	F_up	5.29520481362618e-126	1.25835247191013e-121		F_CD_vs_C	Gm48512	0.717977107882509	F_CD_up	2.7441638275541e-46	6.52123091979957e-42		F_CD_vs_C	Synpr	-0.439576	C_up	9.13461175347513e-85	2.17074913709583e-80
F_vs_C	Dpf3	0.277051605172333	F_up	9.14832763358603e-29	2.17400857884538e-24		F_vs_C	Kctd17	-0.555021	C_up	1.90884998878218e-50	4.53619111334196e-46		F_CD_vs_F	A230006K03Rik	0.424014342108507	F_CD_up	5.83820975875358e-139	1.3873921670702e-134		F_CD_vs_F	Ttc28	-0.404781	F_up	5.68600724506268e-125	1.35122276171669e-120		F_CD_vs_C	Nrp1	0.489448196450465	F_CD_up	2.77859768276463e-46	6.60305953332187e-42		F_CD_vs_C	Abca8b	-0.393247	C_up	3.19235873351501e-84	7.58632129432507e-80
F_vs_C	Azi2	0.443921933383668	F_up	1.32255815122354e-28	3.14292719056761e-24		F_vs_C	Fhod3	-0.28516	C_up	7.13222849984787e-50	1.69490278070385e-45		F_CD_vs_F	Tubb5	1.20794178615886	F_CD_up	1.1123841012505e-138	2.64346957821169e-134		F_CD_vs_F	Apbb2	-0.459896	F_up	7.37564069694039e-125	1.75274725522091e-120		F_CD_vs_C	Ptpn5	0.456861372476205	F_CD_up	6.46540026208208e-46	1.53643771828119e-41		F_CD_vs_C	Cntln	-0.321467	C_up	3.23332157625519e-84	7.68366539381285e-80
F_vs_C	St6galnac3	0.455699185391088	F_up	1.55017255621184e-28	3.68383006258181e-24		F_vs_C	9330111N05Rik	-0.886899	C_up	7.34550062747475e-50	1.7455847691131e-45		F_CD_vs_F	Selenos	1.38273519390833	F_CD_up	1.32133597732048e-137	3.14002281650439e-133		F_CD_vs_F	Mtus2	-0.62987	F_up	5.65897858186268e-124	1.34479967019385e-119		F_CD_vs_C	Gm48765	0.90635720560139	F_CD_up	6.78695851985946e-46	1.6128528226594e-41		F_CD_vs_C	Fer	-0.27322	C_up	5.60652246121965e-84	1.33233399768424e-79
F_vs_C	Ntn4	0.615108797580814	F_up	3.29032225418535e-28	7.81912180484606e-24		F_vs_C	Syt7	-0.252525	C_up	1.17461925545794e-49	2.79136519867025e-45		F_CD_vs_F	9530059O14Rik	0.521641615762411	F_CD_up	6.71200612110735e-137	1.59504113461995e-132		F_CD_vs_F	Slc10a7	-0.535786	F_up	1.49626151731536e-123	3.55571586974822e-119		F_CD_vs_C	Zfp692	0.559387763076402	F_CD_up	1.16948463847833e-45	2.77916329487991e-41		F_CD_vs_C	Tmem108	-0.37672	C_up	1.31466566920921e-83	3.12417149630876e-79
F_vs_C	Trf	0.253318727816514	F_up	3.38758526210188e-28	8.05025761685892e-24		F_vs_C	Ldlr	-0.605776	C_up	7.3222190784075e-49	1.74005214179276e-44		F_CD_vs_F	Gm37459	1.50027397124007	F_CD_up	8.91884595458334e-137	2.11947455264719e-132		F_CD_vs_F	Pola1	-0.605221	F_up	1.23594332922996e-122	2.93709572758209e-118		F_CD_vs_C	1600010M07Rik	0.787495846897111	F_CD_up	1.19916594293968e-45	2.84969794680186e-41		F_CD_vs_C	Xpo6	-0.282068	C_up	3.77838036618896e-83	8.97894310221144e-79
F_vs_C	Megf11	0.348823157135473	F_up	3.424494474884e-28	8.13796867011435e-24		F_vs_C	Gm32250	-0.712449	C_up	7.97222353882959e-49	1.89451920176746e-44		F_CD_vs_F	Sec11c	1.21521340546762	F_CD_up	1.94733052907434e-136	4.62763626929226e-132		F_CD_vs_F	Sik3	-0.305426	F_up	1.87983920148223e-122	4.46724987840237e-118		F_CD_vs_C	Slc17a7	0.504674021522954	F_CD_up	1.40318395220165e-45	3.33452634401199e-41		F_CD_vs_C	Armh4	-0.474005	C_up	5.04659543031437e-83	1.19927293805991e-78
F_vs_C	Rnpep	0.570855299246873	F_up	4.91684107728342e-28	1.16843811360563e-23		F_vs_C	Nsg2	-0.28186	C_up	8.6313638103694e-49	2.05115729589618e-44		F_CD_vs_F	Gm16599	1.16215066900752	F_CD_up	9.54251193136428e-136	2.26768253536941e-131		F_CD_vs_F	Zmat1	-0.516806	F_up	4.42370477945831e-122	1.05124920379047e-117		F_CD_vs_C	Gm15810	0.768942201216973	F_CD_up	1.43868263739985e-45	3.41888541951699e-41		F_CD_vs_C	Jarid2	-0.287818	C_up	6.64566753490778e-83	1.57927643299548e-78
F_vs_C	Rb1	0.273754852267053	F_up	5.51703428931163e-28	1.31106802851202e-23		F_vs_C	Stx1a	-0.538137	C_up	9.89597800784752e-49	2.35168021378488e-44		F_CD_vs_F	Enc1	1.22520958485287	F_CD_up	1.19573404641706e-135	2.84154238790551e-131		F_CD_vs_F	Adamts10	-0.959067	F_up	5.21426381810265e-122	1.23911765373391e-117		F_CD_vs_C	Gm6994	0.961067781575231	F_CD_up	1.53846124221432e-45	3.65599929599812e-41		F_CD_vs_C	Zmat1	-0.370649	C_up	1.69001652091136e-82	4.01615526029376e-78
F_vs_C	Acaca	0.317857526106598	F_up	8.65179596852772e-28	2.05601279396093e-23		F_vs_C	Gm48512	-0.55268	C_up	2.79292634678108e-48	6.63711017049056e-44		F_CD_vs_F	Macrod2os1	1.38345902322245	F_CD_up	1.92459711900031e-135	4.57361259359234e-131		F_CD_vs_F	Nkain1	-0.524409	F_up	8.93847477865358e-122	2.12413914639924e-117		F_CD_vs_C	Sparcl1	0.496182270636263	F_CD_up	1.61348823164518e-45	3.8342934336816e-41		F_CD_vs_C	Fbxl4	-0.431048	C_up	2.14755330422687e-82	5.10344567216473e-78
F_vs_C	Gm13052	0.423997153578928	F_up	1.34642562101346e-27	3.1996458457764e-23		F_vs_C	Kcnh5	-0.443457	C_up	4.28450132165451e-48	1.01816889407798e-43		F_CD_vs_F	Gm41609	1.14748559849085	F_CD_up	1.04393464669183e-134	2.48080629439847e-130		F_CD_vs_F	Crtc3	-0.500215	F_up	3.91751241860137e-121	9.3095765115643e-117		F_CD_vs_C	H3f3b	0.639514261953946	F_CD_up	5.07521917858689e-45	1.20607508559939e-40		F_CD_vs_C	Jph1	-0.400357	C_up	6.45770717529335e-82	1.53460953313671e-77
F_vs_C	Ppard	0.563500740638954	F_up	1.57946757574988e-27	3.75344674701202e-23		F_vs_C	Gm17227	-0.709122	C_up	8.79684399108538e-48	2.09048200604153e-43		F_CD_vs_F	Fth1	0.979732143614577	F_CD_up	1.51790563253086e-134	3.60715094514634e-130		F_CD_vs_F	Pxylp1	-0.99529	F_up	7.17194075034672e-121	1.70433999991239e-116		F_CD_vs_C	Sec62	0.469261873445163	F_CD_up	5.14893260916652e-45	1.22359234524233e-40		F_CD_vs_C	1810013L24Rik	-0.263822	C_up	7.16440872433863e-82	1.70255008925183e-77
F_vs_C	A330049N07Rik	0.264494910380115	F_up	1.82240995527767e-27	4.33077501772185e-23		F_vs_C	Plekhg5	-0.420395	C_up	1.64570217802043e-47	3.91084665584775e-43		F_CD_vs_F	Trerf1	0.424756319626526	F_CD_up	2.16690616409405e-134	5.1494358083531e-130		F_CD_vs_F	Lars2	-0.321562	F_up	1.95525950176561e-120	4.6464786799958e-116		F_CD_vs_C	St6galnac5	0.350826993020714	F_CD_up	5.62920086075596e-45	1.33772329255005e-40		F_CD_vs_C	Bod1l	-0.279587	C_up	4.82482301338767e-81	1.14657094090145e-76
F_vs_C	Itprid2	0.359908389791539	F_up	2.7843440975079e-27	6.61671531331776e-23		F_vs_C	Nme7	-0.3582	C_up	2.49530506085963e-47	5.92984294662682e-43		F_CD_vs_F	Gm11659	1.22817624230774	F_CD_up	3.61918473217755e-134	8.60063059754673e-130		F_CD_vs_F	Mtmr2	-0.5323	F_up	2.53288268460909e-120	6.01914241170504e-116		F_CD_vs_C	Krit1	0.322791667532707	F_CD_up	5.84561059338893e-45	1.38915090141295e-40		F_CD_vs_C	Ubr1	-0.261967	C_up	5.3901993562941e-81	1.28092697502973e-76
F_vs_C	Sirt2	0.33958358211966	F_up	3.98227248035104e-27	9.4634723223062e-23		F_vs_C	5330417C22Rik	-0.303729	C_up	4.21816996642766e-47	1.00240591082187e-42		F_CD_vs_F	Rps27	1.3673733130594	F_CD_up	9.80363309842003e-134	2.32973536950854e-129		F_CD_vs_F	Mtcl1	-0.749893	F_up	3.34821398980242e-120	7.95669572536647e-116		F_CD_vs_C	Baiap2	0.474178708640167	F_CD_up	1.98970260809287e-44	4.7283292778719e-40		F_CD_vs_C	Agps	-0.317989	C_up	7.27847526675302e-81	1.72965686239119e-76
F_vs_C	Rin2	0.467158661469618	F_up	4.32281165060694e-27	1.02727296065023e-22		F_vs_C	Stmn1	-0.397251	C_up	4.89228889453137e-47	1.16260353289643e-42		F_CD_vs_F	Cacng3	0.802917191745147	F_CD_up	1.00728452913573e-133	2.39371095503815e-129		F_CD_vs_F	Tmem108	-0.48066	F_up	4.99864504882414e-120	1.18787800940257e-115		F_CD_vs_C	Dnaja2	0.525862341114416	F_CD_up	2.09037316369065e-44	4.96756278619447e-40		F_CD_vs_C	Snx13	-0.284426	C_up	1.04535520409219e-80	2.48418210700469e-76
F_vs_C	Atp7a	0.405847242492924	F_up	5.85304562613614e-27	1.39091776259499e-22		F_vs_C	Myo1b	-0.324135	C_up	5.92198290580639e-47	1.40730001773583e-42		F_CD_vs_F	Msmo1	1.1665215595006	F_CD_up	5.8156044157082e-133	1.3820202333489e-128		F_CD_vs_F	Atad2b	-0.340473	F_up	7.19792353598985e-120	1.71051454909263e-115		F_CD_vs_C	Inf2	0.54851098982133	F_CD_up	2.2514631312721e-44	5.35037698515501e-40		F_CD_vs_C	Ctps2	-0.303944	C_up	1.15948475188433e-80	2.75539956437791e-76
F_vs_C	Ppp1cc	0.347175556587584	F_up	7.16767994911335e-27	1.7033274631073e-22		F_vs_C	Lgi1	-0.26514	C_up	2.27648245529155e-46	5.40983290675483e-42		F_CD_vs_F	Calm2	0.510634136291739	F_CD_up	1.22482574495278e-132	2.91067590030578e-128		F_CD_vs_F	Slc4a4	-0.355842	F_up	7.41273851493098e-120	1.7615631806882e-115		F_CD_vs_C	Sumo2	0.524524755324897	F_CD_up	1.04449219341713e-43	2.48213124843647e-39		F_CD_vs_C	Spata7	-0.307925	C_up	1.728076955345e-80	4.10660207668186e-76
F_vs_C	Usp31	0.377667328234604	F_up	7.64882863043739e-27	1.81766763573714e-22		F_vs_C	Dgkb	-0.257883	C_up	2.99653158516642e-46	7.12095765898947e-42		F_CD_vs_F	Basp1	0.482263072222828	F_CD_up	2.86344856157049e-132	6.80469916171611e-128		F_CD_vs_F	Rasa3	-0.485658	F_up	1.29017013718097e-117	3.06596031399686e-113		F_CD_vs_C	Atp1a3	0.405148536570778	F_CD_up	1.16226348302412e-43	2.76200294105851e-39		F_CD_vs_C	Trim23	-0.353342	C_up	2.01730119590333e-80	4.79391456194468e-76
F_vs_C	Arrdc3	0.36586589994773	F_up	9.97025744518223e-27	2.3693319792731e-22		F_vs_C	Nin	-0.262685	C_up	3.10941671855695e-46	7.38921788997874e-42		F_CD_vs_F	Gm15478	1.4070384563961	F_CD_up	3.28414719943694e-132	7.80444740474193e-128		F_CD_vs_F	Igf1r	-0.348384	F_up	1.81594348645792e-117	4.31540810121861e-113		F_CD_vs_C	Rpl15	0.814379693259872	F_CD_up	1.5807815191299e-43	3.75656920206029e-39		F_CD_vs_C	Ski	-0.327934	C_up	2.79330792001606e-80	6.63801694112617e-76
F_vs_C	Hpcal1	0.51342488379121	F_up	1.40824688648258e-26	3.34655790103721e-22		F_vs_C	Ttyh1	-0.357833	C_up	3.15294657476556e-46	7.49266224027288e-42		F_CD_vs_F	6530409C15Rik	1.17699301052986	F_CD_up	7.35673653500958e-132	1.74825487017968e-127		F_CD_vs_F	Ankhd1	-0.337518	F_up	2.63116712066971e-117	6.25270554555951e-113		F_CD_vs_C	Selenof	0.786368558232534	F_CD_up	2.44349418975759e-43	5.80671959253994e-39		F_CD_vs_C	Prpf38b	-0.268569	C_up	3.83452572908908e-80	9.11236694260728e-76
F_vs_C	Atp11a	0.279767111405428	F_up	2.28484797516264e-26	5.42971272817651e-22		F_vs_C	A630089N07Rik	-0.372651	C_up	3.41166924111637e-46	8.10749078458895e-42		F_CD_vs_F	Lrpap1	1.07572745197992	F_CD_up	1.03854575995524e-131	2.46800014395764e-127		F_CD_vs_F	Unk	-0.60751	F_up	2.22951088508458e-116	5.29820966731498e-112		F_CD_vs_C	4930570B17Rik	0.794165850482018	F_CD_up	6.81302240261118e-43	1.61904664375652e-38		F_CD_vs_C	Grk3	-0.351107	C_up	5.71559907854696e-80	1.3582549650259e-75
F_vs_C	Ankrd10	0.289107942634826	F_up	2.32979453692738e-26	5.53652373755422e-22		F_vs_C	Msmo1	-0.671935	C_up	3.90238550948325e-46	9.27362892473599e-42		F_CD_vs_F	Gm26854	1.56635565367282	F_CD_up	1.06795068848164e-131	2.53787801610778e-127		F_CD_vs_F	Pde4b	-0.308852	F_up	4.02687746301813e-116	9.56947160311629e-112		F_CD_vs_C	Mir124a-1hg	0.285281102192197	F_CD_up	7.68397700850029e-43	1.82602029630001e-38		F_CD_vs_C	Uri1	-0.253333	C_up	8.12721923444183e-80	1.93135237887276e-75
F_vs_C	Ank1	0.290114324917524	F_up	3.36004831639246e-26	7.98481881907504e-22		F_vs_C	Arnt2	-0.271107	C_up	4.379826602031e-46	1.04082199370665e-41		F_CD_vs_F	H2afz	1.11622467373824	F_CD_up	3.82971225440065e-131	9.1009282013577e-127		F_CD_vs_F	Ercc6l2	-0.489767	F_up	5.14349672242172e-116	1.2223005611163e-111		F_CD_vs_C	Slc50a1	0.83156161955715	F_CD_up	8.7248534057929e-43	2.07337416335262e-38		F_CD_vs_C	Mtf2	-0.271284	C_up	1.52364372571894e-79	3.62078694979849e-75
F_vs_C	Resf1	0.475930293078485	F_up	3.67601143858441e-26	8.735673582652e-22		F_vs_C	Tmem191c	-0.359465	C_up	1.25365157328264e-45	2.97917759874888e-41		F_CD_vs_F	Atp6ap2	0.868865243883128	F_CD_up	4.41026725409188e-131	1.04805591026239e-126		F_CD_vs_F	Lrrc1	-0.414508	F_up	1.7608686332728e-115	4.18452822010947e-111		F_CD_vs_C	Bcap31	0.641253231248344	F_CD_up	1.40142631824987e-42	3.33034950268899e-38		F_CD_vs_C	Lmbr1	-0.258578	C_up	3.64661329326581e-79	8.66581183011688e-75
F_vs_C	Trmt9b	0.48162264731702	F_up	4.07420044390961e-26	9.6819299349068e-22		F_vs_C	Nptxr	-0.38545	C_up	1.8059552355099e-45	4.29167202166572e-41		F_CD_vs_F	Vgf	1.44681080089538	F_CD_up	1.28002518724511e-130	3.04185185496929e-126		F_CD_vs_F	Tmem117	-0.4053	F_up	1.86592634395309e-115	4.43418736377012e-111		F_CD_vs_C	Cdh11	0.288159229384333	F_CD_up	2.03194033771088e-42	4.82870301853615e-38		F_CD_vs_C	Man2a2	-0.301327	C_up	4.31496271317016e-79	1.02540773915776e-74
F_vs_C	Znrf2	0.652526276086151	F_up	4.50898954106148e-26	1.07151627453785e-21		F_vs_C	3110039M20Rik	-0.587249	C_up	1.81995801663016e-45	4.32494823071991e-41		F_CD_vs_F	Syt16	0.473469169295612	F_CD_up	1.52042935906674e-130	3.6131483288862e-126		F_CD_vs_F	Tbc1d16	-0.636451	F_up	1.88509265073602e-115	4.47973417520907e-111		F_CD_vs_C	Gm37459	0.953033455189201	F_CD_up	2.04398091877208e-42	4.85731625536997e-38		F_CD_vs_C	Smurf2	-0.286955	C_up	3.34481598575682e-78	7.9486207085525e-74
F_vs_C	Uvrag	0.307148814424834	F_up	7.62192804824066e-26	1.81127498138391e-21		F_vs_C	Wwc1	-0.547356	C_up	2.78637084311149e-45	6.62153167157014e-41		F_CD_vs_F	Nos1ap	0.5427096090023	F_CD_up	2.36970614466386e-130	5.6313696821792e-126		F_CD_vs_F	Arhgef10	-0.521861	F_up	1.98296324423795e-115	4.71231385360707e-111		F_CD_vs_C	Arf5	0.562669022390175	F_CD_up	2.44917925156547e-42	5.82022957342018e-38		F_CD_vs_C	Eef2k	-0.376215	C_up	3.95372798834501e-78	9.39563919150308e-74
F_vs_C	Elf1	0.360508851815464	F_up	8.94329648179774e-26	2.12528497593441e-21		F_vs_C	Far2	-0.414195	C_up	2.84269988255318e-45	6.75539200089938e-41		F_CD_vs_F	Wdr17	1.15681228859963	F_CD_up	7.78977310192272e-130	1.85116167994091e-125		F_CD_vs_F	Huwe1	-0.304401	F_up	2.18632836475789e-115	5.19559072601066e-111		F_CD_vs_C	Gm17227	0.750899617992157	F_CD_up	7.87135231570912e-42	1.87054816430512e-37		F_CD_vs_C	Ppargc1b	-0.450955	C_up	4.58636551329713e-78	1.08990390057993e-73
F_vs_C	Slc5a3	0.297679449420383	F_up	1.10645545235487e-25	2.62938073697612e-21		F_vs_C	Srebf2	-0.329172	C_up	3.26726530567543e-45	7.7643292724071e-41		F_CD_vs_F	Ppm1e	0.355110796321227	F_CD_up	8.32440236642127e-130	1.97821097835635e-125		F_CD_vs_F	Bod1l	-0.434293	F_up	6.56742344060468e-115	1.5606825064253e-110		F_CD_vs_C	Tacc1	0.309171723355728	F_CD_up	1.10115987195888e-41	2.61679631972309e-37		F_CD_vs_C	Zfp810	-0.447558	C_up	5.35987007275477e-78	1.27371952408944e-73
F_vs_C	Dock11	0.48078864231749	F_up	1.13333625491952e-25	2.69326027619075e-21		F_vs_C	Gm13269	-0.759097	C_up	8.40945931053651e-45	1.9984239105559e-40		F_CD_vs_F	Hmgn3	0.915360703504541	F_CD_up	9.74542623571328e-130	2.3159030906549e-125		F_CD_vs_F	Dpyd	-0.461119	F_up	1.32418914170941e-114	3.14680307635823e-110		F_CD_vs_C	Sycp2	0.790123870811113	F_CD_up	1.60610372515194e-41	3.81674489245107e-37		F_CD_vs_C	Tbl1xr1	-0.269211	C_up	1.7520414775526e-77	4.16355136725599e-73
F_vs_C	Stxbp3	0.262387293062472	F_up	1.53756673140127e-25	3.65387358050197e-21		F_vs_C	Pigk	-0.336474	C_up	1.24312873513602e-44	2.95417112617724e-40		F_CD_vs_F	Clu	1.83290207178138	F_CD_up	1.42313177878417e-129	3.38193035910271e-125		F_CD_vs_F	Stat2	-0.894839	F_up	2.68319653994239e-114	6.3763482575191e-110		F_CD_vs_C	Npdc1	0.512040665754984	F_CD_up	2.77633524306406e-41	6.59768307161743e-37		F_CD_vs_C	Bckdhb	-0.260245	C_up	3.32266392754327e-77	7.89597855741383e-73
F_vs_C	Ccnl1	0.343311453509268	F_up	1.90011299259536e-25	4.51542851560361e-21		F_vs_C	Myo16	-0.353722	C_up	1.57372265507158e-44	3.7397945175121e-40		F_CD_vs_F	Rimbp2	0.516918420964744	F_CD_up	1.53666368694568e-129	3.65172758565771e-125		F_CD_vs_F	Rasgrp3	-0.638567	F_up	5.83408465867145e-114	1.38641187828668e-109		F_CD_vs_C	Dnajc19	0.56817775932181	F_CD_up	3.36794603215062e-41	8.00358695080274e-37		F_CD_vs_C	Ubash3b	-0.31972	C_up	1.17247005832297e-76	2.7862578465987e-72
F_vs_C	Lrch1	0.295352862895836	F_up	3.00828463422882e-25	7.14888760478136e-21		F_vs_C	Zfp804b	-0.356271	C_up	1.96373963839258e-44	4.66663087667613e-40		F_CD_vs_F	Sgcz	0.276995035523123	F_CD_up	4.62857563122771e-129	1.09993471300495e-124		F_CD_vs_F	Ccdc82	-0.578721	F_up	9.28774636523281e-114	2.20714004623393e-109		F_CD_vs_C	Eif1b	0.754891626473389	F_CD_up	3.44351357662876e-41	8.18316566350059e-37		F_CD_vs_C	Stxbp5l	-0.256654	C_up	2.49722809584819e-76	5.93441284697364e-72
F_vs_C	Comt	0.446715549541225	F_up	3.55989840104956e-25	8.45974256025417e-21		F_vs_C	Gm49678	-0.408036	C_up	2.34323263832935e-44	5.56845804172588e-40		F_CD_vs_F	Trim9	0.360797600693615	F_CD_up	1.18126860383992e-128	2.80716671016519e-124		F_CD_vs_F	Fhl1	-0.382366	F_up	1.41748882185114e-113	3.36852043624705e-109		F_CD_vs_C	Calm2	0.326629011520927	F_CD_up	4.04588314674583e-41	9.6146367099268e-37		F_CD_vs_C	Cnot6	-0.376916	C_up	5.7200496906239e-76	1.35931260847986e-71
F_vs_C	Airn	0.380033845335031	F_up	4.74695332333663e-25	1.12806598775772e-20		F_vs_C	Scd2	-0.445134	C_up	2.59385511897852e-44	6.16403730474056e-40		F_CD_vs_F	Eif1	1.0541429950767	F_CD_up	4.33693691275291e-128	1.0306296879466e-123		F_CD_vs_F	Slc25a13	-0.588409	F_up	2.24120288645624e-113	5.3259945393746e-109		F_CD_vs_C	Gm15478	0.89409769355717	F_CD_up	4.79292150550434e-41	1.13898986656805e-36		F_CD_vs_C	Cemip2	-0.494787	C_up	7.07568272818392e-76	1.68146524352563e-71
F_vs_C	Stip1	0.385230595071828	F_up	5.24813135733054e-25	1.24716593575603e-20		F_vs_C	Gm21798	-0.650672	C_up	3.48912691434946e-44	8.29156119926007e-40		F_CD_vs_F	Reep5	0.936214004266713	F_CD_up	5.36134840103064e-128	1.27407083402092e-123		F_CD_vs_F	Otud7b	-0.43905	F_up	2.41904045215703e-113	5.74860773050597e-109		F_CD_vs_C	Gm48742	0.948628664367535	F_CD_up	7.00987630219507e-41	1.66582700445364e-36		F_CD_vs_C	Rnf152	-0.610269	C_up	7.16118443393259e-76	1.70178386887974e-71
F_vs_C	Ptp4a2	0.33220722038334	F_up	5.86520508606333e-25	1.39380733665209e-20		F_vs_C	Cit	-0.265171	C_up	5.91314428277159e-44	1.40519960735784e-39		F_CD_vs_F	Scd2	1.12393514812009	F_CD_up	1.74203815032565e-127	4.13977946043387e-123		F_CD_vs_F	Rb1	-0.419895	F_up	3.75810251225042e-113	8.93075481011189e-109		F_CD_vs_C	D830024N08Rik	0.715185287209392	F_CD_up	1.13346481157088e-40	2.69356577821703e-36		F_CD_vs_C	Nek9	-0.260637	C_up	7.46298812072198e-76	1.77350449700837e-71
F_vs_C	Kdm6b	0.323885029734267	F_up	8.1449297053215e-25	1.9355610951726e-20		F_vs_C	Tafa1	-0.300615	C_up	6.39570127677865e-44	1.51987445141368e-39		F_CD_vs_F	Nrn1	0.992768492883451	F_CD_up	2.57247105543625e-127	6.1132202161387e-123		F_CD_vs_F	Apba1	-0.345136	F_up	1.15854834394895e-112	2.75317428456029e-108		F_CD_vs_C	9630028H03Rik	0.750277770360205	F_CD_up	1.42820827557551e-40	3.39399414607764e-36		F_CD_vs_C	Lnpep	-0.26711	C_up	8.82266957208132e-76	2.09661919710941e-71
F_vs_C	Hnrnpc	0.273420427267398	F_up	1.4342004708324e-24	3.40823399888611e-20		F_vs_C	Rapgef4os1	-0.582779	C_up	7.83161507516738e-44	1.86110500646278e-39		F_CD_vs_F	Gabra4	0.642466218886437	F_CD_up	8.45382147271653e-127	2.00896613477636e-122		F_CD_vs_F	Ldlrad3	-0.597351	F_up	1.29852832256116e-112	3.08582270573435e-108		F_CD_vs_C	Dnajc3	0.587231260723858	F_CD_up	1.82094974110178e-40	4.32730496475427e-36		F_CD_vs_C	Gtdc1	-0.264122	C_up	1.98024668753904e-75	4.70585822826776e-71
F_vs_C	Cntfr	0.287578957521448	F_up	1.47449870241174e-24	3.50399871641126e-20		F_vs_C	1700109K24Rik	-0.709714	C_up	9.06871246328778e-44	2.15508882977571e-39		F_CD_vs_F	Tafa1	0.53677662855613	F_CD_up	2.03224405869353e-126	4.8294247810793e-122		F_CD_vs_F	Tmem164	-0.492842	F_up	2.91716244767824e-112	6.93234484066256e-108		F_CD_vs_C	Pantr1	0.525869897712712	F_CD_up	1.91929754927524e-40	4.56101869609768e-36		F_CD_vs_C	Las1l	-0.289719	C_up	3.13728182463469e-75	7.45543652806188e-71
F_vs_C	Ss18	0.379380962410135	F_up	1.68263642530456e-24	3.99861720109376e-20		F_vs_C	Kctd1	-0.272316	C_up	1.54265187761295e-43	3.66595792195943e-39		F_CD_vs_F	Kcnb2	0.294789975873267	F_CD_up	4.39826204814731e-126	1.04520299312173e-121		F_CD_vs_F	Stat5b	-0.499665	F_up	5.58857061656482e-112	1.32806792132046e-107		F_CD_vs_C	Mal	1.17843727429202	F_CD_up	2.49030912934859e-40	5.91797061498399e-36		F_CD_vs_C	Kdm3b	-0.255544	C_up	3.56050409200884e-75	8.46118192424981e-71
F_vs_C	Dmtf1	0.295938301588243	F_up	1.78233653130103e-24	4.23554453298376e-20		F_vs_C	Fam81a	-0.479858	C_up	2.06865434272197e-43	4.91595018004449e-39		F_CD_vs_F	Gm48765	1.43176381936305	F_CD_up	1.00963172115061e-125	2.39928882214232e-121		F_CD_vs_F	Tmcc3	-0.482583	F_up	7.04108787558282e-112	1.6732441227535e-107		F_CD_vs_C	Yipf4	0.720670039650366	F_CD_up	2.72137951474132e-40	6.46708627883128e-36		F_CD_vs_C	Nsmaf	-0.277417	C_up	3.77219441944568e-75	8.96424281837071e-71
F_vs_C	Pak2	0.353029129684984	F_up	1.87713479984998e-24	4.46082313836349e-20		F_vs_C	Mfsd4a	-0.314478	C_up	2.98242651749641e-43	7.08743837617846e-39		F_CD_vs_F	Mpped1	0.762848018369198	F_CD_up	1.04724342561378e-125	2.48866927662859e-121		F_CD_vs_F	Mcc	-0.744205	F_up	1.2191974502716e-111	2.89730082082544e-107		F_CD_vs_C	4930587E11Rik	0.996776268703743	F_CD_up	3.3793160061179e-40	8.03060655693857e-36		F_CD_vs_C	Hook1	-0.265793	C_up	4.66960993386606e-75	1.10968610468393e-70
F_vs_C	Wscd2	0.412927081280956	F_up	2.06403595808902e-24	4.90497505080274e-20		F_vs_C	A330008L17Rik	-0.370606	C_up	6.37661271880712e-43	1.51533824649732e-38		F_CD_vs_F	Tubb2a	1.36599786409409	F_CD_up	1.25962350472335e-125	2.99336929662458e-121		F_CD_vs_F	Ppp6r3	-0.334411	F_up	1.25290091514142e-111	2.97739373474206e-107		F_CD_vs_C	Ddx24	0.47796476736278	F_CD_up	7.38870979219734e-40	1.75585299501778e-35		F_CD_vs_C	Reps1	-0.276105	C_up	9.59563141681151e-75	2.28030584989109e-70
F_vs_C	Etv6	0.494490755880286	F_up	2.25565030147701e-24	5.36032737642997e-20		F_vs_C	Ptpn5	-0.300312	C_up	8.9093595224992e-43	2.11722019692671e-38		F_CD_vs_F	4932443L11Rik	1.49755622647918	F_CD_up	2.10022050611372e-125	4.99096401072865e-121		F_CD_vs_F	Ubap1l	-0.517923	F_up	1.58534927176763e-111	3.76742400942859e-107		F_CD_vs_C	Iqgap2	0.515336411415811	F_CD_up	7.49116460478026e-40	1.78020035667998e-35		F_CD_vs_C	Ebf1	-0.655558	C_up	9.62012703376722e-75	2.28612698830444e-70
F_vs_C	Sgk3	0.492772040815623	F_up	2.25774926013812e-24	5.36531534179223e-20		F_vs_C	Actb	-0.337712	C_up	1.0584641881732e-42	2.51533429677479e-38		F_CD_vs_F	Gm12709	1.53437745869695	F_CD_up	5.61766696909858e-125	1.33498237853659e-120		F_CD_vs_F	Snrk	-0.693197	F_up	2.08949446424919e-111	4.96547464484177e-107		F_CD_vs_C	Birc2	0.512869598826796	F_CD_up	8.82773638713501e-40	2.09782327503876e-35		F_CD_vs_C	Amy1	-0.274912	C_up	4.05019183033622e-74	9.624875865611e-70
F_vs_C	Grm4	0.367565455165755	F_up	3.08300583163763e-24	7.32645505830366e-20		F_vs_C	4930570B17Rik	-0.628912	C_up	2.29977171246026e-42	5.46517749749056e-38		F_CD_vs_F	Ttc19	0.5470038533887	F_CD_up	8.50849292742294e-125	2.02195825927279e-120		F_CD_vs_F	Setd5	-0.304736	F_up	1.33118070315864e-110	3.1634178229862e-106		F_CD_vs_C	Tm2d3	0.754630019776188	F_CD_up	9.70737559078522e-40	2.3068607353942e-35		F_CD_vs_C	Mad1l1	-0.362417	C_up	1.16075641245708e-73	2.75842153856301e-69
F_vs_C	Fam234a	0.270932865350736	F_up	3.56328636676452e-24	8.46779372197921e-20		F_vs_C	Sytl2	-0.421192	C_up	2.32613690132654e-42	5.52783173231238e-38		F_CD_vs_F	mt-Co3	0.43567108454552	F_CD_up	1.82095471084236e-124	4.32731677484578e-120		F_CD_vs_F	Stk3	-0.453841	F_up	1.7205296167267e-110	4.08866658118933e-106		F_CD_vs_C	Car11	0.588750001910214	F_CD_up	3.09201269739872e-39	7.34785897409833e-35		F_CD_vs_C	Ldlrad3	-0.348216	C_up	1.20830694026942e-73	2.87142061285626e-69
F_vs_C	Arntl	0.424248685934571	F_up	4.46130741800276e-24	1.06018509481418e-19		F_vs_C	Gm26749	-0.560921	C_up	2.46940233614456e-42	5.86828771161393e-38		F_CD_vs_F	Scn1b	0.646727333635598	F_CD_up	1.53996586691551e-123	3.65957488613802e-119		F_CD_vs_F	Akt3	-0.296812	F_up	1.80393853489576e-110	4.28687953432629e-106		F_CD_vs_C	Ttc19	0.355291026632649	F_CD_up	3.25544823025439e-39	7.73624717437654e-35		F_CD_vs_C	Specc1l	-0.262775	C_up	1.47077128719793e-73	3.49514088689717e-69
F_vs_C	Tll1	0.358651929974364	F_up	4.81978490734102e-24	1.14537368538052e-19		F_vs_C	Sun1	-0.309	C_up	2.73543959952264e-42	6.5004986643056e-38		F_CD_vs_F	Lysmd4	1.09690386659363	F_CD_up	1.62846681862063e-123	3.86988854777007e-119		F_CD_vs_F	Crppa	-0.461374	F_up	3.4420656307751e-109	8.17972476497394e-105		F_CD_vs_C	Ptk2b	0.411368362283654	F_CD_up	3.70500979020332e-39	8.80458526543917e-35		F_CD_vs_C	Susd6	-0.303492	C_up	8.18186535730932e-73	1.94433848351099e-68
F_vs_C	Taf3	0.301141477617245	F_up	4.84346570306756e-24	1.15100118967697e-19		F_vs_C	D130043K22Rik	-0.4344	C_up	2.94306644428191e-42	6.99390309819153e-38		F_CD_vs_F	Atp2a2	0.397186226273083	F_CD_up	2.97353503788106e-123	7.06630866402055e-119		F_CD_vs_F	Cdkal1	-0.364182	F_up	4.02860073465953e-109	9.5735667858449e-105		F_CD_vs_C	Hnrnpa2b1	0.305477428554983	F_CD_up	6.24616100079841e-39	1.48433770022973e-34		F_CD_vs_C	Tlk2	-0.250377	C_up	9.78071706903577e-73	2.32428960428566e-68
F_vs_C	E230029C05Rik	0.909901631184127	F_up	5.86714188716443e-24	1.39426759806576e-19		F_vs_C	Prmt8	-0.368508	C_up	5.7826917423878e-42	1.37419886566104e-37		F_CD_vs_F	Agbl4	0.25859490341263	F_CD_up	9.91654174864184e-123	2.35656698114725e-118		F_CD_vs_F	Mitf	-0.54424	F_up	4.38366182535059e-109	1.04173339617631e-104		F_CD_vs_C	Shisa7	0.60324598551984	F_CD_up	7.05070921446922e-39	1.67553053772647e-34		F_CD_vs_C	Cep120	-0.305028	C_up	1.2224436735656e-72	2.90501514586128e-68
F_vs_C	Abca2	0.312340276286182	F_up	7.21290278825199e-24	1.7140742186002e-19		F_vs_C	Osbpl10	-0.279987	C_up	6.82088593269009e-42	1.62091533304447e-37		F_CD_vs_F	Tmem132b	0.350120004171453	F_CD_up	1.77850414490122e-122	4.22643724994326e-118		F_CD_vs_F	Phf20	-0.406955	F_up	5.50567824497628e-108	1.30836937813616e-103		F_CD_vs_C	Pianp	0.565206946750626	F_CD_up	9.27873982461408e-39	2.20499973192129e-34		F_CD_vs_C	Zfp346	-0.320121	C_up	2.08375089509753e-72	4.95182562710978e-68
F_vs_C	Washc4	0.341485129122453	F_up	9.50021386730899e-24	2.25763082342731e-19		F_vs_C	Matk	-0.296757	C_up	8.28138383482196e-42	1.96798805450709e-37		F_CD_vs_F	Atp6v0e2	1.27867960620442	F_CD_up	6.04021153205234e-121	1.43539586847692e-116		F_CD_vs_F	Snx24	-0.543066	F_up	9.97237866991562e-108	2.36983606711875e-103		F_CD_vs_C	Rps24	0.71126656107408	F_CD_up	3.20128406541447e-38	7.60753145305095e-34		F_CD_vs_C	Enox2	-0.41947	C_up	5.45302109542538e-72	1.29585593311689e-67
F_vs_C	Elmsan1	0.448349258646575	F_up	1.17557646817703e-23	2.7936399189759e-19		F_vs_C	Kcnb1	-0.276477	C_up	1.20030914054202e-41	2.85241464158406e-37		F_CD_vs_F	5730522E02Rik	0.333782861813323	F_CD_up	7.06521789129852e-121	1.67897837968818e-116		F_CD_vs_F	Stag2	-0.389737	F_up	1.07905362559675e-107	2.56426303586811e-103		F_CD_vs_C	Usp50	0.798895423877611	F_CD_up	6.7601043785308e-38	1.60647120451406e-33		F_CD_vs_C	Tgfbr3	-0.445413	C_up	8.43309915274609e-72	2.00404168265858e-67
F_vs_C	Washc2	0.302050858617036	F_up	1.36778814698907e-23	3.25041175250483e-19		F_vs_C	Unc13b	-0.259596	C_up	4.33385477016836e-41	1.02989724758281e-36		F_CD_vs_F	Lingo2	0.297488811660168	F_CD_up	9.1561438068153e-121	2.17586601425159e-116		F_CD_vs_F	Pum2	-0.357992	F_up	1.26593660775156e-107	3.0083717546608e-103		F_CD_vs_C	Actg1	0.392515965975948	F_CD_up	9.97319074385893e-38	2.37002904837064e-33		F_CD_vs_C	9530026P05Rik	-0.588331	C_up	1.15162724857548e-71	2.73672699351476e-67
F_vs_C	Arhgap22	0.821978689137199	F_up	1.41796262703878e-23	3.36964638689495e-19		F_vs_C	Rtl1	-0.661804	C_up	8.01967596432288e-41	1.90579579616169e-36		F_CD_vs_F	Omg	1.41452623123178	F_CD_up	2.55095466363015e-120	6.06208866265068e-116		F_CD_vs_F	Zfp740	-0.395166	F_up	6.84870234674913e-107	1.62752562568146e-102		F_CD_vs_C	Mast3	0.35842266121538	F_CD_up	1.49720504410809e-37	3.55795806681845e-33		F_CD_vs_C	Zfp512b	-0.264647	C_up	1.86482857902383e-71	4.43157863519223e-67
F_vs_C	Mroh1	0.420604965753106	F_up	1.54564839332494e-23	3.67307884189739e-19		F_vs_C	Pparg	-0.442297	C_up	9.09779015535131e-41	2.16199885251769e-36		F_CD_vs_F	Arl6ip1	0.779935319332134	F_CD_up	5.18696767559616e-120	1.23263099842867e-115		F_CD_vs_F	Rims1	-0.409737	F_up	2.79235580831138e-106	6.63575434287116e-102		F_CD_vs_C	2610020C07Rik	0.639318092386036	F_CD_up	2.72762100968719e-37	6.48191856742064e-33		F_CD_vs_C	Ppfia1	-0.309926	C_up	2.12823248519945e-71	5.05753167782797e-67
F_vs_C	Josd2	0.286290749440389	F_up	1.61353924143825e-23	3.83441465335386e-19		F_vs_C	Npas3	-0.486077	C_up	1.94228398016666e-40	4.61564365046806e-36		F_CD_vs_F	Ndrg4	0.640485170997192	F_CD_up	8.67007137536392e-120	2.06035576164148e-115		F_CD_vs_F	Supt3	-0.437301	F_up	2.84344302858491e-106	6.75715801312919e-102		F_CD_vs_C	Dtnbos	0.859112177188398	F_CD_up	2.76865798667069e-37	6.57943883952422e-33		F_CD_vs_C	Zkscan2	-0.354072	C_up	2.79123651212635e-71	6.63309444741705e-67
F_vs_C	Snx1	0.311282032382752	F_up	1.87914941079788e-23	4.46561065982009e-19		F_vs_C	Gm14858	-0.68705	C_up	4.99830782426898e-40	1.18779787135928e-35		F_CD_vs_F	1700024B18Rik	1.33236701990968	F_CD_up	6.30662277919567e-119	1.49870583724806e-114		F_CD_vs_F	Pdcd6ip	-0.462137	F_up	9.54444116534972e-106	2.26814099853371e-101		F_CD_vs_C	Tmem33	0.692570856905283	F_CD_up	3.12509570346022e-37	7.42647742970286e-33		F_CD_vs_C	Ngly1	-0.386747	C_up	6.33456127033645e-71	1.50534514028275e-66
F_vs_C	Stag2	0.2656466615944	F_up	2.47032879014462e-23	5.87048933689966e-19		F_vs_C	Cirbp	-0.519436	C_up	7.65081291958953e-40	1.81813918221126e-35		F_CD_vs_F	Pigk	0.818836249517279	F_CD_up	1.52369957064319e-118	3.62091965967647e-114		F_CD_vs_F	Wipf1	-0.48891	F_up	2.0810914359164e-105	4.94550568831174e-101		F_CD_vs_C	Srp14	0.847174720547335	F_CD_up	4.38202352346046e-37	1.04134407011514e-32		F_CD_vs_C	Slc9a8	-0.313063	C_up	6.61133290672635e-71	1.57111715195445e-66
F_vs_C	Stat5b	0.316564024150338	F_up	2.58329831671875e-23	6.13895011985044e-19		F_vs_C	Epha10	-0.322886	C_up	1.048319071011e-39	2.49122544035053e-35		F_CD_vs_F	Slc35f1	0.33484895259352	F_CD_up	2.86109135756602e-118	6.7990975021199e-114		F_CD_vs_F	Scaf11	-0.478453	F_up	3.33624996851118e-105	7.92826442516997e-101		F_CD_vs_C	Hps4	0.777192227896188	F_CD_up	6.72548827509866e-37	1.59824503369445e-32		F_CD_vs_C	Mtmr2	-0.311178	C_up	2.04054412215047e-70	4.84914905187838e-66
F_vs_C	Gm2694	0.417299877305882	F_up	3.06005310062993e-23	7.27191018833697e-19		F_vs_C	Plppr5	-0.29225	C_up	2.47031070227765e-39	5.8704463528926e-35		F_CD_vs_F	Shisa4	1.1212914897122	F_CD_up	1.34183657758e-117	3.18874044296111e-113		F_CD_vs_F	Crebrf	-0.387225	F_up	8.38942320848385e-105	1.9936625312641e-100		F_CD_vs_C	Atp5j2	0.863755094530277	F_CD_up	1.03087910659532e-36	2.44978110891313e-32		F_CD_vs_C	Sytl2	-0.536854	C_up	2.17545447097465e-70	5.16975000482417e-66
F_vs_C	Bbs9	0.270515563011462	F_up	3.54232969709527e-23	8.41799229217719e-19		F_vs_C	Sox6	-0.478019	C_up	2.84509738033196e-39	6.76108941462087e-35		F_CD_vs_F	Iqgap2	0.732607572687788	F_CD_up	2.24031081821541e-117	5.32387462840709e-113		F_CD_vs_F	Mkln1	-0.309232	F_up	1.944485219736e-104	4.62087467618062e-100		F_CD_vs_C	Rps8	0.735016983608935	F_CD_up	1.75361395825524e-36	4.16728821039774e-32		F_CD_vs_C	Rnf182	-0.809625	C_up	2.63069962026406e-70	6.25159457759551e-66
F_vs_C	Gabpb2	0.298389689365446	F_up	3.78095651493495e-23	8.98506506209141e-19		F_vs_C	Far1os	-0.55576	C_up	2.8627310040971e-39	6.80299395813636e-35		F_CD_vs_F	Brd9	0.771702349061374	F_CD_up	2.51327502341067e-116	5.97254676563311e-112		F_CD_vs_F	Prrc2c	-0.297065	F_up	4.03836777769693e-104	9.596777186919e-100		F_CD_vs_C	Rapgef4os1	0.708614114728277	F_CD_up	2.61179930767205e-36	6.20667987475186e-32		F_CD_vs_C	Kif13a	-0.325011	C_up	3.76529894241571e-70	8.94785640675669e-66
F_vs_C	Ptpn11	0.337826026054186	F_up	4.39101851266502e-23	1.04348163934972e-18		F_vs_C	B3glct	-0.314407	C_up	9.14441303121189e-39	2.17307831273719e-34		F_CD_vs_F	Tmem147	1.20955979088008	F_CD_up	4.86066640277883e-116	1.15508876395636e-111		F_CD_vs_F	Map3k1	-0.715004	F_up	4.41396343309164e-104	1.0489342702399e-99		F_CD_vs_C	Arpc3	0.763836346783363	F_CD_up	3.32039694404794e-36	7.89059129783552e-32		F_CD_vs_C	Ppp6r2	-0.280664	C_up	6.72104140473759e-70	1.59718827942184e-65
F_vs_C	Vps13c	0.309773084551017	F_up	4.67351477450959e-23	1.11061405101446e-18		F_vs_C	4930517O19Rik	-0.367181	C_up	2.25421462601011e-38	5.35691563725043e-34		F_CD_vs_F	Nrcam	0.28241539698459	F_CD_up	6.0163282241869e-115	1.42972023919578e-110		F_CD_vs_F	Dgkg	-0.567742	F_up	4.90503430392868e-104	1.16563235198561e-99		F_CD_vs_C	Gm48091	0.696430622994733	F_CD_up	5.73256904270111e-36	1.36228770730749e-31		F_CD_vs_C	Gabpb2	-0.387719	C_up	8.27902996800321e-70	1.96742868159628e-65
F_vs_C	Zhx2	0.261667033961562	F_up	5.32361171208707e-23	1.26510308726037e-18		F_vs_C	Gm2824	-0.517677	C_up	2.26514872292744e-38	5.38289942516478e-34		F_CD_vs_F	Eef1a1	0.817747430810316	F_CD_up	4.33788410084968e-114	1.03085477772592e-109		F_CD_vs_F	Nrep	-1.24763	F_up	9.49795953894435e-104	2.25709510483473e-99		F_CD_vs_C	Tmem30a	0.44307654818851	F_CD_up	7.16322527324571e-36	1.70226885393411e-31		F_CD_vs_C	Carf	-0.337175	C_up	1.50878586869705e-69	3.58547873837167e-65
F_vs_C	Rsbn1	0.281539040213277	F_up	7.25985882938768e-23	1.72523285221569e-18		F_vs_C	Gm10419	-0.37522	C_up	2.32110516580636e-38	5.51587431602223e-34		F_CD_vs_F	Gapdh	1.25278150124485	F_CD_up	5.37823980399546e-114	1.27808490702148e-109		F_CD_vs_F	Sp4	-0.508976	F_up	2.89810124248629e-103	6.88704779264442e-99		F_CD_vs_C	Sez6l2	0.419400292748023	F_CD_up	8.33997588817115e-36	1.98191187006499e-31		F_CD_vs_C	Exoc1	-0.306938	C_up	1.97049070262979e-69	4.68267410572943e-65
F_vs_C	Zfp652	0.345438886915555	F_up	7.54351255725949e-23	1.79264032410715e-18		F_vs_C	Tmem126a	-0.456968	C_up	2.92400431124973e-38	6.94860384525385e-34		F_CD_vs_F	Ndufb5	1.34363186764174	F_CD_up	8.61150117693657e-114	2.04643713968721e-109		F_CD_vs_F	Akap7	-0.547894	F_up	3.41954804082798e-103	8.12621396422362e-99		F_CD_vs_C	Serf2	0.73697185569581	F_CD_up	3.41026621454798e-35	8.10415663225182e-31		F_CD_vs_C	Fmr1	-0.276137	C_up	2.18251501075829e-69	5.186528671566e-65
F_vs_C	Banp	0.322302475814392	F_up	1.05056731862654e-22	2.4965681759841e-18		F_vs_C	Polr3h	-0.561755	C_up	5.28453247747594e-38	1.25581629794738e-33		F_CD_vs_F	Cox6c	1.2333407854688	F_CD_up	9.07747002246507e-114	2.1571699761386e-109		F_CD_vs_F	Zfp423	-0.417331	F_up	4.04160383522304e-103	9.60446735402403e-99		F_CD_vs_C	Mdh1	0.582334301389203	F_CD_up	5.61981357617658e-35	1.3354924982426e-30		F_CD_vs_C	Epm2a	-0.295155	C_up	2.81631105274172e-69	6.69268158573542e-65
F_vs_C	Gns	0.56019976813035	F_up	1.06864071846727e-22	2.53951780336561e-18		F_vs_C	Igf2bp3	-0.454518	C_up	6.49596380940586e-38	1.54370083966721e-33		F_CD_vs_F	Frmd6	0.673436974499067	F_CD_up	1.1133500876794e-113	2.64576514836132e-109		F_CD_vs_F	6530403H02Rik	-0.668798	F_up	6.24394570286912e-103	1.48381125682982e-98		F_CD_vs_C	Ociad2	0.658440408000111	F_CD_up	1.15517578161269e-34	2.7451597274244e-30		F_CD_vs_C	Sacs	-0.259469	C_up	1.00979933723061e-68	2.39968714499481e-64
F_vs_C	Gkap1	0.25991109005986	F_up	1.32312677635887e-22	3.14427847133923e-18		F_vs_C	Igsf8	-0.431203	C_up	7.00185392939244e-38	1.66392056778082e-33		F_CD_vs_F	Tmem59l	0.967219625736563	F_CD_up	1.29928855026253e-113	3.08762931084387e-109		F_CD_vs_F	Srrm1	-0.325625	F_up	6.77330806355446e-103	1.60960892822308e-98		F_CD_vs_C	Gm12064	0.838321763076127	F_CD_up	1.39046511792655e-34	3.30430130624064e-30		F_CD_vs_C	Rasa3	-0.297213	C_up	2.31564431141698e-68	5.5028971416513e-64
F_vs_C	Lta4h	0.402057575296644	F_up	1.37286010808505e-22	3.26246476085332e-18		F_vs_C	Acsl3	-0.353996	C_up	9.11478468643601e-38	2.16603743288465e-33		F_CD_vs_F	Cacna2d3	0.308869817357676	F_CD_up	2.7990771065756e-113	6.65172683606626e-109		F_CD_vs_F	Smurf2	-0.398724	F_up	6.83778594202364e-103	1.6249314512625e-98		F_CD_vs_C	Oaz1	0.6007815302349	F_CD_up	1.39144951030391e-34	3.30664061628621e-30		F_CD_vs_C	Cnot6l	-0.261665	C_up	3.45777757499561e-68	8.21706262921956e-64
F_vs_C	Fam214a	0.319149632379729	F_up	2.65372759566499e-22	6.30631825833828e-18		F_vs_C	Zfp804a	-0.283807	C_up	2.4624669636184e-37	5.85180649234277e-33		F_CD_vs_F	Rasgrp1	0.794495378898599	F_CD_up	3.0501260995226e-113	7.2483196629055e-109		F_CD_vs_F	Phf21a	-0.28021	F_up	7.92872891499703e-103	1.88418313935989e-98		F_CD_vs_C	Haghl	0.581796003344025	F_CD_up	1.48829064043513e-34	3.53677387793004e-30		F_CD_vs_C	Peak1	-0.360371	C_up	4.20127165584212e-68	9.98390196294321e-64
F_vs_C	5530601H04Rik	0.334386980947737	F_up	2.91682774585612e-22	6.93154945525249e-18		F_vs_C	Luzp2	-0.381068	C_up	3.58903730144877e-37	8.52898824316285e-33		F_CD_vs_F	AI593442	1.09973335274375	F_CD_up	3.10265514740793e-113	7.3731496923002e-109		F_CD_vs_F	Mthfs	-0.471248	F_up	1.13269349368343e-101	2.69173281838931e-97		F_CD_vs_C	Pcsk1	0.812791743131476	F_CD_up	2.81303835438573e-34	6.68490434536224e-30		F_CD_vs_C	Map2k5	-0.251172	C_up	4.26194818591878e-68	1.01280936690174e-63
F_vs_C	Nfatc3	0.300261855004515	F_up	2.91843125594671e-22	6.93536003663177e-18		F_vs_C	Vwa5b2	-0.540527	C_up	4.18624886226903e-37	9.94820179629613e-33		F_CD_vs_F	Cdipt	0.951619750915776	F_CD_up	4.96364242533577e-113	1.17955998595679e-108		F_CD_vs_F	Ppfia1	-0.481299	F_up	1.24753322323031e-101	2.96463795168452e-97		F_CD_vs_C	Tmco1	0.777811844091462	F_CD_up	3.08223140934113e-34	7.32461472115825e-30		F_CD_vs_C	Smc5	-0.251113	C_up	4.44438980611623e-68	1.05616479352546e-63
F_vs_C	Bhlhb9	0.320584502793623	F_up	3.40497638861373e-22	8.09158588990168e-18		F_vs_C	Mpped1	-0.300358	C_up	4.42457583581449e-37	1.05145620162295e-32		F_CD_vs_F	Mir124-2hg	0.665016603926752	F_CD_up	6.56730796285312e-113	1.56065506429242e-108		F_CD_vs_F	Birc6	-0.276316	F_up	2.23052118109775e-101	5.30061053476068e-97		F_CD_vs_C	Slc35b1	0.655018452888833	F_CD_up	3.25439678470475e-34	7.73374851917237e-30		F_CD_vs_C	Mcu	-0.309402	C_up	6.42036097395972e-68	1.52573458185179e-63
F_vs_C	Aim2	0.610442233171491	F_up	3.83008950977438e-22	9.10182471102783e-18		F_vs_C	Ccdc148	-0.353743	C_up	4.93010803098479e-37	1.17159087248323e-32		F_CD_vs_F	Usp50	1.14370070736857	F_CD_up	2.76321848308186e-112	6.56651240319572e-108		F_CD_vs_F	Zfand4	-0.707806	F_up	2.39462583885642e-101	5.6905888434584e-97		F_CD_vs_C	Gm15594	0.872161605190931	F_CD_up	5.53523700830717e-34	1.31539372265412e-29		F_CD_vs_C	Slc9a7	-0.287547	C_up	1.26468825144982e-67	3.00540516074535e-63
F_vs_C	Shkbp1	0.284947382144703	F_up	3.83065881703553e-22	9.10317761280324e-18		F_vs_C	Jakmip1	-0.384432	C_up	5.82297083945932e-37	1.38377079028911e-32		F_CD_vs_F	Pebp1	1.23787555406346	F_CD_up	4.79019784563406e-112	1.13834261603648e-107		F_CD_vs_F	Tbc1d8	-0.636641	F_up	7.98336937232032e-101	1.8971678976382e-96		F_CD_vs_C	Dalrd3	0.587119036434464	F_CD_up	5.68923837543512e-34	1.3519906075384e-29		F_CD_vs_C	Camsap1	-0.276389	C_up	2.7454573258899e-66	6.52430478924476e-62
F_vs_C	Cab39l	0.416839446289683	F_up	4.13891788654872e-22	9.83572446559438e-18		F_vs_C	Unc5d	-0.264272	C_up	1.66888100815685e-36	3.96592882778394e-32		F_CD_vs_F	mt-Atp6	0.394910309008624	F_CD_up	7.39943929454918e-112	1.75840275395667e-107		F_CD_vs_F	Inpp5d	-0.875998	F_up	9.59905269922842e-101	2.28111888344464e-96		F_CD_vs_C	Lingo1	0.448142439491135	F_CD_up	5.88312868382679e-34	1.3980667004246e-29		F_CD_vs_C	Mamld1	-0.413059	C_up	5.6545122206179e-66	1.34373828410764e-61
F_vs_C	Stk11	0.478433181335499	F_up	6.36721084570186e-22	1.51310398537259e-17		F_vs_C	Tnfrsf19	-0.608632	C_up	1.68973628042973e-36	4.01548929681322e-32		F_CD_vs_F	Fhod3	0.561981401660557	F_CD_up	8.3221564102539e-112	1.97767724933274e-107		F_CD_vs_F	Heg1	-0.679004	F_up	1.26566486840133e-100	3.00772599326892e-96		F_CD_vs_C	Grina	0.51128935178266	F_CD_up	9.20572250260364e-34	2.18764789551873e-29		F_CD_vs_C	Gpsm1	-0.396803	C_up	1.36118752573722e-65	3.23472603616192e-61
F_vs_C	Whrn	0.47185673490075	F_up	7.42898693867896e-22	1.76542445610767e-17		F_vs_C	Cyp7b1	-0.337681	C_up	1.98048378039222e-36	4.70642165572407e-32		F_CD_vs_F	Ptprs	0.362243107768469	F_CD_up	1.33908539788885e-111	3.18220253954307e-107		F_CD_vs_F	Acaca	-0.419491	F_up	1.70171507318588e-100	4.04395569991893e-96		F_CD_vs_C	P2ry14	0.681740556012308	F_CD_up	1.39803801964042e-33	3.32229754987349e-29		F_CD_vs_C	Tmod1	-0.516747	C_up	2.02462019134852e-65	4.81130742272063e-61
F_vs_C	Rps6ka1	0.459987452913059	F_up	7.57633243943804e-22	1.80043964090806e-17		F_vs_C	Ghr	-0.31031	C_up	2.48752651713111e-36	5.91135801531038e-32		F_CD_vs_F	Ostc	1.23518378025559	F_CD_up	9.06200762548298e-111	2.15349549211978e-106		F_CD_vs_F	Firre	-0.340737	F_up	2.03115021644418e-100	4.82682537435794e-96		F_CD_vs_C	Pcp4	0.624563104567567	F_CD_up	8.06671199877565e-33	1.91697343938904e-28		F_CD_vs_C	Akap17b	-0.29083	C_up	2.15834125703245e-65	5.12908216321193e-61
F_vs_C	Lpcat2	0.341135434951676	F_up	8.26813056628955e-22	1.96483854777305e-17		F_vs_C	Timp4	-0.664116	C_up	2.80475186978553e-36	6.66521234335832e-32		F_CD_vs_F	Trim35	0.786350628544666	F_CD_up	3.44642995469824e-110	8.1900961443449e-106		F_CD_vs_F	Slc44a1	-0.320513	F_up	2.45366388016088e-100	5.83088684481431e-96		F_CD_vs_C	Gm32509	0.79975954565246	F_CD_up	8.78159420885506e-33	2.08685804779232e-28		F_CD_vs_C	Rab30	-0.29494	C_up	3.10124744014606e-65	7.3698044167631e-61
F_vs_C	Gm17167	0.671370606748187	F_up	8.46835909648838e-22	2.0124208556895e-17		F_vs_C	Itpka	-0.547105	C_up	4.05932981684598e-36	9.6465913767528e-32		F_CD_vs_F	Grin2a	0.33438198953703	F_CD_up	4.55281111753926e-110	1.08193003397203e-105		F_CD_vs_F	Nbas	-0.350453	F_up	2.48554009583571e-100	5.90663748374397e-96		F_CD_vs_C	Gps2	0.680883685959947	F_CD_up	2.36614112141901e-32	5.62289776094014e-28		F_CD_vs_C	Utrn	-0.305956	C_up	3.17276649030508e-65	7.53976228756099e-61
F_vs_C	Gm14827	0.263908816278037	F_up	1.02078680039065e-21	2.42579775244835e-17		F_vs_C	Gm43713	-0.532756	C_up	8.53216490481141e-36	2.02758366797938e-31		F_CD_vs_F	Mrpl41	1.32669027922461	F_CD_up	1.09078491430077e-109	2.59214127034436e-105		F_CD_vs_F	Wdr20	-0.383992	F_up	2.96162570168473e-100	7.0380073174836e-96		F_CD_vs_C	Mpped1	0.462489854286306	F_CD_up	2.40887291623395e-32	5.72444559813836e-28		F_CD_vs_C	Cnr1	-0.415119	C_up	5.47636594355552e-65	1.30140360282653e-60
F_vs_C	Srsf9	0.358562385882275	F_up	1.86112543758983e-21	4.42277848988848e-17		F_vs_C	Kcnk2	-0.3707	C_up	9.40377279237984e-36	2.23471256638115e-31		F_CD_vs_F	Pcsk2	0.341347870164736	F_CD_up	2.35632073176659e-109	5.59956058697012e-105		F_CD_vs_F	Lrrc3b	-0.764372	F_up	3.45174277377731e-100	8.20272152760439e-96		F_CD_vs_C	Rpn1	0.666481908285097	F_CD_up	2.4772939369749e-32	5.88704131182714e-28		F_CD_vs_C	Xrcc5	-0.340823	C_up	1.13655061059503e-64	2.70089887101802e-60
F_vs_C	Cradd	0.343077493245978	F_up	3.60473222074638e-21	8.5662856493817e-17		F_vs_C	Prkd1	-0.395808	C_up	2.11985502498186e-35	5.03762348136688e-31		F_CD_vs_F	Gabbr1	0.425472069890777	F_CD_up	3.42172880077919e-109	8.13139632217166e-105		F_CD_vs_F	Nsd1	-0.269993	F_up	3.85445960267318e-100	9.15973779979255e-96		F_CD_vs_C	Gm15283	0.854770941793496	F_CD_up	2.99359966930244e-32	7.11399025413032e-28		F_CD_vs_C	Prkcz	-0.284206	C_up	2.98181614010903e-64	7.08598787535509e-60
F_vs_C	Ncoa3	0.269958338011888	F_up	4.13827030383951e-21	9.83418555004421e-17		F_vs_C	Zdhhc8	-0.371354	C_up	2.38127058014206e-35	5.6588514066496e-31		F_CD_vs_F	Gm21798	1.29758081618176	F_CD_up	4.93484777011489e-109	1.1727172240901e-104		F_CD_vs_F	Ccnl1	-0.419686	F_up	5.38541290950084e-100	1.27978952381378e-95		F_CD_vs_C	Fstl4	0.331373278309793	F_CD_up	3.33133238095127e-32	7.9165782700926e-28		F_CD_vs_C	Etfa	-0.308976	C_up	6.07666660594323e-64	1.44405905223635e-59
F_vs_C	Clint1	0.38165595757732	F_up	5.38827971413001e-21	1.28047079126586e-16		F_vs_C	Itm2c	-0.262024	C_up	4.39914559243198e-35	1.04541295858553e-30		F_CD_vs_F	Brinp2	0.491775864868724	F_CD_up	2.07922295525392e-108	4.94106543086541e-104		F_CD_vs_F	Atp2b3	-0.779437	F_up	6.76869693779574e-100	1.60851314029778e-95		F_CD_vs_C	Adgrb1	0.282348263175916	F_CD_up	3.52659267706321e-32	8.38059483777301e-28		F_CD_vs_C	Fam135b	-0.292264	C_up	6.98213404358758e-64	1.65923433411815e-59
F_vs_C	Sez6l2	0.354207236525566	F_up	5.63852087247048e-21	1.33993810013388e-16		F_vs_C	Chrm1	-0.584711	C_up	4.52569334704986e-35	1.07548576699293e-30		F_CD_vs_F	Tnr	0.316987778411813	F_CD_up	3.12681043106648e-108	7.43055230838637e-104		F_CD_vs_F	Gnaq	-0.275996	F_up	7.03724014077011e-100	1.67232974705261e-95		F_CD_vs_C	Serinc1	0.401516980495541	F_CD_up	3.67809185386999e-32	8.74061748153664e-28		F_CD_vs_C	Usp28	-0.378018	C_up	7.35038007639962e-64	1.7467443213556e-59
F_vs_C	Nxf1	0.340274300751841	F_up	6.80850994869597e-21	1.61797430420811e-16		F_vs_C	Fdft1	-0.550611	C_up	5.29296012511925e-35	1.25781904413334e-30		F_CD_vs_F	Mir9-3hg	0.711400735062822	F_CD_up	9.47270186637182e-108	2.2510928715246e-103		F_CD_vs_F	Rabgap1l	-0.300202	F_up	9.53133350976714e-100	2.26502609526106e-95		F_CD_vs_C	Ptms	0.484690818272253	F_CD_up	5.54448926531736e-32	1.31759242901002e-27		F_CD_vs_C	Peli2	-0.258705	C_up	7.7558155225012e-64	1.84309200076718e-59
F_vs_C	Taok3	0.345389750571214	F_up	7.73343583064715e-21	1.83777369079499e-16		F_vs_C	Gm19938	-0.33323	C_up	6.00985563537639e-35	1.42818209319084e-30		F_CD_vs_F	Ntrk2	0.309158080774414	F_CD_up	3.10706045198385e-107	7.38361845809443e-103		F_CD_vs_F	Arid4b	-0.293416	F_up	1.61415825873987e-99	3.83588568606943e-95		F_CD_vs_C	6330403K07Rik	0.906640197003648	F_CD_up	5.87284309000731e-32	1.39562243190934e-27		F_CD_vs_C	Lrch2	-0.288243	C_up	1.19787078884972e-63	2.84662014262247e-59
F_vs_C	Tasor2	0.282392399867724	F_up	1.31675169838621e-20	3.12912873604498e-16		F_vs_C	Rhobtb2	-0.339327	C_up	8.76441916217548e-35	2.08277656969938e-30		F_CD_vs_F	P4ha1	0.544748770314086	F_CD_up	3.16696142017225e-107	7.52596711889733e-103		F_CD_vs_F	Cnr1	-0.540191	F_up	9.95870442422182e-99	2.36658651937207e-94		F_CD_vs_C	Gm42439	0.683162823945384	F_CD_up	9.21753863515972e-32	2.19045588125936e-27		F_CD_vs_C	Tbc1d32	-0.280239	C_up	2.23446702975625e-63	5.30998744951276e-59
F_vs_C	Mast3	0.394701549574991	F_up	1.50561119257352e-20	3.57793443803172e-16		F_vs_C	Olfm2	-0.32299	C_up	8.90703816529649e-35	2.11666854960106e-30		F_CD_vs_F	Sycp2	1.22021896437762	F_CD_up	5.52556667879768e-107	1.31309566554948e-102		F_CD_vs_F	9530026P05Rik	-0.70358	F_up	2.27877762585829e-98	5.41528715008965e-94		F_CD_vs_C	Ttyh1	0.49921380427312	F_CD_up	1.89179559665548e-31	4.49566305589207e-27		F_CD_vs_C	Tdrd3	-0.269967	C_up	3.38417827467754e-63	8.04216125194371e-59
F_vs_C	A930015D03Rik	0.292319589036142	F_up	2.10956112075893e-20	5.01316104737151e-16		F_vs_C	Gm9866	-0.509097	C_up	9.90403676780851e-35	2.35359529750201e-30		F_CD_vs_F	Tmed2	0.985722712609424	F_CD_up	1.29357447907552e-106	3.07405039207507e-102		F_CD_vs_F	Rffl	-0.374975	F_up	2.79057367535797e-98	6.63151928212067e-94		F_CD_vs_C	Timp2	0.573323680160143	F_CD_up	2.76294960849193e-31	6.56587344962023e-27		F_CD_vs_C	2810049E08Rik	-0.468431	C_up	4.47542816576266e-63	1.06354074931184e-58
F_vs_C	Mat2a	0.295821757882213	F_up	2.41054965597266e-20	5.72843020245342e-16		F_vs_C	Slc4a3	-0.294488	C_up	1.88081303319345e-34	4.46956409208092e-30		F_CD_vs_F	Vxn	0.942070799924975	F_CD_up	1.9113732397433e-106	4.54218736692598e-102		F_CD_vs_F	Ehmt1	-0.321477	F_up	5.07400880417955e-98	1.20578745222523e-93		F_CD_vs_C	Pdzd2	0.37054758968117	F_CD_up	2.85780115118093e-31	6.79127865566636e-27		F_CD_vs_C	Bmp1	-0.542949	C_up	6.24360711611935e-63	1.4837307950746e-58
F_vs_C	Tspan9	0.260062156183573	F_up	3.50314288002344e-20	8.32486874008769e-16		F_vs_C	Mal2	-0.531909	C_up	3.56336516275961e-34	8.46798097278194e-30		F_CD_vs_F	Gm30382	0.829490744920813	F_CD_up	2.35442507271101e-105	5.59505574279045e-101		F_CD_vs_F	Pxn	-0.724206	F_up	7.77574103390656e-98	1.84782709929755e-93		F_CD_vs_C	Senp8	0.689979320165232	F_CD_up	2.86311263979315e-31	6.80390087720445e-27		F_CD_vs_C	Trub1	-0.297934	C_up	8.16872145599399e-63	1.94121496680241e-58
F_vs_C	Lrrc8d	0.265660980869709	F_up	4.00197272884597e-20	9.51028799282957e-16		F_vs_C	Scn2b	-0.368925	C_up	9.07800814389572e-34	2.15729785531538e-29		F_CD_vs_F	Gde1	0.830246324927714	F_CD_up	3.78763658273281e-105	9.00093957520625e-101		F_CD_vs_F	Cdk5rap2	-0.42318	F_up	1.65310354977233e-97	3.92843527567897e-93		F_CD_vs_C	Atp6ap1	0.512390570563237	F_CD_up	2.88659452151544e-31	6.8597032209293e-27		F_CD_vs_C	Arhgef10l	-0.363401	C_up	2.37723960307568e-62	5.64927219274905e-58
F_vs_C	Tor1aip1	0.307782153087431	F_up	4.67087309893616e-20	1.10998628323119e-15		F_vs_C	Timp3	-0.5218	C_up	9.73750914384863e-34	2.31402167294419e-29		F_CD_vs_F	Pam	0.338084370220723	F_CD_up	1.17612070329828e-104	2.79493323931804e-100		F_CD_vs_F	Gigyf1	-0.458119	F_up	1.84842827325105e-97	4.39260494855379e-93		F_CD_vs_C	Cox7b	0.569317425169517	F_CD_up	4.08024053482227e-31	9.69628360695165e-27		F_CD_vs_C	4930570G19Rik	-0.388337	C_up	3.28064584577623e-62	7.79612678790263e-58
F_vs_C	Mxd4	0.408142024642044	F_up	5.53266937741643e-20	1.31478355084924e-15		F_vs_C	Tbc1d30	-0.280674	C_up	9.90219114414228e-34	2.35315670349397e-29		F_CD_vs_F	Tmem30a	0.677216421614176	F_CD_up	1.08071351979813e-103	2.56820760844828e-99		F_CD_vs_F	Foxo3	-0.590892	F_up	2.29719114468183e-97	5.4590450362219e-93		F_CD_vs_C	4430402I18Rik	0.694870638192522	F_CD_up	6.17955540283606e-31	1.46850954592996e-26		F_CD_vs_C	Eif2ak4	-0.272352	C_up	6.60972908555158e-62	1.57073601989048e-57
F_vs_C	Dgkd	0.34344476529845	F_up	7.00106812933555e-20	1.6637338302553e-15		F_vs_C	Gm37459	-0.547241	C_up	1.67389424827521e-33	3.97784229160121e-29		F_CD_vs_F	Ngef	0.937317960522782	F_CD_up	8.07683752514885e-103	1.91937966947637e-98		F_CD_vs_F	Atf7	-0.403223	F_up	2.92848379647182e-97	6.95924889393563e-93		F_CD_vs_C	Ttyh3	0.577688690329112	F_CD_up	6.85834967781125e-31	1.62981821743507e-26		F_CD_vs_C	Parn	-0.277291	C_up	9.77979293317605e-62	2.32406999263996e-57
F_vs_C	Ccdc171	0.335691935384425	F_up	7.01975889458853e-20	1.66817550371002e-15		F_vs_C	Vstm2a	-0.373855	C_up	2.88852631150074e-33	6.86429392665037e-29		F_CD_vs_F	Emc7	1.03128747827129	F_CD_up	8.49814110998762e-103	2.01949825337746e-98		F_CD_vs_F	Ambra1	-0.281841	F_up	4.00845419080047e-97	9.52569053901824e-93		F_CD_vs_C	Gnptg	0.63929712345924	F_CD_up	8.34125651957009e-31	1.98221619931064e-26		F_CD_vs_C	Nrbp2	-0.257129	C_up	1.7305337169332e-61	4.11244032492006e-57
F_vs_C	Snx9	0.329086541546908	F_up	7.82358169814474e-20	1.85919595474711e-15		F_vs_C	Angptl2	-0.557222	C_up	8.77629597462977e-33	2.08559897541102e-28		F_CD_vs_F	Ndfip2	0.538123913285168	F_CD_up	1.07847492246558e-102	2.5628878057472e-98		F_CD_vs_F	Rnpep	-0.603741	F_up	6.22419017496102e-97	1.47911655317774e-92		F_CD_vs_C	Rps2	0.642511324627228	F_CD_up	8.47908503637424e-31	2.01496976804397e-26		F_CD_vs_C	Irak1	-0.401098	C_up	1.9464505239713e-61	4.62554502516539e-57
F_vs_C	Sgsm1	0.300285753695141	F_up	8.84317593337852e-20	2.10149232880807e-15		F_vs_C	Arf3	-0.283763	C_up	9.41002776364973e-33	2.23619899775372e-28		F_CD_vs_F	Gm5441	1.29669210679184	F_CD_up	1.38909385402698e-102	3.30104263470972e-98		F_CD_vs_F	Daam2	-0.39133	F_up	6.64314067377302e-97	1.57867594971542e-92		F_CD_vs_C	Ypel3	0.497436122390672	F_CD_up	1.25305987321482e-30	2.9777714827077e-26		F_CD_vs_C	Nxpe4	-0.31931	C_up	5.28518283457682e-61	1.25597084880883e-56
F_vs_C	Grb2	0.344100565874381	F_up	9.66493765681835e-20	2.29677578476631e-15		F_vs_C	Nova2	-0.262536	C_up	1.26643181183145e-32	3.00954855763625e-28		F_CD_vs_F	Mir124a-1hg	0.338149873618375	F_CD_up	2.03992385631584e-102	4.84767505214897e-98		F_CD_vs_F	Fam214a	-0.407625	F_up	7.60449150013219e-97	1.80713136009141e-92		F_CD_vs_C	9530059O14Rik	0.286032716263592	F_CD_up	1.89197163880691e-30	4.49608140246074e-26		F_CD_vs_C	Heg1	-0.43492	C_up	6.67181673551074e-61	1.58549052902677e-56
F_vs_C	Itpr2	0.284827931403168	F_up	1.02284548542709e-19	2.43069001156893e-15		F_vs_C	A330102I10Rik	-0.273808	C_up	1.5163847398325e-32	3.60353669573796e-28		F_CD_vs_F	Hsp90b1	0.580515021337234	F_CD_up	3.77038325215338e-102	8.95993876041728e-98		F_CD_vs_F	Cep350	-0.369643	F_up	1.13566011998972e-96	2.69878270914358e-92		F_CD_vs_C	Dbn1	0.490747498253532	F_CD_up	2.32816317259947e-30	5.53264696336537e-26		F_CD_vs_C	Arhgap10	-0.432202	C_up	2.28901860447718e-60	5.43962381167956e-56
F_vs_C	Trpc4ap	0.262752273618604	F_up	1.55302881003798e-19	3.69061766417427e-15		F_vs_C	1810034E14Rik	-0.588826	C_up	2.15628851616464e-32	5.12420402981365e-28		F_CD_vs_F	Calm3	0.989926148504502	F_CD_up	6.69957710924851e-102	1.59208750424182e-97		F_CD_vs_F	Tfeb	-0.579786	F_up	1.70813164879243e-96	4.05920405019032e-92		F_CD_vs_C	Slc39a10	0.382101723074288	F_CD_up	2.84728906601383e-30	6.76629773647526e-26		F_CD_vs_C	Gpr137c	-0.310357	C_up	9.95489907144102e-60	2.36568221533724e-55
F_vs_C	Scamp2	0.381476764502302	F_up	2.14755869543399e-19	5.10345848382933e-15		F_vs_C	Cyp51	-0.499811	C_up	2.56317053917319e-32	6.09111846929117e-28		F_CD_vs_F	A830018L16Rik	0.372949216520296	F_CD_up	7.34037586617172e-102	1.74436692083705e-97		F_CD_vs_F	Epb41l3	-0.299703	F_up	3.62738322651171e-96	8.62011349948242e-92		F_CD_vs_C	Slc3a2	0.647300745030961	F_CD_up	2.85759769547546e-30	6.79079516352789e-26		F_CD_vs_C	Sergef	-0.270575	C_up	1.40245760481048e-59	3.33280025207162e-55
F_vs_C	Tecpr1	0.474002463786991	F_up	2.37940827800507e-19	5.65442583185124e-15		F_vs_C	Hs3st2	-0.386866	C_up	4.05284383734897e-32	9.6311780950761e-28		F_CD_vs_F	Hs6st3	0.371056716189564	F_CD_up	9.11086884276808e-102	2.16510687179541e-97		F_CD_vs_F	2610035D17Rik	-0.314154	F_up	3.76003816769561e-96	8.93535470171185e-92		F_CD_vs_C	4930545L23Rik	0.887327554371089	F_CD_up	3.04462344172796e-30	7.23524314692233e-26		F_CD_vs_C	Ankrd16	-0.311978	C_up	2.33112958429722e-59	5.53969634412393e-55
F_vs_C	Sema4d	0.256795029520851	F_up	2.44254898068672e-19	5.80447339770393e-15		F_vs_C	Epha6	-0.259727	C_up	4.43962923758919e-32	1.05503349202069e-27		F_CD_vs_F	Rps21	1.25272854069322	F_CD_up	1.08985174758858e-101	2.58992369296951e-97		F_CD_vs_F	Cradd	-0.517674	F_up	5.38963370434592e-96	1.28079255350077e-91		F_CD_vs_C	Psma1	0.490213188644908	F_CD_up	5.20388354171886e-30	1.23665088485407e-25		F_CD_vs_C	Ide	-0.268924	C_up	2.56537858962111e-59	6.0963656803756e-55
F_vs_C	Lhfp	0.291377843976711	F_up	3.58790377790541e-19	8.52629453781442e-15		F_vs_C	Prnp	-0.294248	C_up	5.3002469421543e-32	1.25955068333355e-27		F_CD_vs_F	Cdh6	0.70810170195224	F_CD_up	4.22884906771093e-101	1.00494369245083e-96		F_CD_vs_F	Prkcz	-0.387342	F_up	5.92585672961022e-96	1.40822059322457e-91		F_CD_vs_C	Cap2	0.303966702577823	F_CD_up	5.34712860165359e-30	1.27069164089696e-25		F_CD_vs_C	Zfp438	-0.451791	C_up	2.77700752837471e-59	6.59928069042965e-55
F_vs_C	Zfp292	0.274322619482214	F_up	4.8111306899986e-19	1.14331709717127e-14		F_vs_C	Gm11149	-0.441478	C_up	1.61058785756057e-31	3.82740098470694e-27		F_CD_vs_F	Sh3rf3	0.515541259948283	F_CD_up	4.95896505479906e-101	1.17844845562245e-96		F_CD_vs_F	Rbm6	-0.262141	F_up	7.14735892258549e-96	1.69849837436322e-91		F_CD_vs_C	Gm28375	0.709593659260002	F_CD_up	6.57004272055148e-30	1.56130495211185e-25		F_CD_vs_C	Nkain1	-0.44655	C_up	6.31334084740624e-59	1.50030231897762e-54
F_vs_C	Akap13	0.368375132255704	F_up	8.63873390165629e-19	2.0529087243896e-14		F_vs_C	Fkbp3	-0.429341	C_up	1.25012077036365e-30	2.97078699869218e-26		F_CD_vs_F	Myl6	0.731320049587968	F_CD_up	5.35307989813877e-101	1.2721059069937e-96		F_CD_vs_F	Rab40c	-0.363351	F_up	2.62357527653167e-95	6.23466428714987e-91		F_CD_vs_C	Gm26854	0.88273930420649	F_CD_up	6.85612174674307e-30	1.62928877189602e-25		F_CD_vs_C	Ctcf	-0.2706	C_up	6.56680042676487e-59	1.5605344534164e-54
F_vs_C	Vbp1	0.279871711804612	F_up	1.02338899213212e-18	2.43198160090278e-14		F_vs_C	Tafa2	-0.315927	C_up	1.34910390895492e-30	3.20601052924048e-26		F_CD_vs_F	Mical2	0.437499861439028	F_CD_up	1.00603413832282e-100	2.39073952631035e-96		F_CD_vs_F	Zc3h6	-0.579244	F_up	2.67341159177369e-95	6.353095306691e-91		F_CD_vs_C	Gm13944	0.61437223188493	F_CD_up	7.27890484203683e-30	1.72975894666163e-25		F_CD_vs_C	Mtus1	-0.385121	C_up	1.81740180520408e-58	4.31887364988698e-54
F_vs_C	Rttn	0.440163231495689	F_up	1.50546004698034e-18	3.57757525564407e-14		F_vs_C	Rims3	-0.428707	C_up	1.89112284229952e-30	4.49406432244058e-26		F_CD_vs_F	Drg1	0.745355507636304	F_CD_up	1.00582857574915e-99	2.39025102741029e-95		F_CD_vs_F	Nsmaf	-0.437119	F_up	2.85237258927953e-95	6.77837822116388e-91		F_CD_vs_C	Lman2l	0.566993494688912	F_CD_up	7.35601725403975e-30	1.74808394025001e-25		F_CD_vs_C	Fam76b	-0.298326	C_up	2.34565950816802e-58	5.57422525521047e-54
F_vs_C	Il33	0.292487009005991	F_up	2.65226489543908e-18	6.30284229752144e-14		F_vs_C	Rab40b	-0.359413	C_up	2.46686021758382e-30	5.8622466210662e-26		F_CD_vs_F	Clstn1	0.476114802968079	F_CD_up	1.08759853279471e-99	2.58456915333335e-95		F_CD_vs_F	Frmd4b	-0.294792	F_up	4.93508956485851e-95	1.17277468419298e-90		F_CD_vs_C	Stx1a	0.565335195271321	F_CD_up	7.42425834775977e-30	1.76430075376163e-25		F_CD_vs_C	Vat1l	-0.362838	C_up	3.06163589879761e-58	7.27567154990265e-54
F_vs_C	Chka	0.265100275191232	F_up	2.85499828937501e-18	6.78461793487078e-14		F_vs_C	Dagla	-0.378969	C_up	2.72165049478068e-30	6.4677302357968e-26		F_CD_vs_F	Npas2	0.524052784645953	F_CD_up	2.74215316936464e-99	6.51645279167812e-95		F_CD_vs_F	Ranbp17	-0.482846	F_up	5.40331823390403e-95	1.28404454510495e-90		F_CD_vs_C	C1ql3	0.859427109876388	F_CD_up	7.74718342231183e-30	1.84104066847818e-25		F_CD_vs_C	Wdr41	-0.270104	C_up	3.73881196437183e-58	8.88491275213322e-54
F_vs_C	Ndst3	0.295303865848787	F_up	2.88503226707968e-18	6.85599067948816e-14		F_vs_C	E530011L22Rik	-0.499794	C_up	2.97957839243607e-30	7.08067009178509e-26		F_CD_vs_F	Pde2a	0.508551247903051	F_CD_up	7.09218047414806e-99	1.68538576787654e-94		F_CD_vs_F	Tpk1	-0.741695	F_up	5.40544252905782e-95	1.2845493626053e-90		F_CD_vs_C	1700084C06Rik	0.773956794341474	F_CD_up	1.09353157301139e-29	2.59866843010427e-25		F_CD_vs_C	Iws1	-0.274692	C_up	4.02742836241525e-58	9.57078076044359e-54
F_vs_C	Ltn1	0.26544663843559	F_up	3.64558720778689e-18	8.66337344058476e-14		F_vs_C	Antxr1	-0.434954	C_up	3.31570393311529e-30	7.87943882665517e-26		F_CD_vs_F	Gm49003	1.45299417936028	F_CD_up	9.83920451379968e-99	2.33818856065936e-94		F_CD_vs_F	Ptbp2	-0.323067	F_up	7.84522120479133e-95	1.86433836710661e-90		F_CD_vs_C	Sdf2	0.657525387566888	F_CD_up	1.22570870195752e-29	2.91277415933186e-25		F_CD_vs_C	Galnt7	-0.286544	C_up	2.32130506952483e-57	5.51634936721881e-53
F_vs_C	Pvt1	0.324926024558517	F_up	4.07329197394434e-18	9.67977104688133e-14		F_vs_C	Gm5441	-0.620384	C_up	7.1565597479287e-30	1.70068485849778e-25		F_CD_vs_F	Gm11149	1.02926893344461	F_CD_up	4.52791480307543e-98	1.07601367380284e-93		F_CD_vs_F	Zfand3	-0.296056	F_up	1.13963213317412e-94	2.70822180127498e-90		F_CD_vs_C	Naxd	0.610006652880036	F_CD_up	1.41548503836259e-29	3.36375864516485e-25		F_CD_vs_C	Dgkg	-0.306734	C_up	3.19756060759017e-57	7.59868302787729e-53
F_vs_C	Htra1	0.317638609455841	F_up	5.71223701254823e-18	1.35745600366196e-13		F_vs_C	Bc1	-0.630033	C_up	1.09547789648215e-29	2.60329367320018e-25		F_CD_vs_F	Kcnb1	0.590551385746715	F_CD_up	4.71297217130119e-98	1.11999070678801e-93		F_CD_vs_F	Coro2b	-0.593683	F_up	2.40908306687133e-94	5.72494500011302e-90		F_CD_vs_C	Rbm4b	0.631410889446107	F_CD_up	3.61580193961828e-29	8.59259172930888e-25		F_CD_vs_C	Gas2	-0.252745	C_up	6.29959930481708e-57	1.49703677879673e-52
F_vs_C	Wbp1l	0.372079196204838	F_up	5.98163276668554e-18	1.42147521067515e-13		F_vs_C	Guf1	-0.316594	C_up	1.0959937285409e-29	2.6045194965046e-25		F_CD_vs_F	Matk	0.665479350234278	F_CD_up	4.9506477041927e-98	1.17647192042435e-93		F_CD_vs_F	Fam172a	-0.325344	F_up	2.41444936032855e-94	5.73769745988477e-90		F_CD_vs_C	P2ry12	0.37871586355654	F_CD_up	4.60407537626348e-29	1.09411247241525e-24		F_CD_vs_C	Sptb	-0.479023	C_up	1.1723997267801e-56	2.78609071072022e-52
F_vs_C	Gtpbp2	0.403785339749767	F_up	6.37293091868467e-18	1.51446330351623e-13		F_vs_C	Trpc6	-0.53091	C_up	1.63841534220811e-29	3.89353021922335e-25		F_CD_vs_F	Mkx	0.722505912163437	F_CD_up	5.21237126155809e-98	1.23866790659666e-93		F_CD_vs_F	Cerk	-0.524819	F_up	3.65593146991301e-94	8.68795554510127e-90		F_CD_vs_C	Tnr	0.264122606826161	F_CD_up	7.73084061994878e-29	1.83715696492463e-24		F_CD_vs_C	Tef	-0.252409	C_up	1.58100582047227e-56	3.7571022317703e-52
F_vs_C	Pign	0.313543027906494	F_up	9.45116637718608e-18	2.2459751778745e-13		F_vs_C	Zfp512b	-0.344781	C_up	1.68612011720133e-29	4.00689584651723e-25		F_CD_vs_F	Kcnn2	0.439945465985385	F_CD_up	8.24276906135434e-98	1.95881163974024e-93		F_CD_vs_F	Tbl1x	-0.344692	F_up	5.13514824690468e-94	1.22031662939443e-89		F_CD_vs_C	Rbm28	0.380397476540088	F_CD_up	9.48062580519258e-29	2.25297591634597e-24		F_CD_vs_C	Vps4b	-0.324022	C_up	4.52930419691563e-56	1.07634384935503e-51
F_vs_C	Rsbn1l	0.297459714708173	F_up	1.03322078456349e-17	2.45534587243667e-13		F_vs_C	Zfp523	-0.313182	C_up	2.06899262620456e-29	4.91675407691252e-25		F_CD_vs_F	Ssr4	0.924030175763279	F_CD_up	2.85226434318553e-97	6.7781209851461e-93		F_CD_vs_F	Ncoa2	-0.277318	F_up	6.18397132696198e-94	1.46955894613924e-89		F_CD_vs_C	Egr1	0.558958757667525	F_CD_up	1.16403271660684e-28	2.76620734774449e-24		F_CD_vs_C	Camk2g	-0.254379	C_up	5.75891387032483e-56	1.36854829214399e-51
F_vs_C	Scoc	0.478409445090045	F_up	1.09906265490387e-17	2.61181249311356e-13		F_vs_C	Las1l	-0.304328	C_up	2.60969757916085e-29	6.20168532711785e-25		F_CD_vs_F	Arf5	0.759986829486522	F_CD_up	4.01666003363857e-97	9.5451909039387e-93		F_CD_vs_F	Tubgcp5	-0.494821	F_up	7.01095926711501e-94	1.66608436023721e-89		F_CD_vs_C	Immp1l	0.474751102707466	F_CD_up	1.47598509858309e-28	3.50753098827286e-24		F_CD_vs_C	E330009J07Rik	-0.441321	C_up	6.79282163745216e-56	1.61424613392413e-51
F_vs_C	Scarb1	0.298088515438276	F_up	1.32597835400806e-17	3.15105496046476e-13		F_vs_C	Grik5	-0.263463	C_up	3.44099037488012e-29	8.17716952686511e-25		F_CD_vs_F	Echdc1	1.02464578833897	F_CD_up	1.62838344311087e-96	3.86969041420867e-92		F_CD_vs_F	Micu3	-0.393223	F_up	7.1545936779692e-94	1.7002176416326e-89		F_CD_vs_C	Brip1os	0.593391621939859	F_CD_up	1.6113138344373e-28	3.8291261961568e-24		F_CD_vs_C	Cdk5rap2	-0.314352	C_up	1.89206285966208e-55	4.49629817970097e-51
F_vs_C	Phc2	0.268384785167059	F_up	1.42567065606258e-17	3.38796374706712e-13		F_vs_C	D10Wsu102e	-0.258098	C_up	3.81186494352036e-29	9.05851585178179e-25		F_CD_vs_F	Dgkh	0.386225634326783	F_CD_up	2.64919732168321e-96	6.29555251524798e-92		F_CD_vs_F	Cpeb2	-0.358675	F_up	1.01529049502226e-93	2.4127363323709e-89		F_CD_vs_C	Hmgcr	0.517472774382581	F_CD_up	2.18076343367642e-28	5.18236622378864e-24		F_CD_vs_C	Npas3	-0.356317	C_up	2.69175015881562e-55	6.39667507740943e-51
F_vs_C	Atp11c	0.303956556557203	F_up	1.56154454945801e-17	3.710854467332e-13		F_vs_C	Slitrk1	-0.290754	C_up	4.39434096468776e-29	1.0442711868484e-24		F_CD_vs_F	Dok6	0.264850184069638	F_CD_up	2.86886686267067e-96	6.81757521245058e-92		F_CD_vs_F	Rims2	-0.335849	F_up	1.30944621282873e-93	3.11176798016619e-89		F_CD_vs_C	Herpud1	0.627630255555919	F_CD_up	2.41914777145217e-28	5.74886276407895e-24		F_CD_vs_C	Zcchc4	-0.342999	C_up	7.07433343265909e-54	1.68114459693711e-49
F_vs_C	Igsf11	0.289917181072368	F_up	2.61161499981253e-17	6.2062418855545e-13		F_vs_C	Cpne8	-0.322474	C_up	5.8334319656605e-29	1.38625677231956e-24		F_CD_vs_F	St6gal2	0.799240819069147	F_CD_up	4.85820631844976e-96	1.1545041495164e-91		F_CD_vs_F	Ptprr	-0.643813	F_up	1.66778805053886e-93	3.96333152330056e-89		F_CD_vs_C	Ak5	0.299201134665062	F_CD_up	2.41967490909735e-28	5.75011545397894e-24		F_CD_vs_C	Hibadh	-0.279561	C_up	1.94439252829664e-53	4.62065440424414e-49
F_vs_C	Osbpl11	0.444160537404754	F_up	2.99676289372811e-17	7.12150734065547e-13		F_vs_C	Cc2d2a	-0.313644	C_up	6.7515862168039e-29	1.60444694856128e-24		F_CD_vs_F	2610020C07Rik	0.817237735269208	F_CD_up	6.56782227736791e-96	1.56077728599371e-91		F_CD_vs_F	Nalcn	-0.33093	F_up	2.12252487420585e-93	5.04396811106279e-89		F_CD_vs_C	Mical2	0.357491495881758	F_CD_up	3.54396959068552e-28	8.42188933530506e-24		F_CD_vs_C	Mccc1	-0.281089	C_up	2.43884913929476e-53	5.79568109462007e-49
F_vs_C	Ermard	0.309798208347252	F_up	3.16125879477313e-17	7.51241539989888e-13		F_vs_C	Nat8l	-0.410575	C_up	9.68975689169138e-29	2.30267382774154e-24		F_CD_vs_F	Rhobtb2	0.742228649677657	F_CD_up	8.78463404848573e-96	2.08758043528215e-91		F_CD_vs_F	Asph	-0.542011	F_up	2.29305652669487e-93	5.44921953003768e-89		F_CD_vs_C	Tmbim1	0.672625009368976	F_CD_up	4.08448441516041e-28	9.7063687641872e-24		F_CD_vs_C	Erich3	-0.426418	C_up	2.99394871759945e-53	7.11481973250333e-49
F_vs_C	Kctd3	0.327255494625524	F_up	3.49840850853586e-17	8.31361797968461e-13		F_vs_C	Flrt3	-0.377296	C_up	3.44281391675687e-28	8.18150299178104e-24		F_CD_vs_F	Cmss1	0.588199084751347	F_CD_up	1.07505190860322e-95	2.55475335560469e-91		F_CD_vs_F	Ide	-0.439064	F_up	3.66689270629872e-93	8.71400382724828e-89		F_CD_vs_C	Lzts3	0.612701525609845	F_CD_up	4.91608806367585e-28	1.16825916745193e-23		F_CD_vs_C	Nmnat2	-0.267282	C_up	6.66624402547611e-53	1.58416623021414e-48
F_vs_C	Slx4ip	0.280906106731096	F_up	3.75052468278265e-17	8.91274685616469e-13		F_vs_C	Ubb	-0.393862	C_up	7.79088603613101e-28	1.85142615762617e-23		F_CD_vs_F	1810034E14Rik	1.22677533622636	F_CD_up	1.82517865744864e-95	4.33735456156094e-91		F_CD_vs_F	Trip11	-0.329269	F_up	4.15545528898057e-93	9.87502394873344e-89		F_CD_vs_C	Zfp397	0.549389978008427	F_CD_up	6.21228511741678e-28	1.47628743530292e-23		F_CD_vs_C	Tspan9	-0.441121	C_up	7.64529848564621e-53	1.81682873212897e-48
F_vs_C	Reep3	0.343097517481286	F_up	5.38099351041139e-17	1.27873929781416e-12		F_vs_C	Fam171a2	-0.375074	C_up	8.50153109023141e-28	2.02030384828259e-23		F_CD_vs_F	Slc25a4	0.956414643989126	F_CD_up	1.31862363786504e-94	3.13357721302248e-90		F_CD_vs_F	Eea1	-0.417775	F_up	6.14268937078918e-93	1.45974870207434e-88		F_CD_vs_C	Hspa4	0.38441991926285	F_CD_up	6.9520489441853e-28	1.65208491109619e-23		F_CD_vs_C	Kcnk12	-0.849399	C_up	8.41855850140216e-53	2.00058624227321e-48
F_vs_C	Wwp2	0.295237251063318	F_up	6.13143443235349e-17	1.45707407850448e-12		F_vs_C	Xrcc6	-0.435303	C_up	9.4778752732252e-28	2.25232227992924e-23		F_CD_vs_F	Pgrmc1	0.91307030210647	F_CD_up	7.03826988105654e-94	1.67257445453428e-89		F_CD_vs_F	Nrxn1	-0.254069	F_up	8.68284196920215e-93	2.0633905655612e-88		F_CD_vs_C	Arhgap31	0.436661068558559	F_CD_up	7.20994068068176e-28	1.71337030335721e-23		F_CD_vs_C	S100pbp	-0.255853	C_up	1.19119544796151e-52	2.83075686253572e-48
F_vs_C	Stat2	0.509037031611264	F_up	6.49008189073057e-17	1.54230306051321e-12		F_vs_C	C030017B01Rik	-0.476416	C_up	9.99423421899866e-28	2.37502981980284e-23		F_CD_vs_F	Shc3	0.726516983375023	F_CD_up	1.7986670163141e-93	4.27435229756882e-89		F_CD_vs_F	Zdhhc14	-0.269735	F_up	1.99327722324912e-92	4.73682399332922e-88		F_CD_vs_C	Lrfn2	0.392187470155693	F_CD_up	8.15146414115411e-28	1.93711393850386e-23		F_CD_vs_C	Arhgap42	-0.295531	C_up	2.22870201881707e-52	5.29628747751689e-48
F_vs_C	Nrp2	0.318929385765063	F_up	7.09841690700296e-17	1.68686779378018e-12		F_vs_C	Fam110b	-0.266553	C_up	1.31165782882263e-27	3.11702366441411e-23		F_CD_vs_F	Ywhah	0.68113698069114	F_CD_up	2.37293984327874e-93	5.63905424356759e-89		F_CD_vs_F	Nipal2	-0.531422	F_up	2.74627670524827e-92	6.52625196235199e-88		F_CD_vs_C	Uchl1	0.612197775114773	F_CD_up	8.29421098836458e-28	1.97103629927496e-23		F_CD_vs_C	Zfp317	-0.288578	C_up	4.43595440196664e-52	1.05416020408335e-47
F_vs_C	Zfp934	0.359275177779581	F_up	8.74592926251252e-17	2.07838262994348e-12		F_vs_C	Nptx1	-0.261263	C_up	1.75331231459663e-27	4.16657138440743e-23		F_CD_vs_F	Adgrb2	0.725800642808676	F_CD_up	3.23856614015673e-93	7.69612857546845e-89		F_CD_vs_F	Relch	-0.330257	F_up	2.92466114149699e-92	6.95016473665345e-88		F_CD_vs_C	Dbndd2	0.700055479560387	F_CD_up	8.59760847622863e-28	2.04313567829097e-23		F_CD_vs_C	Rragb	-0.282039	C_up	6.01263656016719e-52	1.42884295215813e-47
F_vs_C	Zbtb46	0.484229371929989	F_up	9.12890449496503e-17	2.16939286418349e-12		F_vs_C	Zkscan16	-0.356241	C_up	1.75635725185395e-27	4.17380737330573e-23		F_CD_vs_F	Xrcc6	1.07636343510711	F_CD_up	1.70096523117508e-92	4.04217377536446e-88		F_CD_vs_F	St6gal1	-0.415128	F_up	3.06481847820066e-92	7.28323463159605e-88		F_CD_vs_C	Trf	0.840088950686979	F_CD_up	8.65029125638815e-28	2.05565521416808e-23		F_CD_vs_C	Tbc1d4	-0.325506	C_up	6.73341612121099e-52	1.60012900704458e-47
F_vs_C	Hps3	0.443261449815759	F_up	1.2434579229035e-16	2.95495340798787e-12		F_vs_C	Fam131a	-0.405574	C_up	2.24318987671016e-27	5.33071642301404e-23		F_CD_vs_F	Lrrc4	0.626316043622622	F_CD_up	2.39624129635244e-92	5.69442781665194e-88		F_CD_vs_F	Faf1	-0.279589	F_up	5.24729560537468e-92	1.24696732766124e-87		F_CD_vs_C	Clptm1l	0.692560898220822	F_CD_up	1.11114759905725e-27	2.64053115439965e-23		F_CD_vs_C	Slc4a1ap	-0.305021	C_up	7.80605849196463e-52	1.85503174003047e-47
F_vs_C	Usp12	0.715997348390481	F_up	1.3385093535861e-16	3.18083362786201e-12		F_vs_C	Cdkl2	-0.358487	C_up	2.60244354597415e-27	6.18444684265298e-23		F_CD_vs_F	Kcnh5	0.659599254415628	F_CD_up	2.9902757709373e-92	7.10609134205539e-88		F_CD_vs_F	Grk5	-0.653989	F_up	5.39191956640414e-92	1.28133576576028e-87		F_CD_vs_C	Scd2	0.678800899581794	F_CD_up	1.12408000735699e-27	2.67126372948316e-23		F_CD_vs_C	Crtc3	-0.252121	C_up	2.17933910557179e-51	5.17898145048079e-47
F_vs_C	Dleu2	0.300875514774799	F_up	1.43427720879697e-16	3.40841635898512e-12		F_vs_C	Cd81	-0.319322	C_up	3.92097411174871e-27	9.31780287915964e-23		F_CD_vs_F	Pdzd2	0.445433666971512	F_CD_up	1.41194412723829e-91	3.35534402396908e-87		F_CD_vs_F	Slc9a7	-0.488183	F_up	4.90588815327684e-91	1.16583526074471e-86		F_CD_vs_C	Otulin	0.553279923202326	F_CD_up	1.15013528319736e-27	2.7331814869902e-23		F_CD_vs_C	Gm37494	-0.321351	C_up	2.3167293092335e-51	5.50547553046249e-47
F_vs_C	Zfand4	0.527897792258822	F_up	1.50468872326926e-16	3.57574228197708e-12		F_vs_C	2610316D01Rik	-0.372944	C_up	5.70292947213663e-27	1.35524415975855e-22		F_CD_vs_F	Rpl37a	1.13050512500949	F_CD_up	1.77327835607588e-91	4.21401868537871e-87		F_CD_vs_F	Fam135a	-0.359324	F_up	9.4991398237754e-91	2.25737558772199e-86		F_CD_vs_C	Gm5441	0.676307652065187	F_CD_up	1.66548770241301e-27	3.95786497601428e-23		F_CD_vs_C	Msh3	-0.25422	C_up	2.42992299173333e-51	5.77446899755508e-47
F_vs_C	Snx2	0.300976006023516	F_up	1.72509667600048e-16	4.09951974084755e-12		F_vs_C	Nectin3	-0.270177	C_up	6.93171988120595e-27	1.64725391256978e-22		F_CD_vs_F	Slc39a10	0.584690017254654	F_CD_up	2.0133326960564e-91	4.78448381890843e-87		F_CD_vs_F	Gm37494	-0.394481	F_up	1.20928317031227e-90	2.87374052593007e-86		F_CD_vs_C	Jkamp	0.564345573361913	F_CD_up	1.92740682443757e-27	4.58028957759343e-23		F_CD_vs_C	Ppm1d	-0.475707	C_up	2.99749891090992e-51	7.12325641188635e-47
F_vs_C	Grk5	0.337037021206824	F_up	1.95143679376265e-16	4.63739439669755e-12		F_vs_C	Gm10785	-0.347336	C_up	2.41282301958135e-26	5.73383262373311e-22		F_CD_vs_F	Camkv	0.921418174203047	F_CD_up	2.57864887039083e-91	6.12790117559677e-87		F_CD_vs_F	E230029C05Rik	-0.701331	F_up	1.37840292419274e-90	3.27563670905162e-86		F_CD_vs_C	Msmo1	0.494586171587854	F_CD_up	2.11094270674541e-27	5.01644424830978e-23		F_CD_vs_C	Mipep	-0.311521	C_up	3.54877019990679e-51	8.4332975030585e-47
F_vs_C	Lgmn	0.408111878182661	F_up	2.53782921193608e-16	6.0308973392449e-12		F_vs_C	Bex2	-0.4025	C_up	2.7448420640624e-26	6.52284268103788e-22		F_CD_vs_F	Plxna4	0.294404624343285	F_CD_up	3.65991184588299e-91	8.69741451055634e-87		F_CD_vs_F	Gpr158	-0.360688	F_up	9.24894839666457e-90	2.19792009698337e-85		F_CD_vs_C	Ddrgk1	0.761526071929508	F_CD_up	3.1292230508139e-27	7.43628565795415e-23		F_CD_vs_C	Coro2b	-0.360614	C_up	3.624637679934e-51	8.61358898259516e-47
F_vs_C	Jade2	0.48353557135273	F_up	3.72988357048143e-16	8.86369531689206e-12		F_vs_C	Usp50	-0.344805	C_up	3.03626331345175e-26	7.21537613808673e-22		F_CD_vs_F	1600010M07Rik	1.06812635661885	F_CD_up	4.74114349508008e-91	1.12668534017083e-86		F_CD_vs_F	Xpo4	-0.458377	F_up	1.25987987319533e-89	2.99397853066137e-85		F_CD_vs_C	Rcn2	0.522765768621416	F_CD_up	3.1320362944832e-27	7.44297105020988e-23		F_CD_vs_C	Cwc22	-0.251849	C_up	1.30076093354678e-50	3.09112828248057e-46
F_vs_C	Lgals8	0.337870950253324	F_up	5.00821335022714e-16	1.19015182054798e-11		F_vs_C	Nsg1	-0.39297	C_up	4.01129278660129e-26	9.5324361780793e-22		F_CD_vs_F	Epha7	0.47946538100468	F_CD_up	6.29300523350531e-91	1.4954697636902e-86		F_CD_vs_F	Gpsm1	-0.503181	F_up	1.44565482334534e-89	3.43545412219787e-85		F_CD_vs_C	Dlk2	0.680003997752689	F_CD_up	3.6468270078949e-27	8.66631970156143e-23		F_CD_vs_C	Gap43	-0.287347	C_up	1.95632062298183e-50	4.64900032845402e-46
F_vs_C	Tmem229b	0.421581351813632	F_up	5.072078171714e-16	1.20532865672612e-11		F_vs_C	Icam5	-0.54729	C_up	4.08414500341483e-26	9.705562186115e-22		F_CD_vs_F	Pcsk1n	1.13647810311862	F_CD_up	6.72578194878564e-91	1.59831482230942e-86		F_CD_vs_F	Washc4	-0.359558	F_up	1.67155882953475e-89	3.97229240250637e-85		F_CD_vs_C	Psap	0.312881488206881	F_CD_up	3.79308389023197e-27	9.01388455674724e-23		F_CD_vs_C	Cc2d2a	-0.279381	C_up	2.40059279729068e-50	5.70476872348158e-46
F_vs_C	Als2	0.284382345325323	F_up	5.15809903498955e-16	1.22577065467492e-11		F_vs_C	Emc1	-0.306796	C_up	4.4670873491178e-26	1.06155863764435e-21		F_CD_vs_F	Lamp1	0.988050777293472	F_CD_up	1.76937277845647e-90	4.20473747072396e-86		F_CD_vs_F	Ythdf3	-0.333404	F_up	2.19143280445062e-89	5.20772091649646e-85		F_CD_vs_C	Gm49003	0.918101416999704	F_CD_up	4.34078229272987e-27	1.03154350404433e-22		F_CD_vs_C	Mindy2	-0.262583	C_up	2.97932854472481e-50	7.08007635368404e-46
F_vs_C	Ppp1r2	0.280003073960863	F_up	5.32224449963978e-16	1.2647781828944e-11		F_vs_C	Pcdh17	-0.2529	C_up	5.39422804863199e-26	1.28188435347691e-21		F_CD_vs_F	Epha6	0.341623369057148	F_CD_up	4.05751836635508e-90	9.64228664580622e-86		F_CD_vs_F	Tut4	-0.353849	F_up	3.09540794470116e-89	7.35592743978784e-85		F_CD_vs_C	Cyp46a1	0.650773719439124	F_CD_up	4.64060257696081e-27	1.10279279638897e-22		F_CD_vs_C	Fam13a	-0.291288	C_up	3.48313322393863e-50	8.27731779336775e-46
F_vs_C	Ypel3	0.353475232608074	F_up	5.39856341921525e-16	1.28291461094231e-11		F_vs_C	Gm29514	-0.257646	C_up	7.92923341007487e-26	1.88430302757019e-21		F_CD_vs_F	Rpl19	1.15221160440332	F_CD_up	4.65713196900372e-90	1.10672084111404e-85		F_CD_vs_F	Elavl3	-0.34605	F_up	4.35893212522478e-89	1.03585663023842e-84		F_CD_vs_C	Chst1	0.470471432059075	F_CD_up	6.81718807062673e-27	1.62003657310374e-22		F_CD_vs_C	5730455P16Rik	-0.442729	C_up	4.31738597548571e-50	1.02598360321442e-45
F_vs_C	Arid5b	0.330778242772338	F_up	6.30552835182626e-16	1.49844575752799e-11		F_vs_C	Sult4a1	-0.387013	C_up	9.30990198872275e-26	2.21240510860007e-21		F_CD_vs_F	Slc35f4	0.314063592484513	F_CD_up	7.78998483374969e-90	1.85121199589228e-85		F_CD_vs_F	Apbb1ip	-0.7908	F_up	1.22226567330919e-88	2.90459214605195e-84		F_CD_vs_C	Psmd7	0.51144166520487	F_CD_up	6.93953993443175e-27	1.64911227001836e-22		F_CD_vs_C	Hlcs	-0.292008	C_up	1.71339769843404e-49	4.07171829055865e-45
F_vs_C	Fbxw4	0.296187719878105	F_up	8.69294529491995e-16	2.06579151988478e-11		F_vs_C	Lnx1	-0.286998	C_up	1.13689941712726e-25	2.70172777486122e-21		F_CD_vs_F	Clstn2	0.28832028802788	F_CD_up	8.1065885622997e-90	1.9264497059449e-85		F_CD_vs_F	D7Ertd443e	-0.502958	F_up	1.27506336585811e-88	3.03006058262522e-84		F_CD_vs_C	Gm26542	0.506018952069999	F_CD_up	7.13553814508706e-27	1.69568928479849e-22		F_CD_vs_C	Cul4a	-0.255631	C_up	2.49106444543497e-49	5.91976554813167e-45
F_vs_C	Fgd4	0.289562911934795	F_up	8.71768426946295e-16	2.07167048979517e-11		F_vs_C	C1qtnf4	-0.33385	C_up	2.17586577619813e-25	5.17072743055724e-21		F_CD_vs_F	Hs3st4	0.480302996689797	F_CD_up	8.52311904140605e-90	2.02543400899973e-85		F_CD_vs_F	Cdh8	-0.385948	F_up	1.28584085179445e-88	3.05567220020433e-84		F_CD_vs_C	Tmem151a	0.309365162771606	F_CD_up	9.86811582733544e-27	2.34505904520799e-22		F_CD_vs_C	Fam228b	-0.281337	C_up	5.02805943633886e-49	1.19486804445157e-44
F_vs_C	Pdcd6ip	0.274208292095748	F_up	8.88200331760654e-16	2.11071926839602e-11		F_vs_C	Gm44151	-0.494276	C_up	2.90399696048685e-25	6.90105837690094e-21		F_CD_vs_F	Plppr4	0.472027206447133	F_CD_up	1.6836403367149e-89	4.00100289616929e-85		F_CD_vs_F	Tgfbr1	-0.643802	F_up	1.75654634562207e-88	4.17425673573629e-84		F_CD_vs_C	Zfp933	0.384816822829729	F_CD_up	1.00060594429916e-26	2.37783996603252e-22		F_CD_vs_C	Kcnc1	-0.329825	C_up	5.23383192820319e-49	1.24376781941821e-44
F_vs_C	Zscan26	0.311068988407598	F_up	1.25692103788532e-15	2.98694715443068e-11		F_vs_C	Synpo	-0.439178	C_up	2.9552344233683e-25	7.02281908369243e-21		F_CD_vs_F	Dbn1	0.764378547880558	F_CD_up	2.02844298347803e-89	4.82039190593718e-85		F_CD_vs_F	Add3	-0.309451	F_up	2.65414549826818e-88	6.3073113620845e-84		F_CD_vs_C	C2cd2l	0.534825294681638	F_CD_up	1.39916165790139e-26	3.32496776383687e-22		F_CD_vs_C	Diras2	-0.62671	C_up	5.47652660762553e-49	1.30144178303613e-44
F_vs_C	Mlxip	0.341667882591087	F_up	1.32862434358327e-15	3.15734289009127e-11		F_vs_C	Filip1l	-0.29337	C_up	9.44717661220277e-25	2.24502705012387e-20		F_CD_vs_F	Ramp1	1.01428674681486	F_CD_up	3.18693839637007e-89	7.57344040513384e-85		F_CD_vs_F	A330049N07Rik	-0.638477	F_up	4.81992866583845e-88	1.14540784814985e-83		F_CD_vs_C	R3hdm4	0.500410173174748	F_CD_up	2.227402891842e-26	5.29320023217332e-22		F_CD_vs_C	Trim39	-0.350149	C_up	6.20686364738039e-49	1.47499907716348e-44
F_vs_C	Hnrnpul1	0.322976528582571	F_up	1.37400354010529e-15	3.26518201270621e-11		F_vs_C	Gfra2	-0.380661	C_up	1.82674944248145e-24	4.34108737511291e-20		F_CD_vs_F	Rpl9	1.12284811439753	F_CD_up	6.089896869347e-89	1.44720309203162e-84		F_CD_vs_F	Stxbp5l	-0.381713	F_up	3.04054048253147e-87	7.2255404026878e-83		F_CD_vs_C	Ephx4	0.482218208613454	F_CD_up	2.39529538389289e-26	5.69217995028306e-22		F_CD_vs_C	Specc1	-0.250793	C_up	7.4384485480269e-49	1.76767291295311e-44
F_vs_C	Gm7854	0.335367264227419	F_up	1.6113031793589e-15	3.82910087542848e-11		F_vs_C	Inka2	-0.369945	C_up	2.22203300048467e-24	5.28043922235178e-20		F_CD_vs_F	Neto1	0.381958961240721	F_CD_up	3.57015106065888e-88	8.48410698054977e-84		F_CD_vs_F	Hectd4	-0.36745	F_up	8.55413455181803e-87	2.03280453489404e-82		F_CD_vs_C	Cacng8	0.459668134994257	F_CD_up	2.62274989420604e-26	6.23270284859124e-22		F_CD_vs_C	Stat2	-0.385802	C_up	1.63475993606695e-48	3.8848435120695e-44
F_vs_C	Ak3	0.383565586893517	F_up	1.84640793905872e-15	4.38780382637914e-11		F_vs_C	Agrn	-0.309468	C_up	2.55966464855083e-24	6.08278707081619e-20		F_CD_vs_F	Uchl1	1.03826690596314	F_CD_up	4.22072372689782e-88	1.00301278646e-83		F_CD_vs_F	Arsg	-0.422222	F_up	9.82554906215438e-87	2.33494347913037e-82		F_CD_vs_C	Gas5	0.543967625469794	F_CD_up	3.04042614534488e-26	7.22526869179756e-22		F_CD_vs_C	Maf	-0.365245	C_up	1.97080354504549e-48	4.68341754444611e-44
F_vs_C	Dnajc3	0.276376728971492	F_up	1.92770467013147e-15	4.58099737810043e-11		F_vs_C	Dctn2	-0.3029	C_up	3.04849290760628e-24	7.24443854563556e-20		F_CD_vs_F	Tusc3	0.411773968378839	F_CD_up	2.41657868513665e-87	5.74275758735874e-83		F_CD_vs_F	Hibadh	-0.385805	F_up	1.33518754328048e-86	3.17293967785173e-82		F_CD_vs_C	Fkbp1a	0.469160678212807	F_CD_up	4.1614925712284e-26	9.88937094626718e-22		F_CD_vs_C	Dhtkd1	-0.266868	C_up	2.84090988598262e-48	6.75113825304909e-44
F_vs_C	Sec24d	0.306149762485893	F_up	1.96612554177861e-15	4.6723007374827e-11		F_vs_C	Ptprz1	-0.426142	C_up	4.00532987767041e-24	9.51826592129596e-20		F_CD_vs_F	Epha10	0.689012082473616	F_CD_up	3.60197910193949e-86	8.559743137849e-82		F_CD_vs_F	Grb2	-0.41953	F_up	1.83617522200341e-86	4.3634867975689e-82		F_CD_vs_C	Tubb4a	0.622836982360279	F_CD_up	4.42720956028437e-26	1.05208207990598e-21		F_CD_vs_C	Caprin2	-0.316738	C_up	2.89310370554784e-48	6.87517164586389e-44
F_vs_C	Cbfb	0.251881682743289	F_up	2.02161931010808e-15	4.80417612854084e-11		F_vs_C	Oprm1	-0.293806	C_up	4.3106195152105e-24	1.02437562159462e-19		F_CD_vs_F	Nptxr	0.707414567036551	F_CD_up	3.64910069445025e-86	8.67172289029158e-82		F_CD_vs_F	Pou2f1	-0.31429	F_up	3.26024643719722e-86	7.74764963335548e-82		F_CD_vs_C	Ncan	0.573901090345106	F_CD_up	4.69082273778563e-26	1.11472711540738e-21		F_CD_vs_C	Slc6a15	-0.258688	C_up	6.88278819415514e-48	1.63562578645903e-43
F_vs_C	Ptbp3	0.409640287923061	F_up	2.63959867271324e-15	6.27274228583575e-11		F_vs_C	Nfe2l1	-0.343786	C_up	5.10952455001364e-24	1.21422741406524e-19		F_CD_vs_F	Ildr2	0.471125060418897	F_CD_up	4.85670309692072e-86	1.15414692395224e-81		F_CD_vs_F	B3galt5	-0.430517	F_up	3.81432405187347e-86	9.06435967687213e-82		F_CD_vs_C	Chrm2	0.461489269370996	F_CD_up	4.85279181492434e-26	1.15321744689862e-21		F_CD_vs_C	Osbp2	-0.283362	C_up	8.95443800768925e-48	2.12793264814727e-43
F_vs_C	Il6st	0.391390449201937	F_up	3.63435330602856e-15	8.63667719644626e-11		F_vs_C	Ppargc1a	-0.279577	C_up	6.66138015605445e-24	1.58301038028478e-19		F_CD_vs_F	Icam5	1.13328520033254	F_CD_up	5.53086795136779e-86	1.31435545996304e-81		F_CD_vs_F	Immp2l	-0.488872	F_up	7.8754074758523e-86	1.87151183256154e-81		F_CD_vs_C	Bcl11b	0.349241358959666	F_CD_up	6.37033646640733e-26	1.51384675787704e-21		F_CD_vs_C	Xpo5	-0.254606	C_up	1.68795811950115e-47	4.01126367518254e-43
F_vs_C	Hip1	0.273573503125921	F_up	3.67338152068931e-15	8.72942384576608e-11		F_vs_C	Dynll2	-0.394439	C_up	6.78098007129764e-24	1.61143210414317e-19		F_CD_vs_F	Olfm2	0.721023351996547	F_CD_up	9.79417327541517e-86	2.32748733716966e-81		F_CD_vs_F	Ikzf2	-0.449507	F_up	1.44145876158186e-85	3.42548260102313e-81		F_CD_vs_C	Tubb3	0.506803920244515	F_CD_up	9.43104003887481e-26	2.24119235483821e-21		F_CD_vs_C	Zfp945	-0.260788	C_up	2.609652718532e-47	6.20157872031944e-43
F_vs_C	Zfp236	0.290004624813205	F_up	3.83265618205166e-15	9.10792415102755e-11		F_vs_C	Camk2n1	-0.327209	C_up	8.81764569065712e-24	2.09542532192776e-19		F_CD_vs_F	Shisa9	0.265196611182128	F_CD_up	4.3886753971112e-85	1.04292482136951e-80		F_CD_vs_F	Ppm1d	-0.742667	F_up	1.67905318843528e-85	3.99010199699761e-81		F_CD_vs_C	Cisd2	0.429478867296822	F_CD_up	9.72913555741955e-26	2.31203177386518e-21		F_CD_vs_C	C030029H02Rik	-0.550268	C_up	2.97944228422661e-47	7.08034664423612e-43
F_vs_C	Polr2a	0.32625138417273	F_up	5.44652688969975e-15	1.29431265006825e-10		F_vs_C	Gpr155	-0.282358	C_up	1.19609225011889e-23	2.84239362318254e-19		F_CD_vs_F	Rpl15	1.04154126772754	F_CD_up	8.33409582111057e-85	1.98051453092872e-80		F_CD_vs_F	Anapc1	-0.32672	F_up	1.68950078714426e-85	4.01492967056961e-81		F_CD_vs_C	Slc5a3	0.558609647898292	F_CD_up	2.09578812634282e-25	4.98043090344108e-21		F_CD_vs_C	Pccb	-0.301738	C_up	3.24703412523747e-47	7.71625189521433e-43
F_vs_C	Tpp1	0.421281192678224	F_up	5.90536717685345e-15	1.40335145590745e-10		F_vs_C	Zfp945	-0.344613	C_up	1.3800998254628e-23	3.2796692252298e-19		F_CD_vs_F	Plekhg5	0.777908232456357	F_CD_up	2.34210703893895e-84	5.56578316733452e-80		F_CD_vs_F	Phyhd1	-0.674274	F_up	4.06675487676731e-85	9.66423628914984e-81		F_CD_vs_C	Cldn11	0.650507280240345	F_CD_up	2.52965464090601e-25	6.01147128864905e-21		F_CD_vs_C	Tmem62	-0.356352	C_up	3.45555182555566e-47	8.21177335825047e-43
F_vs_C	Arhgap23	0.283810031867096	F_up	6.32570274327137e-15	1.50323999991101e-10		F_vs_C	Gabra3	-0.25291	C_up	2.73776636048334e-23	6.5060279790526e-19		F_CD_vs_F	Npdc1	0.705294369053553	F_CD_up	2.34506942408359e-84	5.57282297939223e-80		F_CD_vs_F	Ppp6r2	-0.387336	F_up	5.66935166914025e-85	1.34726473065449e-80		F_CD_vs_C	Selenow	0.557036566879389	F_CD_up	2.64702812416046e-25	6.29039763425492e-21		F_CD_vs_C	Mipol1	-0.29175	C_up	4.26656869040856e-47	1.01390738358869e-42
F_vs_C	Rhoa	0.282129480661286	F_up	6.89957547991932e-15	1.63961511704803e-10		F_vs_C	Adra1a	-0.561908	C_up	3.11121376456767e-23	7.39348839011862e-19		F_CD_vs_F	6430590A07Rik	1.15313175138753	F_CD_up	2.79408274904549e-84	6.63985824483171e-80		F_CD_vs_F	Diaph2	-0.359289	F_up	9.47826320844239e-85	2.25241446885425e-80		F_CD_vs_C	Kctd13	0.583635994932618	F_CD_up	2.6692805647593e-25	6.34327833409399e-21		F_CD_vs_C	Tango6	-0.339797	C_up	1.03073556228597e-46	2.44943999021639e-42
F_vs_C	Tmem234	0.288501112910601	F_up	7.08252632185109e-15	1.68309155512469e-10		F_vs_C	Chd5	-0.308618	C_up	3.65154949425873e-23	8.67754221815645e-19		F_CD_vs_F	C030017B01Rik	1.05265774459548	F_CD_up	3.07592566047353e-84	7.3096297395493e-80		F_CD_vs_F	Setd2	-0.305815	F_up	1.01649714118677e-84	2.41560380631623e-80		F_CD_vs_C	Iqsec3	0.457639759649657	F_CD_up	2.76747809284269e-25	6.57663493983136e-21		F_CD_vs_C	Per3	-0.27756	C_up	2.68087767922958e-46	6.37083771692118e-42
F_vs_C	Ypel2	0.251127121359269	F_up	7.27178730481463e-15	1.72806753511615e-10		F_vs_C	Gabra5	-0.35663	C_up	7.62458832280509e-23	1.8119071690314e-18		F_CD_vs_F	Bex2	0.990422799519294	F_CD_up	3.57709487184519e-84	8.50060825345291e-80		F_CD_vs_F	Zfp652	-0.412075	F_up	2.02520885119239e-84	4.8127063139736e-80		F_CD_vs_C	Lmo4	0.473186465761331	F_CD_up	3.67490926437756e-25	8.73305437586685e-21		F_CD_vs_C	Dusp16	-0.489847	C_up	3.47216372788599e-46	8.25124988294826e-42
F_vs_C	Kpna4	0.272954480356846	F_up	8.06411827843116e-15	1.91635706768638e-10		F_vs_C	Ppp3r1	-0.255953	C_up	9.09938716450601e-23	2.16237836577321e-18		F_CD_vs_F	Sipa1l1	0.318736362719456	F_CD_up	6.73321563418252e-84	1.60008136330713e-79		F_CD_vs_F	Bicra	-0.335363	F_up	2.04234451427556e-84	4.85342750372443e-80		F_CD_vs_C	Gm44257	0.693291137475373	F_CD_up	4.88533478446419e-25	1.16095095818007e-20		F_CD_vs_C	Smad4	-0.259398	C_up	5.72366420772421e-46	1.36017156232358e-41
F_vs_C	Bbx	0.256874351063528	F_up	8.46365405670306e-15	2.01130275003491e-10		F_vs_C	Slitrk4	-0.381584	C_up	1.15227488316441e-22	2.73826603235191e-18		F_CD_vs_F	Resp18	1.78531092219492	F_CD_up	1.93871755010821e-83	4.60716838607715e-79		F_CD_vs_F	Jpx	-0.376451	F_up	2.23324221320163e-84	5.30707679545236e-80		F_CD_vs_C	Hcn2	0.640093772612725	F_CD_up	5.75840458957899e-25	1.36842726666755e-20		F_CD_vs_C	Neurl1a	-0.390999	C_up	6.47012867993804e-46	1.53756137950048e-41
F_vs_C	Gigyf1	0.258141834148865	F_up	8.50421755262601e-15	2.02094225920604e-10		F_vs_C	Sntg2	-0.350427	C_up	2.45477895533641e-22	5.83353670946145e-18		F_CD_vs_F	Oaz1	0.829617210977819	F_CD_up	2.42244566026837e-83	5.75669986706177e-79		F_CD_vs_F	Dlg1	-0.271665	F_up	5.76394685924519e-84	1.36974433163103e-79		F_CD_vs_C	Shkbp1	0.59027048555384	F_CD_up	5.82001773152767e-25	1.38306901372024e-20		F_CD_vs_C	Smarcal1	-0.321868	C_up	7.6552488872478e-46	1.81919334556557e-41
F_vs_C	Sft2d1	0.4506144293715	F_up	9.83708362383816e-15	2.3376845523689e-10		F_vs_C	Susd1	-0.423389	C_up	3.63839153678195e-22	8.64627364800861e-18		F_CD_vs_F	Galnt18	0.252017681635649	F_CD_up	6.49398756971833e-83	1.54323120606786e-78		F_CD_vs_F	Ubr1	-0.334371	F_up	9.58025423222259e-84	2.27665161574538e-79		F_CD_vs_C	Tshz2	0.471529951230081	F_CD_up	5.89486779068736e-25	1.40085638177894e-20		F_CD_vs_C	Cars	-0.274706	C_up	9.7106260461306e-46	2.30763317360247e-41
F_vs_C	Zbtb44	0.265991287346292	F_up	1.01612135011488e-14	2.41471077641301e-10		F_vs_C	Fcho1	-0.42624	C_up	3.86130434647566e-22	9.17600364896477e-18		F_CD_vs_F	Gfra2	0.877508911134053	F_CD_up	7.79221766315017e-83	1.85174260547101e-78		F_CD_vs_F	Fnbp4	-0.355897	F_up	2.87353331850265e-83	6.8286645780897e-79		F_CD_vs_C	Npas2	0.368021661712519	F_CD_up	6.22398710283893e-25	1.47906829511864e-20		F_CD_vs_C	1700012D14Rik	-0.276768	C_up	1.75066267880964e-45	4.16027478992324e-41
F_vs_C	Rgl2	0.428281408990531	F_up	1.07147028816636e-14	2.54624199279853e-10		F_vs_C	Uchl1	-0.426069	C_up	3.86303521299573e-22	9.18011688016305e-18		F_CD_vs_F	Csgalnact1	0.525343228758614	F_CD_up	1.02431410990643e-82	2.43418005078164e-78		F_CD_vs_F	Shf	-1.15236	F_up	3.03986047107041e-83	7.22392442345173e-79		F_CD_vs_C	Snrnp48	0.301666116111861	F_CD_up	8.54991357337922e-25	2.03180146157784e-20		F_CD_vs_C	Ubap1l	-0.338513	C_up	1.90050783299943e-45	4.51636681433984e-41
F_vs_C	Ubr4	0.259466534196315	F_up	1.12638149360272e-14	2.6767329813975e-10		F_vs_C	Tiam2	-0.272107	C_up	3.89735521841927e-22	9.26167494105156e-18		F_CD_vs_F	Syngr3	0.964425763945632	F_CD_up	3.84830451277535e-82	9.14511084415934e-78		F_CD_vs_F	N4bp2	-0.357191	F_up	3.04991054940902e-83	7.2478074296156e-79		F_CD_vs_C	Satb1	0.365240707813114	F_CD_up	8.89088891830783e-25	2.11283084254667e-20		F_CD_vs_C	Snapc4	-0.287936	C_up	2.13912492826339e-45	5.08341647952511e-41
F_vs_C	Akr1a1	0.341442673409274	F_up	1.3607555388586e-14	3.23369946254357e-10		F_vs_C	Pfn2	-0.393366	C_up	4.04050516603525e-22	9.60185647656617e-18		F_CD_vs_F	Fhl2	0.949638758908339	F_CD_up	4.83414489751345e-82	1.1487861934451e-77		F_CD_vs_F	Tnks	-0.335533	F_up	3.33196339940974e-83	7.91807782235731e-79		F_CD_vs_C	Crebzf	0.383095210695297	F_CD_up	1.134282059351e-24	2.69550788584171e-20		F_CD_vs_C	Tbc1d8	-0.273126	C_up	5.57745017778401e-45	1.32542526024859e-40
F_vs_C	Dcakd	0.390273292041087	F_up	1.61074938434726e-14	3.82778483696282e-10		F_vs_C	Map9	-0.338345	C_up	1.53473635764725e-21	3.64714748031293e-17		F_CD_vs_F	Pdlim7	0.899966723853979	F_CD_up	1.53726585756806e-81	3.65315858392475e-77		F_CD_vs_F	Pkd2	-0.346958	F_up	4.12550989715776e-83	9.8038617196057e-79		F_CD_vs_C	Sorbs2os	0.756307095147631	F_CD_up	1.17413905048145e-24	2.79022403956413e-20		F_CD_vs_C	Pcnt	-0.323152	C_up	6.6783165589506e-45	1.58703514706902e-40
F_vs_C	Nfkb1	0.301062312484116	F_up	1.85702912400616e-14	4.41304401028823e-10		F_vs_C	Dbn1	-0.273631	C_up	3.2687676321445e-21	7.76789940102818e-17		F_CD_vs_F	Atpif1	1.01511700380839	F_CD_up	1.6103326699435e-81	3.82679455685373e-77		F_CD_vs_F	Kmt5b	-0.330613	F_up	4.30481978570989e-83	1.0229973738761e-78		F_CD_vs_C	4930509J09Rik	0.865475218116697	F_CD_up	1.48007631667474e-24	3.51725335894585e-20		F_CD_vs_C	Caskin1	-0.295404	C_up	8.37172448603723e-45	1.98945660686189e-40
F_vs_C	Abcg1	0.293204923475799	F_up	1.98753453804006e-14	4.72317707619839e-10		F_vs_C	Cdh9	-0.295605	C_up	4.05688073308849e-21	9.64077137411148e-17		F_CD_vs_F	Hecw1	0.312163510192682	F_CD_up	3.17819184338155e-81	7.55265509661191e-77		F_CD_vs_F	4930420G21Rik	-0.664126	F_up	6.96627114011019e-83	1.65546467373579e-78		F_CD_vs_C	Phyhd1	0.583175742392233	F_CD_up	1.94307159325066e-24	4.61751533420088e-20		F_CD_vs_C	Usp6nl	-0.276213	C_up	9.37236339156293e-45	2.22724843637101e-40
F_vs_C	Scaf11	0.267941479714744	F_up	2.01430548520025e-14	4.78679555502986e-10		F_vs_C	2900097C17Rik	-0.407863	C_up	4.70312954781227e-21	1.11765170574211e-16		F_CD_vs_F	Sumo2	0.627664995093895	F_CD_up	6.13000813847998e-81	1.45673513402838e-76		F_CD_vs_F	Fto	-0.265607	F_up	2.67484938482623e-82	6.35651207810105e-78		F_CD_vs_C	Xrcc6	0.641060515601745	F_CD_up	2.28757721645781e-24	5.43619849719033e-20		F_CD_vs_C	Nipsnap2	-0.251444	C_up	1.56300454599079e-44	3.71432400309252e-40
F_vs_C	Lman2l	0.29993329933411	F_up	2.16283358683278e-14	5.13975773574943e-10		F_vs_C	Sgtb	-0.348151	C_up	4.70315944720689e-21	1.11765881103425e-16		F_CD_vs_F	Csrnp3	0.315472403099504	F_CD_up	7.81509157600862e-81	1.85717836212269e-76		F_CD_vs_F	Mtmr3	-0.302505	F_up	2.68424597955324e-82	6.37884214581032e-78		F_CD_vs_C	Rps14	0.698125826662653	F_CD_up	2.47205778040624e-24	5.87459810935739e-20		F_CD_vs_C	2700049A03Rik	-0.288431	C_up	3.34995331680893e-44	7.96082906206474e-40
F_vs_C	Ddx31	0.609350599449275	F_up	2.87284944192614e-14	6.82703941379327e-10		F_vs_C	Itga8	-0.283978	C_up	6.16782457113573e-21	1.4657218310847e-16		F_CD_vs_F	Flrt3	0.827955499393774	F_CD_up	1.53037120383366e-80	3.63677412879032e-76		F_CD_vs_F	Phc2	-0.366815	F_up	3.49553816616742e-82	8.30679689808025e-78		F_CD_vs_C	1700024B18Rik	0.667447703715082	F_CD_up	2.82847620751339e-24	6.72159085953481e-20		F_CD_vs_C	Naa30	-0.282079	C_up	3.7274058890069e-44	8.857807354636e-40
F_vs_C	Endod1	0.331372323493551	F_up	3.12961092017535e-14	7.43720739070471e-10		F_vs_C	4930447C04Rik	-0.267876	C_up	6.82688760054687e-21	1.62234156939396e-16		F_CD_vs_F	Hlf	0.579450896044972	F_CD_up	1.60109125798822e-80	3.80483326548321e-76		F_CD_vs_F	Cemip2	-0.611099	F_up	4.31750988934817e-82	1.0260130501047e-77		F_CD_vs_C	4930415C11Rik	0.684959927598438	F_CD_up	4.19410363999993e-24	9.96686789009584e-20		F_CD_vs_C	Fbxl3	-0.255788	C_up	1.03161098291655e-43	2.45152033980289e-39
F_vs_C	Cep95	0.279078977846516	F_up	3.2229450190685e-14	7.65900654331439e-10		F_vs_C	Mmd	-0.292822	C_up	1.01923317881788e-20	2.42210572614282e-16		F_CD_vs_F	Eif1b	1.01303722332962	F_CD_up	2.20638328865685e-80	5.24324924716413e-76		F_CD_vs_F	Ube2h	-0.324683	F_up	4.40296364462402e-82	1.04632028050845e-77		F_CD_vs_C	Atp5b	0.476814173084698	F_CD_up	5.25018671216832e-24	1.24765437027968e-19		F_CD_vs_C	Slc9a5	-0.335867	C_up	1.33798985431748e-43	3.17959908980005e-39
F_vs_C	Vps54	0.270780856344036	F_up	5.2661233058461e-14	1.25144154240127e-09		F_vs_C	Gsdme	-0.376265	C_up	1.03197878692559e-20	2.45239438924998e-16		F_CD_vs_F	Tox	0.455782157670103	F_CD_up	3.80364814827323e-80	9.03898945955651e-76		F_CD_vs_F	Rbfox1	-0.315136	F_up	4.72185545157355e-82	1.12210172951194e-77		F_CD_vs_C	4930445B16Rik	0.857343907375563	F_CD_up	5.4629006103427e-24	1.29820370104184e-19		F_CD_vs_C	C330007P06Rik	-0.324978	C_up	1.36430320734922e-43	3.24213014194469e-39
F_vs_C	Pknox1	0.375316156313943	F_up	6.23707287506521e-14	1.4821779980305e-09		F_vs_C	Atcay	-0.251281	C_up	1.06731079606981e-20	2.5363573757803e-16		F_CD_vs_F	Rpl13	1.04609342155808	F_CD_up	6.78577695010366e-80	1.61257203442263e-75		F_CD_vs_F	Rev3l	-0.275805	F_up	1.08660136876621e-81	2.58219949273603e-77		F_CD_vs_C	Pigk	0.482361770618161	F_CD_up	6.77133654728912e-24	1.60914041709779e-19		F_CD_vs_C	Tmem178	-0.405179	C_up	2.80454001071155e-43	6.66470888145493e-39
F_vs_C	Dnm2	0.250789766222243	F_up	6.65833674593603e-14	1.58228714430424e-09		F_vs_C	Mras	-0.316855	C_up	2.03595167565035e-20	4.83823556201549e-16		F_CD_vs_F	Rbis	1.09828577298846	F_CD_up	9.73532738340445e-80	2.31350319939223e-75		F_CD_vs_F	Erbin	-0.298298	F_up	1.22949664573957e-81	2.92177582893553e-77		F_CD_vs_C	Bhlhb9	0.48265293905049	F_CD_up	1.12068515921009e-23	2.66319621234685e-19		F_CD_vs_C	Alg6	-0.253392	C_up	3.41475093533737e-43	8.11481412273573e-39
F_vs_C	Tbc1d8	0.363514649983864	F_up	8.11214289815329e-14	1.92776963831715e-09		F_vs_C	Sycp2	-0.430095	C_up	2.10431098598763e-20	5.00068462710101e-16		F_CD_vs_F	5330417C22Rik	0.556098898826909	F_CD_up	1.02383131528042e-79	2.43303273763239e-75		F_CD_vs_F	Zranb1	-0.378204	F_up	1.80376093705742e-81	4.28645749082324e-77		F_CD_vs_C	Slc25a27	0.354349811303588	F_CD_up	1.51553374838906e-23	3.60151439967175e-19		F_CD_vs_C	Afg3l1	-0.256794	C_up	3.70232641037355e-43	8.79820848161171e-39
F_vs_C	Ski	0.341154582678892	F_up	8.59480366589364e-14	2.04246914316296e-09		F_vs_C	Gas2	-0.276243	C_up	2.69498572374157e-20	6.40436407389948e-16		F_CD_vs_F	Igsf8	0.806809100109105	F_CD_up	1.65666139568825e-79	3.93689014071355e-75		F_CD_vs_F	Agps	-0.363268	F_up	2.34458450838e-81	5.57167062571424e-77		F_CD_vs_C	Adipor2	0.496032719101235	F_CD_up	1.94661649147292e-23	4.62593943033624e-19		F_CD_vs_C	Tle2	-0.459949	C_up	4.47304447276979e-43	1.06297428850901e-38
F_vs_C	Tmed5	0.303041778312062	F_up	9.61467024139593e-14	2.28483023616533e-09		F_vs_C	Stk32c	-0.392762	C_up	2.79308728369953e-20	6.63749262098357e-16		F_CD_vs_F	Chrm1	1.03233198099794	F_CD_up	5.26569504155464e-79	1.25133976967504e-74		F_CD_vs_F	A230057D06Rik	-0.279886	F_up	2.86798373344463e-81	6.81547654415783e-77		F_CD_vs_C	Gm11149	0.587790667726325	F_CD_up	2.16797970230469e-23	5.15198696455686e-19		F_CD_vs_C	Cirbp	-0.29513	C_up	1.96535530024211e-42	4.67047033549535e-38
F_vs_C	Gm12905	0.312327030539077	F_up	9.83683492097716e-14	2.33762545062101e-09		F_vs_C	3110021N24Rik	-0.297225	C_up	6.23409384376788e-20	1.481470061033e-15		F_CD_vs_F	Ociad2	1.05362329834958	F_CD_up	6.03610953560422e-79	1.43442107004099e-74		F_CD_vs_F	Arhgap23	-0.461886	F_up	3.09231095675883e-81	7.34856775764168e-77		F_CD_vs_C	Txndc15	0.568387962321959	F_CD_up	2.40252933562771e-23	5.70937071318569e-19		F_CD_vs_C	1110019D14Rik	-0.359829	C_up	3.05807268046606e-42	7.26720391785956e-38
F_vs_C	Myh9	0.306855479590775	F_up	1.04923010799495e-13	2.49339042863919e-09		F_vs_C	C2cd2	-0.26097	C_up	6.56022352076504e-20	1.5589715174746e-15		F_CD_vs_F	Shank2	0.313923938378667	F_CD_up	6.85838179089522e-79	1.62982584878834e-74		F_CD_vs_F	Kif13b	-0.251569	F_up	3.23469000812758e-81	7.68691733531438e-77		F_CD_vs_C	Gjc3	0.448486263561986	F_CD_up	2.75258526879141e-23	6.54124363275591e-19		F_CD_vs_C	Gabrd	-0.579949	C_up	6.73181917707226e-42	1.59974950923945e-37
F_vs_C	St13	0.254179864799464	F_up	1.31406108182119e-13	3.12273475483988e-09		F_vs_C	Slc4a8	-0.365631	C_up	8.27758380456351e-20	1.96708501531647e-15		F_CD_vs_F	Grm8	0.307119110675647	F_CD_up	7.61370756489297e-79	1.80932146572117e-74		F_CD_vs_F	Lrba	-0.263686	F_up	3.89940372175111e-81	9.26654300436934e-77		F_CD_vs_C	Fmnl1	0.556305639390393	F_CD_up	3.52554214143178e-23	8.37809834489849e-19		F_CD_vs_C	Tacc2	-0.281454	C_up	7.74165858645288e-42	1.83972774648466e-37
F_vs_C	Plekhm2	0.356304446598953	F_up	1.3814949210944e-13	3.28298453048873e-09		F_vs_C	Hs3st4	-0.254623	C_up	8.81890015806929e-20	2.09572343356359e-15		F_CD_vs_F	Htr1f	0.590643998654132	F_CD_up	1.12497480735193e-78	2.67339013219112e-74		F_CD_vs_F	Zfp445	-0.301854	F_up	5.61092563955648e-81	1.3333803689842e-76		F_CD_vs_C	Sulf2	0.469921986144435	F_CD_up	3.6059218466706e-23	8.56911267642801e-19		F_CD_vs_C	Brcc3	-0.360318	C_up	1.00775059390637e-41	2.3948185113591e-37
F_vs_C	Hcn2	0.317959178109533	F_up	1.40215855297785e-13	3.33208958529656e-09		F_vs_C	Gm15952	-0.383184	C_up	1.04606629944311e-19	2.48587195399661e-15		F_CD_vs_F	Gm20646	1.14185345161958	F_CD_up	2.1336688893614e-78	5.07045074867843e-74		F_CD_vs_F	Nsmce2	-0.347641	F_up	8.34314635125056e-81	1.98266529891118e-76		F_CD_vs_C	Setd4	0.510493754300511	F_CD_up	3.92817383007768e-23	9.3349122897966e-19		F_CD_vs_C	Tbc1d16	-0.417955	C_up	6.97081620872615e-41	1.65654476384168e-36
F_vs_C	Arl5a	0.266696570139812	F_up	2.09539358027044e-13	4.97949330415468e-09		F_vs_C	Pank1	-0.274835	C_up	1.47219936422186e-19	3.49853456913683e-15		F_CD_vs_F	Fam131a	0.800668879457191	F_CD_up	5.29281424775321e-78	1.25778437783607e-73		F_CD_vs_F	Phkb	-0.319944	F_up	9.17648166732463e-81	2.18069910342303e-76		F_CD_vs_C	Ptma	0.387093942174435	F_CD_up	4.07822637369744e-23	9.69149715445461e-19		F_CD_vs_C	Nab1	-0.370375	C_up	7.49312331279616e-41	1.78066582405288e-36
F_vs_C	Zup1	0.333732099813975	F_up	2.92531932342581e-13	6.95172884018909e-09		F_vs_C	Caskin1	-0.468301	C_up	1.61256382066404e-19	3.83209666342603e-15		F_CD_vs_F	Sqle	1.2108934690076	F_CD_up	5.90139609914623e-78	1.40240776900111e-73		F_CD_vs_F	Wdfy1	-0.429818	F_up	2.16999866027257e-80	5.15678481627175e-76		F_CD_vs_C	2210408F21Rik	0.275727403321125	F_CD_up	5.56033691818716e-23	1.321358465238e-18		F_CD_vs_C	Crhr1	-0.616563	C_up	1.91720814425544e-40	4.55605343400862e-36
F_vs_C	Gm12353	0.276335854362515	F_up	3.90568397488993e-13	9.28146739792843e-09		F_vs_C	Nlgn3	-0.365699	C_up	2.06322962023245e-19	4.9030588695204e-15		F_CD_vs_F	Fnbp1l	0.421614591129548	F_CD_up	2.09543380963974e-77	4.97958890522788e-73		F_CD_vs_F	Aff1	-0.544821	F_up	2.70269829205146e-80	6.42269222123109e-76		F_CD_vs_C	Mllt11	0.555583729576235	F_CD_up	6.08821022965844e-23	1.44680227897603e-18		F_CD_vs_C	Pdhx	-0.266277	C_up	8.4381476542883e-40	2.00524140856507e-35
F_vs_C	Smc1a	0.272829537515259	F_up	4.73354659960767e-13	1.12488001393077e-08		F_vs_C	Bcan	-0.689312	C_up	3.4391759345129e-19	8.17285769077645e-15		F_CD_vs_F	Chgb	0.590935552708996	F_CD_up	3.08173229326814e-77	7.3234286217224e-73		F_CD_vs_F	Cnot4	-0.314844	F_up	5.63193191795903e-80	1.33837230098378e-75		F_CD_vs_C	Gm30054	0.704529883432105	F_CD_up	7.1781653384104e-23	1.70581921101985e-18		F_CD_vs_C	Fancc	-0.272312	C_up	1.80008589151933e-39	4.27772411260653e-35
F_vs_C	Snap23	0.333471394791424	F_up	6.3350451098354e-13	1.50546011990128e-08		F_vs_C	Prex2	-0.74027	C_up	3.45858055784504e-19	8.21897083766295e-15		F_CD_vs_F	Nr4a1	0.672668231569758	F_CD_up	5.87900877499082e-77	1.39708764528882e-72		F_CD_vs_F	Rb1cc1	-0.312175	F_up	8.56547411432006e-80	2.03549926852702e-75		F_CD_vs_C	Clstn1	0.296247628730875	F_CD_up	8.65417663480139e-23	2.0565785354942e-18		F_CD_vs_C	Scyl3	-0.263863	C_up	2.37827384283749e-39	5.651729960119e-35
F_vs_C	Sfmbt1	0.254297967783464	F_up	6.95147492829327e-13	1.65194850195961e-08		F_vs_C	Gm47591	-0.314827	C_up	4.87444407461651e-19	1.15836288989187e-14		F_CD_vs_F	Canx	0.477039876957232	F_CD_up	1.16871471122709e-76	2.77733363976006e-72		F_CD_vs_F	Thoc2	-0.277616	F_up	1.32564066441014e-79	3.15025247490425e-75		F_CD_vs_C	Hexb	1.02626114843896	F_CD_up	2.33081207214255e-22	5.53894180823956e-18		F_CD_vs_C	Lrig1	-0.381674	C_up	4.69983004277618e-39	1.11686761136533e-34
F_vs_C	Snx18	0.440944209862788	F_up	7.19485885305196e-13	1.70978625783927e-08		F_vs_C	Plpp3	-0.689553	C_up	5.13909715347838e-19	1.2212550475526e-14		F_CD_vs_F	Atp1a1	0.43328213763724	F_CD_up	1.39320967599554e-76	3.31082347403581e-72		F_CD_vs_F	Ophn1	-0.420968	F_up	1.38132447558442e-79	3.28257948377881e-75		F_CD_vs_C	Morf4l2	0.510688717039844	F_CD_up	2.41297523505794e-22	5.7341943485917e-18		F_CD_vs_C	Zscan18	-0.259714	C_up	4.98206244277728e-39	1.18393731890159e-34
F_vs_C	Tmem184b	0.298060140942435	F_up	7.25428148837271e-13	1.72390745289689e-08		F_vs_C	Nim1k	-0.443679	C_up	8.36512734455203e-19	1.98788886215934e-14		F_CD_vs_F	Ak5	0.346665804812529	F_CD_up	3.42350352213535e-76	8.13561377000245e-72		F_CD_vs_F	Bcas3	-0.274991	F_up	2.15010499695433e-79	5.10950951476228e-75		F_CD_vs_C	Sncb	0.484344258164907	F_CD_up	2.57872644453154e-22	6.12808552278476e-18		F_CD_vs_C	Gm10125	-0.25305	C_up	8.24516239615461e-39	1.95938039182218e-34
F_vs_C	Slc38a10	0.27731715905618	F_up	1.27140677156101e-12	3.02137105193759e-08		F_vs_C	Rgs20	-0.412149	C_up	8.63878664408234e-19	2.05292125809973e-14		F_CD_vs_F	Angptl2	1.1460119628687	F_CD_up	3.56772355352287e-76	8.47833825259174e-72		F_CD_vs_F	Med13	-0.309722	F_up	2.3668243973005e-79	5.62452149774491e-75		F_CD_vs_C	Lgmn	0.658100723932454	F_CD_up	3.02221694482887e-22	7.18199634769134e-18		F_CD_vs_C	Efcab2	-0.281408	C_up	8.25476258339402e-39	1.96166178031775e-34
F_vs_C	Gm26944	0.392481609699978	F_up	1.37753948669946e-12	3.27358483619259e-08		F_vs_C	Nphp4	-0.262654	C_up	1.04147765758101e-18	2.4749675054755e-14		F_CD_vs_F	4930445B16Rik	1.3672276564798	F_CD_up	7.10414650619949e-76	1.68822937573325e-71		F_CD_vs_F	Sos2	-0.351666	F_up	5.79711250613131e-79	1.37762581595704e-74		F_CD_vs_C	Pcyt2	0.398696491411554	F_CD_up	3.8738185541767e-22	9.20574241214551e-18		F_CD_vs_C	Cdyl	-0.294773	C_up	2.24883099247001e-38	5.34412197050572e-34
F_vs_C	Wipf2	0.268910524032337	F_up	3.40007983342354e-12	8.07994971614771e-08		F_vs_C	Cox4i1	-0.35459	C_up	1.10024126721783e-18	2.61461334741646e-14		F_CD_vs_F	Hs3st2	0.885525685159909	F_CD_up	1.62073573432984e-75	3.85151639906142e-71		F_CD_vs_F	Ctcf	-0.425887	F_up	6.77339915638301e-79	1.60963057552286e-74		F_CD_vs_C	Laptm4a	0.505611412332469	F_CD_up	4.25487651098567e-22	1.01112885407063e-17		F_CD_vs_C	Sel1l3	-0.365581	C_up	5.13316440233662e-38	1.21984518857128e-33
F_vs_C	Ptchd1	0.557520989151798	F_up	4.59496016921623e-12	1.09194633461254e-07		F_vs_C	Tmem44	-0.375855	C_up	1.62477194552735e-18	3.8611080513512e-14		F_CD_vs_F	Cnih1	0.997446568231939	F_CD_up	1.89046176205725e-75	4.49249333135284e-71		F_CD_vs_F	Rock1	-0.28828	F_up	8.25222948204594e-79	1.9610598141134e-74		F_CD_vs_C	Sema3e	0.408869573028686	F_CD_up	5.91583231879088e-22	1.40583839223746e-17		F_CD_vs_C	Mtch2	-0.254184	C_up	6.15773556461544e-38	1.46332427957521e-33
F_vs_C	Fth1	0.329666523658714	F_up	5.0468058956301e-12	1.19932295303754e-07		F_vs_C	Tox3	-0.309248	C_up	2.25047047936327e-18	5.34801804715889e-14		F_CD_vs_F	Nwd2	0.313073823425927	F_CD_up	2.06354527685444e-75	4.90380899591689e-71		F_CD_vs_F	Ddx6	-0.303164	F_up	3.4414121230415e-78	8.17817176919582e-74		F_CD_vs_C	Sf3b6	0.639058701145217	F_CD_up	5.98669129027523e-22	1.42267731822101e-17		F_CD_vs_C	Ano10	-0.302927	C_up	8.55842035524888e-38	2.03382301322134e-33
F_vs_C	Mtmr4	0.287415914824769	F_up	5.82513446581962e-12	1.38428495445737e-07		F_vs_C	Bmper	-0.362872	C_up	4.07999656822155e-18	9.6957038447217e-14		F_CD_vs_F	Gm10115	0.780828554193056	F_CD_up	6.05947997014395e-75	1.43997482010501e-70		F_CD_vs_F	Taf3	-0.438357	F_up	3.8624067685802e-78	9.17862344485399e-74		F_CD_vs_C	Rnft1	0.523562233872059	F_CD_up	7.46031554061612e-22	1.77286938507201e-17		F_CD_vs_C	Cacna1a	-0.254759	C_up	1.49629679365823e-37	3.55579970044941e-33
F_vs_C	Uba5	0.265917303818699	F_up	5.96841239034764e-12	1.41833352044221e-07		F_vs_C	Nckap5	-0.534708	C_up	4.78876793616448e-18	1.13800281235013e-13		F_CD_vs_F	Tmem243	0.661492514616407	F_CD_up	6.6711827510853e-75	1.58533986896791e-70		F_CD_vs_F	Rbm33	-0.350863	F_up	8.22347014074512e-78	1.95422544424667e-73		F_CD_vs_C	Icam5	0.58599471533759	F_CD_up	7.97885758523535e-22	1.89609571655533e-17		F_CD_vs_C	Gm28320	-0.360157	C_up	5.43985886050644e-37	1.29272805961075e-32
F_vs_C	Tmem266	0.328644333322843	F_up	7.08614048397941e-12	1.68395042461287e-07		F_vs_C	Lama2	-0.274567	C_up	8.33443702513988e-18	1.98059561465424e-13		F_CD_vs_F	Pde4a	0.483281125239469	F_CD_up	7.42507226650181e-75	1.76449417341149e-70		F_CD_vs_F	Fbxl3	-0.409114	F_up	8.29979612329318e-78	1.97236355073939e-73		F_CD_vs_C	Clk2	0.496573454092476	F_CD_up	8.23757405108835e-22	1.95757709750063e-17		F_CD_vs_C	Stmn2	-0.314717	C_up	6.64462201797432e-37	1.57902797635142e-32
F_vs_C	Hif1a	0.529618121767402	F_up	9.34802584177771e-12	2.22146486104006e-07		F_vs_C	Paqr9	-0.336148	C_up	9.10037792299512e-18	2.16261380962056e-13		F_CD_vs_F	Pcdh15	0.270674313247946	F_CD_up	8.25475336282584e-75	1.96165958914193e-70		F_CD_vs_F	Aim2	-0.832334	F_up	1.59487178226169e-77	3.79005330336669e-73		F_CD_vs_C	Gfra2	0.496847747836129	F_CD_up	1.28023798294064e-21	3.04235754266013e-17		F_CD_vs_C	Tmem56	-0.319222	C_up	8.86660722095962e-37	2.10706053998884e-32
F_vs_C	Vrk1	0.302360685203001	F_up	9.48149768148374e-12	2.2531831090278e-07		F_vs_C	Gm17106	-0.296173	C_up	1.43319104335402e-17	3.4058351954265e-13		F_CD_vs_F	Gm10785	0.952559154267838	F_CD_up	1.46386175889009e-74	3.47872108382641e-70		F_CD_vs_F	Kcnc1	-0.531251	F_up	1.60552979573918e-77	3.81538100659459e-73		F_CD_vs_C	Naa20	0.469293514485274	F_CD_up	1.5014951888837e-21	3.56815316686323e-17		F_CD_vs_C	Gm20732	-0.314355	C_up	3.74411636542084e-36	8.89751813078609e-32
F_vs_C	Cst3	0.295171499175482	F_up	1.06688361757175e-11	2.5353422287975e-07		F_vs_C	Arhgef17	-0.297035	C_up	1.44029623020749e-17	3.42271996146508e-13		F_CD_vs_F	Dnaja2	0.653846025514876	F_CD_up	1.98017840735513e-74	4.70569596723874e-70		F_CD_vs_F	Adam10	-0.315407	F_up	2.25903764690931e-77	5.36837706411529e-73		F_CD_vs_C	Tub	0.432814884665647	F_CD_up	1.88819984280807e-21	4.48711810644911e-17		F_CD_vs_C	Igf2r	-0.284044	C_up	4.34728627488393e-36	1.03308911036342e-31
F_vs_C	Rragc	0.361622548719867	F_up	1.33642747161188e-11	3.17588624353847e-07		F_vs_C	Txndc15	-0.27641	C_up	2.20203661318766e-17	5.23291980757916e-13		F_CD_vs_F	Tspan3	0.701643103550304	F_CD_up	2.01805370477749e-74	4.79570282403323e-70		F_CD_vs_F	Ubr4	-0.385488	F_up	2.30384115911956e-77	5.47484813053173e-73		F_CD_vs_C	1810034E14Rik	0.637949793345981	F_CD_up	2.21213112536667e-21	5.25690840632136e-17		F_CD_vs_C	Gm16183	-0.277512	C_up	4.40805186658336e-36	1.04752944557487e-31
F_vs_C	Mtr	0.352619697498565	F_up	1.35313782538632e-11	3.21559672824805e-07		F_vs_C	Pgr	-0.354688	C_up	2.71948359554846e-17	6.46258081646136e-13		F_CD_vs_F	Gm1976	0.501438781057355	F_CD_up	3.60731420211635e-74	8.5724214699093e-70		F_CD_vs_F	Scaf8	-0.281374	F_up	2.42273249786789e-77	5.75738150793325e-73		F_CD_vs_C	Rab24	0.53567126405073	F_CD_up	2.44733256338517e-21	5.81584110362853e-17		F_CD_vs_C	Yes1	-0.275134	C_up	5.40277427644061e-36	1.28391527905335e-31
F_vs_C	Rhou	0.252875963185298	F_up	1.36744959779855e-11	3.24960722420847e-07		F_vs_C	Arntl2	-0.398436	C_up	3.10133294371548e-17	7.37000760744546e-13		F_CD_vs_F	Cox5a	1.01550131017164	F_CD_up	5.4564343229736e-74	1.29666705251145e-69		F_CD_vs_F	Srcin1	-0.257561	F_up	2.51248702991427e-77	5.97067417788828e-73		F_CD_vs_C	Omg	0.711734363216079	F_CD_up	3.11612811579824e-21	7.40516685438295e-17		F_CD_vs_C	Fancm	-0.324382	C_up	5.95933838853002e-36	1.41617717465027e-31
F_vs_C	Peli1	0.270995322641493	F_up	1.44714241093795e-11	3.43898922535295e-07		F_vs_C	Actn1	-0.276011	C_up	4.00866368282085e-17	9.52618837585547e-13		F_CD_vs_F	Kctd1	0.504527361758266	F_CD_up	7.83075244086134e-74	1.86090001004629e-69		F_CD_vs_F	Smg6	-0.320626	F_up	3.94856907857383e-77	9.38337955832284e-73		F_CD_vs_C	Bex2	0.587922315177856	F_CD_up	3.23613873854696e-21	7.69036009828299e-17		F_CD_vs_C	Mthfd1	-0.258458	C_up	7.22662947582782e-36	1.71733622863572e-31
F_vs_C	Pbdc1	0.314444292157779	F_up	2.18564188952363e-11	5.19395938626394e-07		F_vs_C	Zkscan2	-0.299351	C_up	4.37726120762113e-17	1.04021235337908e-12		F_CD_vs_F	Brip1os	0.837151594231389	F_CD_up	1.5702590348378e-73	3.73156357038855e-69		F_CD_vs_F	Clip1	-0.420275	F_up	5.68065492025916e-77	1.34995083525039e-72		F_CD_vs_C	Runx2	0.340897339323799	F_CD_up	4.01566363763473e-21	9.54282306847517e-17		F_CD_vs_C	Ephb2	-0.351973	C_up	3.52529874845084e-35	8.37751994581857e-31
F_vs_C	Hipk1	0.263871314825992	F_up	2.40501380856705e-11	5.71527481467874e-07		F_vs_C	Chpf2	-0.258096	C_up	4.85706469466424e-17	1.15423285404001e-12		F_CD_vs_F	Srp14	1.11897949385081	F_CD_up	2.87347352587797e-73	6.82852248689641e-69		F_CD_vs_F	Xpo6	-0.327457	F_up	6.37880324593281e-77	1.51585880336347e-72		F_CD_vs_C	Gtpbp2	0.54866391190346	F_CD_up	4.88221451583118e-21	1.16020945754212e-16		F_CD_vs_C	St8sia5	-0.451158	C_up	3.63632684331276e-35	8.64136711044844e-31
F_vs_C	Galnt10	0.298203724632786	F_up	2.82214015294265e-11	6.70653385945291e-07		F_vs_C	Tmx2	-0.312003	C_up	6.70144968222357e-17	1.59253250248361e-12		F_CD_vs_F	Timmdc1	0.797337331054101	F_CD_up	6.37957108567516e-73	1.51604127279985e-68		F_CD_vs_F	Polr2a	-0.493586	F_up	1.34456734211321e-76	3.19522983179784e-72		F_CD_vs_C	Tyro3	0.388249002089825	F_CD_up	5.01202068989123e-21	1.19105659674575e-16		F_CD_vs_C	Me2	-0.252514	C_up	5.45697789161778e-35	1.29679622616405e-30
F_vs_C	Csf2ra	0.474622509778141	F_up	2.98673587885666e-11	7.09767914251497e-07		F_vs_C	Sncb	-0.279508	C_up	1.42927231592722e-16	3.39652273156943e-12		F_CD_vs_F	Dtnbos	1.15836716477081	F_CD_up	8.5335271128463e-73	2.02790738309679e-68		F_CD_vs_F	Srcap	-0.364054	F_up	1.6323750899386e-76	3.87917616373008e-72		F_CD_vs_C	Arl8a	0.610036285655809	F_CD_up	6.25464136963777e-21	1.48635297508072e-16		F_CD_vs_C	Inpp1	-0.342514	C_up	5.6451403182022e-35	1.34151114521757e-30
F_vs_C	Sp3	0.258474686142035	F_up	4.9325536924634e-11	1.172172059477e-06		F_vs_C	Agfg2	-0.258638	C_up	1.5862803647234e-16	3.76963665872869e-12		F_CD_vs_F	Gm13944	0.95287494878259	F_CD_up	1.21970480679346e-72	2.89850650286397e-68		F_CD_vs_F	Parp8	-0.308885	F_up	2.5912259454054e-76	6.15778933666138e-72		F_CD_vs_C	Hagh	0.594234422530626	F_CD_up	6.46515220138591e-21	1.53637876913735e-16		F_CD_vs_C	Slc22a15	-0.35919	C_up	1.3494646054119e-34	3.20686768830084e-30
F_vs_C	Klf9	0.258760132948356	F_up	5.27407089737914e-11	1.25333020805318e-06		F_vs_C	B3gat1	-0.296076	C_up	4.51012359996098e-16	1.07178577229473e-11		F_CD_vs_F	Nenf	1.15015055342311	F_CD_up	1.24569390554984e-72	2.96026699714863e-68		F_CD_vs_F	Lrch3	-0.283983	F_up	5.23002487144128e-76	1.2428631104493e-71		F_CD_vs_C	Sar1b	0.514967558346472	F_CD_up	7.44283470374766e-21	1.76871523899859e-16		F_CD_vs_C	Arsg	-0.27355	C_up	1.38570180900523e-34	3.29298177892003e-30
F_vs_C	Nol4l	0.320196948259632	F_up	5.62808197071186e-11	1.33745739951997e-06		F_vs_C	Cfap54	-0.346441	C_up	1.40353464181391e-15	3.33535972280657e-11		F_CD_vs_F	Rer1	1.13757993876565	F_CD_up	1.52446503055529e-72	3.6227386986116e-68		F_CD_vs_F	Resf1	-0.516591	F_up	8.50282387580359e-76	2.02061106584596e-71		F_CD_vs_C	Gm32014	0.550914929634241	F_CD_up	8.49060240590107e-21	2.01770675573833e-16		F_CD_vs_C	Slc41a2	-0.255811	C_up	1.58854188205014e-34	3.77501092850395e-30
F_vs_C	Apaf1	0.371496466948946	F_up	5.80599729152253e-11	1.37973719635741e-06		F_vs_C	B4galnt4	-0.306519	C_up	1.71880851847755e-15	4.08457656331004e-11		F_CD_vs_F	Pianp	0.706133725078611	F_CD_up	1.92409249072138e-72	4.57241339495028e-68		F_CD_vs_F	Btaf1	-0.310726	F_up	1.3714538139161e-75	3.25912284339021e-71		F_CD_vs_C	Rmdn1	0.345703139034148	F_CD_up	9.39278084602213e-21	2.2321004402487e-16		F_CD_vs_C	Grk5	-0.316951	C_up	1.61901219051916e-34	3.84742056954974e-30
F_vs_C	Hspa5	0.257747029724239	F_up	5.95448044892054e-11	1.41502273388148e-06		F_vs_C	Cox19	-0.350759	C_up	1.87892997607524e-15	4.4650891951452e-11		F_CD_vs_F	Gda	0.626805957805837	F_CD_up	2.7590853640947e-72	6.55669045923465e-68		F_CD_vs_F	Eif2s3x	-0.452498	F_up	1.7321549276855e-75	4.11629297015183e-71		F_CD_vs_C	Psmc6	0.43148120395076	F_CD_up	1.0126001677648e-20	2.40634303867626e-16		F_CD_vs_C	Arhgef3	-0.313774	C_up	1.85536072597844e-34	4.40907922921517e-30
F_vs_C	Acer3	0.382048289251918	F_up	6.64048643665351e-11	1.57804519680634e-06		F_vs_C	Tfrc	-0.264202	C_up	6.29689411448013e-15	1.49639391736506e-10		F_CD_vs_F	Nlk	0.288641651504477	F_CD_up	3.93578236583347e-72	9.35299321416666e-68		F_CD_vs_F	Dock11	-0.448742	F_up	2.1593743179829e-75	5.13153712925455e-71		F_CD_vs_C	Rgl1	0.287318111109842	F_CD_up	1.02574506993965e-20	2.43758058420459e-16		F_CD_vs_C	Zmiz1	-0.253479	C_up	2.83644722994633e-34	6.74053319724447e-30
F_vs_C	Pou2f2	0.552778197132923	F_up	8.08991727433704e-11	1.92248794107345e-06		F_vs_C	Chst1	-0.253776	C_up	7.61982367323569e-15	1.81077489770773e-10		F_CD_vs_F	Cit	0.465031530498285	F_CD_up	8.3003916954404e-72	1.97250508250446e-67		F_CD_vs_F	Pld1	-0.419449	F_up	3.0654168380675e-75	7.28465657398361e-71		F_CD_vs_C	A930015D03Rik	0.375345788931141	F_CD_up	1.40731328444052e-20	3.34433928914446e-16		F_CD_vs_C	Mrps28	-0.289585	C_up	3.60386779824464e-34	8.56423143574856e-30
F_vs_C	Wdfy1	0.308214863026931	F_up	8.58021489250158e-11	2.03900226705407e-06		F_vs_C	Abcb9	-0.340627	C_up	7.92850320449862e-15	1.88412950151705e-10		F_CD_vs_F	Nell1	0.368854953384213	F_CD_up	9.1652188516345e-72	2.17802260790242e-67		F_CD_vs_F	Zmym5	-0.404115	F_up	4.82810700875054e-75	1.14735134955948e-70		F_CD_vs_C	Etv5	0.294252682081956	F_CD_up	1.4869234131649e-20	3.53352479904507e-16		F_CD_vs_C	Pms1	-0.360263	C_up	3.94958037550099e-33	9.38578280434055e-29
F_vs_C	Snx5	0.321841656003077	F_up	8.80462434869035e-11	2.09233093022278e-06		F_vs_C	Snapc4	-0.281088	C_up	8.40704720942842e-15	1.99785069884857e-10		F_CD_vs_F	Prmt8	0.661211489294659	F_CD_up	1.28575939667706e-71	3.05547863026337e-67		F_CD_vs_F	Pnpla7	-0.61368	F_up	5.43357842087302e-75	1.29123557593627e-70		F_CD_vs_C	Gm11418	0.780710571731013	F_CD_up	1.50491699083697e-20	3.57628473702497e-16		F_CD_vs_C	Porcn	-0.263251	C_up	1.14834301878447e-32	2.72892234983941e-28
F_vs_C	Plgrkt	0.445612278714545	F_up	8.80831133415694e-11	2.09320710544905e-06		F_vs_C	Ano8	-0.252574	C_up	1.59412962665496e-14	3.78828964478285e-10		F_CD_vs_F	Chst1	0.724247540673663	F_CD_up	1.37002556841344e-71	3.2557287607777e-67		F_CD_vs_F	Lnpep	-0.330337	F_up	5.89004923082209e-75	1.39971129921256e-70		F_CD_vs_C	Per2	0.323545581918237	F_CD_up	2.26057639308088e-20	5.3720337405174e-16		F_CD_vs_C	Clmn	-0.260356	C_up	1.9555915745982e-32	4.64726781787517e-28
F_vs_C	Sgpp2	0.330426053263528	F_up	9.09088138179178e-11	2.160357051569e-06		F_vs_C	Rnf220	-0.300894	C_up	1.73583984665014e-14	4.12504981157939e-10		F_CD_vs_F	Gm6994	1.24899497891723	F_CD_up	1.44420154133026e-71	3.43200054281723e-67		F_CD_vs_F	Baz1b	-0.318879	F_up	1.98650199352617e-74	4.7207233374156e-70		F_CD_vs_C	Tmed10	0.466086022683358	F_CD_up	2.63780527980636e-20	6.26848046693184e-16		F_CD_vs_C	Sgpp2	-0.44804	C_up	1.14213788528347e-30	2.71417647058764e-26
F_vs_C	Hbp1	0.262112430440978	F_up	1.01373026125224e-10	2.40902859283981e-06		F_vs_C	Psma4	-0.295267	C_up	1.83952233238802e-14	4.37144087068689e-10		F_CD_vs_F	C1ql3	1.04897570292537	F_CD_up	2.38409081596812e-71	5.66555341506665e-67		F_CD_vs_F	Gabrb2	-0.39954	F_up	2.4018355494313e-74	5.70772199966855e-70		F_CD_vs_C	Uba5	0.506207617234513	F_CD_up	2.65127427281028e-20	6.30048818190634e-16		F_CD_vs_C	Tmtc4	-0.282074	C_up	2.3266967649733e-30	5.52916219228254e-26
F_vs_C	Plekhh2	0.348144917218424	F_up	1.08685805867875e-10	2.58280949064417e-06		F_vs_C	Ccdc149	-0.296093	C_up	2.1031316639782e-14	4.9978820862778e-10		F_CD_vs_F	Tmtc1	0.380757992953396	F_CD_up	1.02653296000038e-70	2.4394529261449e-66		F_CD_vs_F	Rbfox3	-0.486212	F_up	2.68415796755893e-74	6.37863299410704e-70		F_CD_vs_C	Scn1b	0.359280360252939	F_CD_up	3.33990818319402e-20	7.93695780654227e-16		F_CD_vs_C	Arhgap6	-0.282509	C_up	5.15947373402545e-30	1.22609733815381e-25
F_vs_C	Slc44a2	0.284301825192341	F_up	1.42521012454652e-10	3.38686933997236e-06		F_vs_C	Emc10	-0.300075	C_up	3.04417833920481e-14	7.23418540528631e-10		F_CD_vs_F	Pfn2	0.920410059333824	F_CD_up	1.6168858373611e-70	3.84236750390492e-66		F_CD_vs_F	Trim2	-0.280601	F_up	3.295473964642e-74	7.83136432957524e-70		F_CD_vs_C	Fam173a	0.59922250689511	F_CD_up	3.34851674937192e-20	7.95741520320743e-16		F_CD_vs_C	Cnnm3	-0.251019	C_up	2.08830343293766e-28	4.96264427803306e-24
F_vs_C	Fbxw11	0.256633717497686	F_up	1.50549968901523e-10	3.57766946097579e-06		F_vs_C	Trub1	-0.263157	C_up	3.16876903857283e-14	7.53026274326447e-10		F_CD_vs_F	Txndc15	0.84479756987263	F_CD_up	2.52014680219286e-70	5.98887686073111e-66		F_CD_vs_F	Mindy2	-0.484023	F_up	6.58335160926221e-74	1.56446767642507e-69		F_CD_vs_C	Cdc42	0.294956961702931	F_CD_up	3.81516142887804e-20	9.06634961958578e-16		F_CD_vs_C	Ubtd2	-0.314365	C_up	4.7377504090318e-28	1.12587900720232e-23
F_vs_C	Tpd52	0.417782860264192	F_up	1.83901169473357e-10	4.37022739136486e-06		F_vs_C	Zmat3	-0.282716	C_up	4.91515542276703e-14	1.16803753466636e-09		F_CD_vs_F	Otulin	0.565830143698787	F_CD_up	4.57574482434533e-70	1.08738000005742e-65		F_CD_vs_F	Zfand6	-0.312183	F_up	7.9622436538385e-74	1.89214758189818e-69		F_CD_vs_C	Rhobtb2	0.402901254178905	F_CD_up	4.22508957973402e-20	1.00405028772799e-15		F_CD_vs_C	Rnf220	-0.414045	C_up	6.57498470901138e-28	1.56247936624946e-23
F_vs_C	Mllt6	0.261308902674827	F_up	2.01821078457066e-10	4.79607610845373e-06		F_vs_C	Gm16083	-0.313215	C_up	5.67558514976784e-14	1.34874605499083e-09		F_CD_vs_F	Gm49678	0.511849137226492	F_CD_up	4.68549292897097e-70	1.11346053964066e-65		F_CD_vs_F	Sema4d	-0.31261	F_up	9.40933881273084e-74	2.23603527545736e-69		F_CD_vs_C	Rrnad1	0.520025316893857	F_CD_up	4.87947030796191e-20	1.15955732398407e-15		F_CD_vs_C	Pde8a	-0.395667	C_up	1.02013176153173e-27	2.42424111810399e-23
F_vs_C	Ap3d1	0.286974804807021	F_up	2.26142628859725e-10	5.37405343222251e-06		F_vs_C	Mrps26	-0.329604	C_up	6.62344526169905e-14	1.57399553199016e-09		F_CD_vs_F	Dpm1	0.596633628390581	F_CD_up	6.95837573904992e-70	1.65358841062782e-65		F_CD_vs_F	Slmap	-0.341715	F_up	2.1341880870425e-73	5.0716845700478e-69		F_CD_vs_C	Cspg5	0.5567116427667	F_CD_up	6.09300682405807e-20	1.44794214166916e-15		F_CD_vs_C	Il18	-0.267199	C_up	4.07416866948834e-27	9.6818544261721e-23
F_vs_C	Dgkg	0.261008102264904	F_up	2.36343784140279e-10	5.61647368630959e-06		F_vs_C	Arhgef4	-0.38089	C_up	7.40447163289657e-14	1.75959863884154e-09		F_CD_vs_F	Ephx4	0.667396406328537	F_CD_up	1.89197010897594e-69	4.49607776697042e-65		F_CD_vs_F	Thada	-0.291219	F_up	2.4826997335936e-73	5.89988764691183e-69		F_CD_vs_C	Vxn	0.511776969711153	F_CD_up	6.09846874085891e-20	1.44924011157771e-15		F_CD_vs_C	Gm3294	-0.448407	C_up	6.31923990226208e-26	1.50170417037356e-21
F_vs_C	Tjap1	0.260237078001122	F_up	2.86572229155948e-10	6.81010245366194e-06		F_vs_C	Snx7	-0.297807	C_up	1.25290364643767e-13	2.97740022539448e-09		F_CD_vs_F	Scg2	1.12483068076826	F_CD_up	8.84132227469339e-69	2.10105182535814e-64		F_CD_vs_F	Arhgap17	-0.467199	F_up	3.11079666128227e-73	7.39249718587119e-69		F_CD_vs_C	Sntb2	0.322072438171918	F_CD_up	9.72665580718076e-20	2.31144248601844e-15		F_CD_vs_C	Casp8ap2	-0.316528	C_up	1.29370870120824e-25	3.07436935755126e-21
F_vs_C	Senp2	0.25242184209088	F_up	3.51721507936131e-10	8.35830991459423e-06		F_vs_C	Ss18l1	-0.33118	C_up	2.17780841351532e-13	5.1753439138778e-09		F_CD_vs_F	Xylt1	0.308899314844356	F_CD_up	2.76444993377396e-68	6.56943882262044e-64		F_CD_vs_F	Sec14l5	-0.418555	F_up	3.1162930040516e-73	7.40555869482821e-69		F_CD_vs_C	Mmp17	0.522702971023143	F_CD_up	9.80932785669618e-20	2.33108867186528e-15		F_CD_vs_C	Cep128	-0.299382	C_up	1.63198059114195e-24	3.87823867678972e-20
F_vs_C	Slc22a4	0.315343229143289	F_up	3.71941138181494e-10	8.83880920774503e-06		F_vs_C	Prkab2	-0.303	C_up	2.71483691592074e-13	6.45153844699405e-09		F_CD_vs_F	Sncb	0.763852131215132	F_CD_up	4.48346835922888e-68	1.06545142088715e-63		F_CD_vs_F	Bbs9	-0.32305	F_up	3.25294798067191e-73	7.73030558126873e-69		F_CD_vs_C	Kcnip2	0.493784083100199	F_CD_up	1.20438917896423e-19	2.86211044489059e-15		F_CD_vs_C	Prag1	-0.329628	C_up	3.46264132857564e-24	8.22862085322715e-20
F_vs_C	Ccdc191	0.294055500173315	F_up	4.97134595565577e-10	1.18139065290204e-05		F_vs_C	Slc36a4	-0.251963	C_up	2.7425573390508e-13	6.51741326052033e-09		F_CD_vs_F	Pparg	0.718841878428938	F_CD_up	6.33164713345961e-68	1.50465262479534e-63		F_CD_vs_F	Pign	-0.38188	F_up	7.14345281231481e-73	1.69757012631849e-68		F_CD_vs_C	C030017B01Rik	0.576241988990051	F_CD_up	1.24499644506987e-19	2.95860955206404e-15		F_CD_vs_C	Myo16	-0.256279	C_up	8.45179245768897e-24	2.00848395964521e-19
F_vs_C	Ahsa2	0.33073286973602	F_up	6.17500211425945e-10	1.46742750243261e-05		F_vs_C	Sema4a	-0.533183	C_up	3.21857570233065e-13	7.64862329901855e-09		F_CD_vs_F	Rpn1	0.82119708457615	F_CD_up	2.02915544684916e-67	4.82208500389234e-63		F_CD_vs_F	Dusp16	-0.513283	F_up	7.47758856307907e-73	1.77697414613011e-68		F_CD_vs_C	Brinp2	0.259842170621214	F_CD_up	2.33476689487815e-19	5.54834004898843e-15		F_CD_vs_C	Gm7854	-0.344444	C_up	3.98797906564711e-23	9.4770334516038e-19
F_vs_C	Polk	0.270716269474625	F_up	6.47126209938902e-10	1.53783072529881e-05		F_vs_C	Pdhx	-0.263286	C_up	3.530152473725e-13	8.38905433856009e-09		F_CD_vs_F	Lrfn2	0.481219211483986	F_CD_up	3.50534880939351e-67	8.33011091064274e-63		F_CD_vs_F	Usp47	-0.288606	F_up	1.08372872854322e-72	2.57537295051012e-68		F_CD_vs_C	Macrod2os1	0.582079899789609	F_CD_up	2.65991261187601e-19	6.32101633086214e-15		F_CD_vs_C	Dock1	-0.27671	C_up	6.87487031975353e-23	1.63374418278623e-18
F_vs_C	Gfod2	0.27093360336963	F_up	7.12434050152563e-10	1.69302827678255e-05		F_vs_C	Usp11	-0.253894	C_up	6.07922688399229e-13	1.44466747671193e-08		F_CD_vs_F	Adgrl2	0.411966110534888	F_CD_up	5.02102374732533e-67	1.19319608331439e-62		F_CD_vs_F	Wapl	-0.297733	F_up	1.13725820168839e-72	2.7025803904923e-68		F_CD_vs_C	Cadm4	0.588867376957951	F_CD_up	2.85193589799481e-19	6.77734046799487e-15		F_CD_vs_C	3010001F23Rik	-0.270911	C_up	1.43219421393728e-21	3.40346633000055e-17
F_vs_C	E130102H24Rik	0.267690991680685	F_up	7.22349461633193e-10	1.71659126062512e-05		F_vs_C	Slc35a1	-0.290838	C_up	6.26591681579736e-13	1.48903247210609e-08		F_CD_vs_F	Pcsk1	0.90611246789564	F_CD_up	1.00509757696909e-66	2.38851388190934e-62		F_CD_vs_F	Mvb12b	-0.286051	F_up	1.28854323777879e-72	3.06209415025751e-68		F_CD_vs_C	Marc2	0.696105788467633	F_CD_up	3.13203528490144e-19	7.44296865103978e-15		F_CD_vs_C	Lama2	-0.323959	C_up	2.81104278798807e-19	6.68016208137484e-15
F_vs_C	St3gal2	0.329816477016942	F_up	8.26135827802622e-10	1.96322918119015e-05		F_vs_C	Morn1	-0.257308	C_up	6.55672372046543e-13	1.5581398249314e-08		F_CD_vs_F	Gabbr2	0.254965225511223	F_CD_up	1.47306058003513e-66	3.50058116239548e-62		F_CD_vs_F	Plekhh1	-0.374259	F_up	1.31972069015601e-72	3.13618424808675e-68		F_CD_vs_C	Ripor2	0.380986566237676	F_CD_up	3.51487393719377e-19	8.35274642434727e-15		F_CD_vs_C	Neat1	-0.308266	C_up	3.49520388175438e-18	8.30600250460111e-14
F_vs_C	Prcp	0.45750947460782	F_up	1.12165227457972e-09	2.66549446531125e-05		F_vs_C	Dzip1l	-0.404505	C_up	8.75820844190536e-13	2.08130065413439e-08		F_CD_vs_F	H3f3b	0.719784181151284	F_CD_up	1.75918284184477e-66	4.1805221053599e-62		F_CD_vs_F	Ldlrad4	-0.318652	F_up	2.90502432613443e-72	6.90349980862585e-68		F_CD_vs_C	Mok	0.559470004845062	F_CD_up	6.01974761329476e-19	1.43053282282337e-14		F_CD_vs_C	Ano4	-0.32929	C_up	1.75252273698529e-17	4.16469503217185e-13
F_vs_C	Lamp2	0.264459543360058	F_up	1.16449100063504e-09	2.7672964139091e-05		F_vs_C	Ccdc34	-0.304637	C_up	8.99141134377289e-13	2.13671899173419e-08		F_CD_vs_F	Pak3	0.258404235859735	F_CD_up	1.92952183259967e-66	4.58531568298987e-62		F_CD_vs_F	Rttn	-0.458241	F_up	3.85278852464481e-72	9.15576664996593e-68		F_CD_vs_C	Sub1	0.585699149755811	F_CD_up	8.12596747344287e-19	1.93105491038896e-14		F_CD_vs_C	Kcnc3	-0.270309	C_up	1.21726811097504e-16	2.89271593892109e-12
F_vs_C	Rab8b	0.370977747102395	F_up	1.30947179222227e-09	3.11182876703701e-05		F_vs_C	Ociad2	-0.395183	C_up	9.3778716437924e-13	2.22855741743083e-08		F_CD_vs_F	Timp4	1.13942730106446	F_CD_up	3.13024584107784e-66	7.43871621673737e-62		F_CD_vs_F	Cep120	-0.385043	F_up	8.92691285779973e-72	2.12139157152753e-67		F_CD_vs_C	Gm21798	0.646909104393218	F_CD_up	8.53994394068057e-19	2.02943227806333e-14		F_CD_vs_C	Ints4	-0.25979	C_up	2.04851726426738e-16	4.86809642680501e-12
F_vs_C	Ring1	0.252559762410316	F_up	1.40700999576129e-09	3.34361855392713e-05		F_vs_C	Per2	-0.294286	C_up	1.34997097413443e-12	3.20807102293306e-08		F_CD_vs_F	Ptk2b	0.289656771251038	F_CD_up	6.63391533388753e-66	1.57648363994503e-61		F_CD_vs_F	Mad1l1	-0.350935	F_up	1.2703121500275e-71	3.01876979332536e-67		F_CD_vs_C	Gm1992	0.680567046466857	F_CD_up	1.19954926105613e-18	2.85060886397379e-14		F_CD_vs_C	Abcc8	-0.288902	C_up	3.60524414598176e-16	8.56750218851106e-12
F_vs_C	Manba	0.29140210432427	F_up	1.52385648811074e-09	3.62129255834637e-05		F_vs_C	Traip	-0.367865	C_up	2.45002572795893e-12	5.82224113992161e-08		F_CD_vs_F	mt-Co2	0.392138089751554	F_CD_up	6.85790015710441e-66	1.62971139333429e-61		F_CD_vs_F	Ccp110	-0.349783	F_up	1.51393263437385e-71	3.59770951232602e-67		F_CD_vs_C	Tmem132a	0.325452948639564	F_CD_up	1.45109530520573e-18	3.44838288329089e-14		F_CD_vs_C	Kcnmb4	-0.320716	C_up	7.36677182278619e-15	1.75063965596691e-10
F_vs_C	Lmnb1	0.323845568414511	F_up	1.53551994874647e-09	3.64900960620111e-05		F_vs_C	Mmp17	-0.26432	C_up	4.3497895540843e-12	1.03368398963259e-07		F_CD_vs_F	Tshz3	0.351441513949184	F_CD_up	7.99130854861845e-66	1.89905456349369e-61		F_CD_vs_F	Babam2	-0.339711	F_up	1.79445082924662e-71	4.26433295062168e-67		F_CD_vs_C	H3f3a	0.372785420351145	F_CD_up	2.09950007518883e-18	4.98925197867873e-14		F_CD_vs_C	A230001M10Rik	-0.294955	C_up	1.74171033801009e-13	4.13900044724717e-09
F_vs_C	Ppcdc	0.300392286698627	F_up	1.84914226876226e-09	4.39430168748664e-05		F_vs_C	Fbn1	-0.344914	C_up	4.52448151919463e-12	1.07519778822141e-07		F_CD_vs_F	Atp5h	1.06060097806407	F_CD_up	8.54873752499321e-66	2.03152198543939e-61		F_CD_vs_F	Irak1	-0.53181	F_up	3.03888244367218e-71	7.22160023914256e-67		F_CD_vs_C	Snap23	0.422313443750206	F_CD_up	2.22461211099863e-18	5.28656822057714e-14		F_CD_vs_C	Prr5l	-0.325038	C_up	2.1062032471674e-09	5.0051813965686e-05
F_vs_C	Arhgef1	0.30074567196855	F_up	2.03923154633705e-09	4.84602984671537e-05		F_vs_C	Gabarapl2	-0.29512	C_up	4.75295267318801e-12	1.1294916732564e-07		F_CD_vs_F	Erp29	0.703428677026874	F_CD_up	1.55251471877604e-65	3.68939597769939e-61		F_CD_vs_F	Gm7854	-0.679811	F_up	3.32594006152348e-71	7.90376396220439e-67		F_CD_vs_C	Cpne6	0.649304115077683	F_CD_up	2.29862520485598e-18	5.46245293681975e-14		F_CD_vs_C	Gm16168	-0.321914	C_up	3.57028503663529e-06	0.0848442536106009
F_vs_C	Pkn1	0.261501372119689	F_up	2.16505171874204e-09	5.14502890441858e-05		F_vs_C	1600010M07Rik	-0.280631	C_up	6.78730183766235e-12	1.61293440870208e-07		F_CD_vs_F	Bcl11b	0.531572159249526	F_CD_up	1.61439306293489e-65	3.83644367475848e-61		F_CD_vs_F	Sgpp2	-0.778466	F_up	5.94754497748621e-71	1.41337458844982e-66		F_CD_vs_C	Tgfbr1	0.489321246732982	F_CD_up	2.32379769596329e-18	5.52227284468716e-14
F_vs_C	Prune2	0.27059537069988	F_up	2.40169202396751e-09	5.70738092575639e-05		F_vs_C	Gpam	-0.500109	C_up	8.35415035232589e-12	1.98528028972672e-07		F_CD_vs_F	Gm15283	0.835281662183438	F_CD_up	2.99393059492365e-65	7.11477666577656e-61		F_CD_vs_F	Tab2	-0.273582	F_up	7.96413488743571e-71	1.89259701465022e-66		F_CD_vs_C	Gm1043	0.371832321868373	F_CD_up	3.05552147698859e-18	7.26114123791569e-14
F_vs_C	Ccdc93	0.296911049399736	F_up	2.46618865069521e-09	5.86065070951209e-05		F_vs_C	Gm41361	-0.35663	C_up	1.17147108510441e-11	2.78388388664212e-07		F_CD_vs_F	Tub	0.604539727299644	F_CD_up	5.33316669443408e-65	1.26737373326532e-60		F_CD_vs_F	Numa1	-0.295046	F_up	8.6956665587553e-71	2.06643820102261e-66		F_CD_vs_C	Gm16599	0.69307232182571	F_CD_up	3.21022242742741e-18	7.62877257653851e-14
F_vs_C	Chmp4b	0.255998753127992	F_up	3.35856138686618e-09	7.98128527974879e-05		F_vs_C	Zscan18	-0.304981	C_up	1.32230610885587e-11	3.14232823708508e-07		F_CD_vs_F	Fam171b	0.374778747017952	F_CD_up	5.46088629019325e-65	1.29772501800152e-60		F_CD_vs_F	Aatf	-0.374944	F_up	1.40265446062128e-70	3.33326806022041e-66		F_CD_vs_C	Chrd	0.544347351168131	F_CD_up	3.79635788383743e-18	9.02166487515127e-14
F_vs_C	Pan2	0.30066086655728	F_up	3.93816942684796e-09	9.35866582596148e-05		F_vs_C	Plk2	-0.334624	C_up	2.71830469189372e-11	6.45977926981624e-07		F_CD_vs_F	Cpe	0.312273029679042	F_CD_up	1.25641962072717e-64	2.98575558669605e-60		F_CD_vs_F	Kdm2a	-0.277583	F_up	1.55566387712065e-70	3.69687963758951e-66		F_CD_vs_C	Rpl3	0.535475692502384	F_CD_up	7.7634924315283e-18	1.84491634142839e-13
F_vs_C	Ercc5	0.272323933035483	F_up	4.39278851241774e-09	0.000104390226209095		F_vs_C	Ccdc88c	-0.273274	C_up	3.28918263641413e-11	7.81641361717454e-07		F_CD_vs_F	Camk2n1	0.675034459896589	F_CD_up	1.39727220735854e-64	3.32047767356684e-60		F_CD_vs_F	Fam120a	-0.282478	F_up	1.66479034257841e-70	3.95620777010332e-66		F_CD_vs_C	Flrt3	0.450659806978388	F_CD_up	8.58152492670631e-18	2.03931358358249e-13
F_vs_C	Kdm4a	0.258318759033292	F_up	4.58943200445998e-09	0.000109063262153987		F_vs_C	Gpld1	-0.448705	C_up	4.51674571405057e-11	1.07335945148698e-06		F_CD_vs_F	Synpo	0.840474318372135	F_CD_up	2.07695706011926e-64	4.93568075766741e-60		F_CD_vs_F	Srgap3	-0.266426	F_up	1.74585948708e-70	4.14886048509691e-66		F_CD_vs_C	Pfn2	0.527044365201121	F_CD_up	9.76213477013582e-18	2.31987370677508e-13
F_vs_C	Nfxl1	0.302224384386898	F_up	5.19885704676415e-09	0.000123545638859303		F_vs_C	Slitrk5	-0.297964	C_up	5.60840022567914e-11	1.33278022963039e-06		F_CD_vs_F	St6galnac5	0.373689845156913	F_CD_up	2.12226681879294e-64	5.04335486817954e-60		F_CD_vs_F	Klf13	-0.401691	F_up	1.989596992527e-70	4.72807829304115e-66		F_CD_vs_C	Gabarapl2	0.573931611471003	F_CD_up	1.01130237415839e-17	2.40325896194999e-13
F_vs_C	Adam15	0.267574466196501	F_up	5.4184378318052e-09	0.000128763756635019		F_vs_C	Tomm20	-0.283076	C_up	7.43425336374036e-11	1.76667596935926e-06		F_CD_vs_F	Nin	0.425764269885856	F_CD_up	1.3258573322343e-63	3.15076736432158e-59		F_CD_vs_F	Foxo1	-0.395245	F_up	2.76546592994528e-70	6.57185323592197e-66		F_CD_vs_C	Atp5a1	0.417703018249072	F_CD_up	1.43669589494393e-17	3.41416412474475e-13
F_vs_C	Ophn1	0.341892421306454	F_up	7.15788807370602e-09	0.00017010005218355		F_vs_C	Eid1	-0.280879	C_up	9.0732833570007e-11	2.15617505695765e-06		F_CD_vs_F	Celf5	0.510368902696421	F_CD_up	1.4399380322997e-63	3.42186873995702e-59		F_CD_vs_F	Metap1d	-0.29108	F_up	5.16101656838978e-70	1.22646397731215e-65		F_CD_vs_C	Spata2	0.536777573981909	F_CD_up	1.4532192323491e-17	3.45343018375441e-13
F_vs_C	Odr4	0.263908420325216	F_up	7.42460855239011e-09	0.000176438397638999		F_vs_C	Flrt1	-0.265668	C_up	1.0319069727349e-10	2.45222373000722e-06		F_CD_vs_F	Tmem50a	0.855470580387683	F_CD_up	1.48421235095845e-63	3.52708223081766e-59		F_CD_vs_F	Prag1	-0.558105	F_up	8.10466715431657e-70	1.92599310255179e-65		F_CD_vs_C	Gm37679	0.522721090695039	F_CD_up	2.49256850762811e-17	5.92333980152744e-13
F_vs_C	Pabpc1	0.250337447271492	F_up	8.31631588586648e-09	0.000197628930711731		F_vs_C	Glis3	-0.3625	C_up	1.96114578395675e-10	4.66046684099481e-06		F_CD_vs_F	5530401A14Rik	1.10741876184377	F_CD_up	2.16963667516699e-63	5.15592459486683e-59		F_CD_vs_F	Cnot1	-0.285531	F_up	8.81222952098458e-70	2.09413822336677e-65		F_CD_vs_C	St13	0.398657923795548	F_CD_up	2.92846549661126e-17	6.95920540614699e-13
F_vs_C	Ccdc6	0.253469077713534	F_up	9.27736228859945e-09	0.000220467237426277		F_vs_C	Ldhb	-0.258903	C_up	3.84229132320458e-10	9.13082110046335e-06		F_CD_vs_F	Cntnap5a	0.259452173587011	F_CD_up	2.32726022442649e-63	5.53050119732711e-59		F_CD_vs_F	Med13l	-0.270986	F_up	1.17490558942756e-69	2.79204564271566e-65		F_CD_vs_C	Pde7b	0.255454292431534	F_CD_up	3.37691350004788e-17	8.02489724151378e-13
F_vs_C	Tbc1d22a	0.333346761641627	F_up	1.30421401143421e-08	0.000309933417677225		F_vs_C	Sorcs2	-0.261553	C_up	9.55118158505621e-10	2.26974279187276e-05		F_CD_vs_F	Gpr162	0.638804841383652	F_CD_up	2.33932282770278e-63	5.5591667677529e-59		F_CD_vs_F	Ankrd13a	-0.424552	F_up	1.20719726653128e-69	2.86878358418492e-65		F_CD_vs_C	Srsf6	0.325612838351637	F_CD_up	3.82086285120665e-17	9.07989847960748e-13
F_vs_C	Castor2	0.256565713034967	F_up	1.52337583468858e-08	0.000362015033355393		F_vs_C	Gm5820	-0.265918	C_up	2.26853502660433e-09	5.39094663722253e-05		F_CD_vs_F	Slit3	0.260298505269361	F_CD_up	2.49916241005504e-63	5.93900955125479e-59		F_CD_vs_F	Ap1g1	-0.343992	F_up	1.26254771827176e-69	3.00031839770102e-65		F_CD_vs_C	Smad7	0.362244555844805	F_CD_up	6.7233862336854e-17	1.597745504573e-12
F_vs_C	Senp3	0.29364029225907	F_up	2.30213929545526e-08	0.000547080382171988		F_vs_C	Pacrg	-0.268217	C_up	4.14415862487782e-09	9.84817855615965e-05		F_CD_vs_F	1700084C06Rik	1.01637944522081	F_CD_up	3.63082475553668e-63	8.62829194905736e-59		F_CD_vs_F	Sfmbt1	-0.368026	F_up	1.45395458018898e-69	3.45517766436108e-65		F_CD_vs_C	Adamts17	0.379473845657964	F_CD_up	7.12416027111023e-17	1.69298544682663e-12
F_vs_C	Tgs1	0.255178165489619	F_up	2.44954126563859e-08	0.000582108986366355		F_vs_C	Shc2	-0.323377	C_up	6.4196599642538e-09	0.000152556799390527		F_CD_vs_F	Klhl29	0.252279364709153	F_CD_up	3.98308239013891e-63	9.46539699192611e-59		F_CD_vs_F	Myef2	-0.343634	F_up	1.60676144754293e-69	3.81830790394101e-65		F_CD_vs_C	Adgra1	0.48787892560011	F_CD_up	8.01766912135621e-17	1.90531888999909e-12
F_vs_C	Rab1a	0.265193695482615	F_up	2.66237233958615e-08	0.000632686162779252		F_vs_C	Selenok	-0.257207	C_up	7.88750734968498e-09	0.000187438724657914		F_CD_vs_F	Chga	1.01836514834465	F_CD_up	4.35332569274168e-63	1.03452431762313e-58		F_CD_vs_F	Gab2	-0.48085	F_up	2.06348988732168e-69	4.90367736823123e-65		F_CD_vs_C	Gm10785	0.60522338536557	F_CD_up	8.19874601010356e-17	1.94835000184101e-12
F_vs_C	Map3k5	0.313361801769444	F_up	3.26178177095423e-08	0.000775129820049562		F_vs_C	Asphd2	-0.267434	C_up	8.67514047715607e-09	0.000206156038299137		F_CD_vs_F	Setd4	0.749700415418825	F_CD_up	6.90571801099006e-63	1.64107482813168e-58		F_CD_vs_F	Kcnt1	-0.454744	F_up	2.7396926391174e-69	6.51060558759858e-65		F_CD_vs_C	Matk	0.368722723498492	F_CD_up	8.63132738347452e-17	2.05114863940888e-12
F_vs_C	Eed	0.306373323179311	F_up	4.33796252124122e-08	0.00103087341354776		F_vs_C	Raver2	-0.329632	C_up	1.10840883294013e-08	0.000263402275059892		F_CD_vs_F	Atp1a2	0.900284365323996	F_CD_up	1.06857332084395e-62	2.53935763965356e-58		F_CD_vs_F	Cntfr	-0.426416	F_up	4.03525019949349e-69	9.58936857407633e-65		F_CD_vs_C	Fam131a	0.395095334100831	F_CD_up	1.01787696980247e-16	2.41888283103858e-12
F_vs_C	Tyk2	0.336186972894299	F_up	4.43606670153457e-08	0.00105418689095268		F_vs_C	Epb41l5	-0.358367	C_up	1.58852016566349e-08	0.000377495932168272		F_CD_vs_F	Rtn4r	0.513159233543433	F_CD_up	1.6226908395206e-62	3.85616251103675e-58		F_CD_vs_F	Kmt2d	-0.367248	F_up	5.31508917821329e-69	1.26307779231061e-64		F_CD_vs_C	Csnk1e	0.429488149346289	F_CD_up	1.23936418319e-16	2.94522504493273e-12
F_vs_C	Fbxl12	0.267391105303195	F_up	4.53620423764692e-08	0.00107798357503441		F_vs_C	Sc5d	-0.267216	C_up	3.53769383867488e-08	0.0008406975638227		F_CD_vs_F	Car11	0.725811426809776	F_CD_up	2.10312413048915e-62	4.99786418369441e-58		F_CD_vs_F	Smc5	-0.325269	F_up	5.50980889699148e-69	1.30935098628106e-64		F_CD_vs_C	Kcnb1	0.314074014198412	F_CD_up	1.53510276558852e-16	3.64801821214457e-12
F_vs_C	Tmem132c	0.339247016741267	F_up	4.92768605954979e-08	0.00117101531519141		F_vs_C	Fam228b	-0.274187	C_up	4.1028039939915e-08	0.00097499034113214		F_CD_vs_F	Schip1	0.275344606001788	F_CD_up	2.77874998331813e-62	6.60342146035721e-58		F_CD_vs_F	Mecp2	-0.334423	F_up	8.10895613270176e-69	1.92701233537525e-64		F_CD_vs_C	Fhod3	0.276820967907707	F_CD_up	1.71559311230791e-16	4.07693547208851e-12
F_vs_C	Nck1	0.261225200616097	F_up	5.21754452647342e-08	0.00123989728127114		F_vs_C	Oaz2	-0.275189	C_up	4.18731428083563e-08	0.000995073365697779		F_CD_vs_F	Ptms	0.638884341080556	F_CD_up	2.92197438168782e-62	6.94377992064292e-58		F_CD_vs_F	Bmp2k	-0.386033	F_up	9.74478118324175e-69	2.31574980038557e-64		F_CD_vs_C	Nasp	0.349450190520334	F_CD_up	1.78268794295984e-16	4.23637962764976e-12
F_vs_C	Setd1b	0.262516126313109	F_up	6.53289468702231e-08	0.00155247709342398		F_vs_C	Gnaz	-0.30664	C_up	1.29267679611394e-07	0.00307191713828516		F_CD_vs_F	Meis2	0.307169755264362	F_CD_up	1.0412059739483e-61	2.47432187649074e-57		F_CD_vs_F	Stk39	-0.337679	F_up	1.00649805573228e-68	2.3918419796422e-64		F_CD_vs_C	Emc3	0.49247967074172	F_CD_up	2.89354558125328e-16	6.87622171929028e-12
F_vs_C	Lyst	0.261147223394244	F_up	7.35140859437129e-08	0.00174698873836639		F_vs_C	Pcdh1	-0.286675	C_up	1.32411996469005e-07	0.00314663868408943		F_CD_vs_F	Gm14858	1.16603598105978	F_CD_up	1.06912329759748e-61	2.54066460441065e-57		F_CD_vs_F	Hipk1	-0.423338	F_up	1.29062255778009e-68	3.06703544630861e-64		F_CD_vs_C	Sh3rf1	0.299579647890519	F_CD_up	3.58280780428926e-16	8.514184466113e-12
F_vs_C	Mmp24	0.281954816755273	F_up	8.65071247545056e-08	0.00205575531266607		F_vs_C	Ltbp4	-0.323511	C_up	1.91962801297847e-07	0.00456180401004204		F_CD_vs_F	Far2	0.708423674623309	F_CD_up	1.85773706359683e-61	4.4147263579315e-57		F_CD_vs_F	Cntln	-0.381527	F_up	1.43462104379077e-68	3.40923344846439e-64		F_CD_vs_C	Tgoln1	0.529606695723859	F_CD_up	3.66762032174072e-16	8.71573293258464e-12
F_vs_C	Smap2	0.381614114584981	F_up	1.06938792235483e-07	0.00254129345868402		F_vs_C	Mfap3l	-0.325745	C_up	2.48476366150596e-07	0.00590479236520276		F_CD_vs_F	Itpka	0.925191912296541	F_CD_up	2.37430910619328e-61	5.6423081599577e-57		F_CD_vs_F	Asxl2	-0.296664	F_up	1.45847578048701e-68	3.46592184474933e-64		F_CD_vs_C	Rpl13a	0.532259442581834	F_CD_up	3.73497804338112e-16	8.8758018222909e-12
F_vs_C	Dhx9	0.31849156979858	F_up	1.19431389673855e-07	0.0028381675442095		F_vs_C	Bdh1	-0.251999	C_up	1.54660508752124e-06	0.0367535232998548		F_CD_vs_F	Wwc1	0.660134157298997	F_CD_up	2.41328941317213e-61	5.73494096146226e-57		F_CD_vs_F	Sptb	-0.650687	F_up	1.80860316296446e-68	4.29796455646875e-64		F_CD_vs_C	Stmn4	0.379843893628313	F_CD_up	3.86177111448472e-16	9.17711287646148e-12
F_vs_C	Serinc3	0.345855248790219	F_up	1.36977064506526e-07	0.00325512296093308		F_vs_C	C030029H02Rik	-0.457886	C_up	1.9138301806378e-06	0.0454802604126768		F_CD_vs_F	Dnajb11	0.769038485799944	F_CD_up	2.45106297242651e-61	5.82470604767436e-57		F_CD_vs_F	Bckdhb	-0.305364	F_up	1.83190193355479e-68	4.35333175489961e-64		F_CD_vs_C	Slc12a5	0.285602597257501	F_CD_up	4.03231938607982e-16	9.58240378908009e-12
F_vs_C	2510009E07Rik	0.269477830199453	F_up	1.63180362785016e-07	0.00387781814122311		F_vs_C	Slc17a6	-0.271194	C_up	3.16749976543332e-06	0.0752724644257575		F_CD_vs_F	Atp6ap1	0.694927541374388	F_CD_up	3.20766490773616e-61	7.6226948867442e-57		F_CD_vs_F	Pag1	-0.435191	F_up	2.62576764175399e-68	6.23987422386418e-64		F_CD_vs_C	Arl6ip5	0.415969289871844	F_CD_up	4.06017226656354e-16	9.6485933742616e-12
F_vs_C	Slc38a6	0.294042432444027	F_up	1.8400674813712e-07	0.00437273636273051		F_vs_C	Adgra1	-0.261693	C_up	3.50918157808781e-06	0.0833921910216788		F_CD_vs_F	Filip1l	0.781940359740525	F_CD_up	7.33154541513666e-61	1.74226845245308e-56		F_CD_vs_F	Zfp292	-0.329842	F_up	2.84561635899713e-68	6.76232271552079e-64		F_CD_vs_C	Prelid3a	0.409974676005528	F_CD_up	4.40274547925121e-16	1.04626843568926e-11
F_vs_C	Tmem120b	0.303925972771132	F_up	1.96242290631256e-07	0.00466350179456118		F_vs_C	Izumo4	-0.297639	C_up	9.09549324718061e-06	0.216145		F_CD_vs_F	Tm2d3	0.962143224183558	F_CD_up	9.2261338424813e-61	2.19249844632726e-56		F_CD_vs_F	Snx2	-0.353089	F_up	3.99264114061891e-68	9.48811240656677e-64		F_CD_vs_C	Tmem175	0.358311204800217	F_CD_up	4.98894794177168e-16	1.18557358888262e-11
F_vs_C	Pkib	0.383230667488827	F_up	2.06138811692848e-07	0.00489868272106883		F_vs_C	Lrig1	-0.272893	C_up	1.27552796457341e-05	0.303116465501225		F_CD_vs_F	Spcs2	0.808426346692142	F_CD_up	9.84545879321791e-61	2.3396748276203e-56		F_CD_vs_F	Pan2	-0.529981	F_up	4.70570575963728e-68	1.1182639167202e-63		F_CD_vs_C	Fnbp1l	0.250722309591708	F_CD_up	5.03091335808045e-16	1.19554625041424e-11
F_vs_C	Slc38a2	0.251271234393107	F_up	2.62257502384426e-07	0.0062322872866635		F_vs_C	Creb5	-0.308485	C_up	3.256181983594e-05	0.773799086581278		F_CD_vs_F	Rpl6	0.817772405389689	F_CD_up	1.15689784909628e-60	2.7492520485924e-56		F_CD_vs_F	Fndc3a	-0.297317	F_up	5.19003217832821e-68	1.23335924685791e-63		F_CD_vs_C	Csf2ra	0.712229021932794	F_CD_up	6.15139805577035e-16	1.46181823397327e-11
F_vs_C	Otulinl	0.332031601378806	F_up	2.92299925831547e-07	0.00694621543746088		F_vs_C	Gm10862	-0.292082	C_up	0.000111251753571902	1		F_CD_vs_F	C130071C03Rik	0.300176175028865	F_CD_up	1.26301880769347e-60	3.00143789460275e-56		F_CD_vs_F	Scn2a	-0.394505	F_up	5.63658074318916e-68	1.33947704781147e-63		F_CD_vs_C	Pom121	0.343620920910402	F_CD_up	7.94798048319521e-16	1.88875808202651e-11
F_vs_C	2026-03-05	0.256560059009018	F_up	3.54459734913784e-07	0.00842338114049116		F_vs_C	4930555F03Rik	-0.504715	C_up	0.000118530821127522	1		F_CD_vs_F	Nnat	0.917424565186893	F_CD_up	1.30110360356288e-60	3.09194260350682e-56		F_CD_vs_F	Rnf152	-0.717011	F_up	5.90819490299756e-68	1.40402343674834e-63		F_CD_vs_C	Gm16351	0.68027422598063	F_CD_up	9.79345700520945e-16	2.32731712271797e-11
F_vs_C	Capzb	0.272443304077359	F_up	3.87214745904632e-07	0.00920177122167768		F_vs_C	Tprkb	-0.303539	C_up	0.00111645073877397	1		F_CD_vs_F	Faim2	0.568107664801814	F_CD_up	1.50124931421085e-60	3.56756887029066e-56		F_CD_vs_F	Mpp5	-0.287508	F_up	6.77077953925024e-68	1.60900804970743e-63		F_CD_vs_C	Htra1	0.670036975414005	F_CD_up	9.83566132946481e-16	2.33734655833402e-11
F_vs_C	Cep192	0.271105623345379	F_up	4.34842769170316e-07	0.0103336035665634		F_vs_C	Mmd2	-0.334242	C_up	0.00229188713549338	1		F_CD_vs_F	Syt13	0.622490194845859	F_CD_up	2.803455718097e-60	6.66213216848571e-56		F_CD_vs_F	Tlk2	-0.295233	F_up	6.90484796949663e-68	1.64086807147118e-63		F_CD_vs_C	Hsd17b12	0.437349837167459	F_CD_up	1.05513370529425e-15	2.50741973726126e-11
F_vs_C	Gdi2	0.294254978331358	F_up	4.70390324175514e-07	0.0111783556637069		F_vs_C	Igdcc4	-0.350311	C_up	0.00456200146522595	1		F_CD_vs_F	Hmgcs1	0.778952736279657	F_CD_up	2.82609617425613e-60	6.71593494850226e-56		F_CD_vs_F	Zzz3	-0.316715	F_up	7.79923933525869e-68	1.85341123563087e-63		F_CD_vs_C	Celf3	0.429255319134246	F_CD_up	1.17850358060659e-15	2.8005959089535e-11
F_vs_C	Rab7	0.253174474441808	F_up	6.25848027677958e-07	0.014872652529739		F_vs_C	Adarb2	-0.289867	C_up	0.0125736191769377	1		F_CD_vs_F	D130043K22Rik	0.737637941969379	F_CD_up	3.92636113401205e-60	9.33060459886625e-56		F_CD_vs_F	2026-03-08	-0.316619	F_up	8.1182783869166e-68	1.92922767586686e-63		F_CD_vs_C	Mettl7a1	0.470077335665205	F_CD_up	1.34098861654642e-15	3.18672534836092e-11
F_vs_C	St8sia4	0.434835339816701	F_up	6.33914344326775e-07	0.0150643404785815		F_vs_C	Slc1a3	-0.423654	C_up	0.0143792194073264	1		F_CD_vs_F	Macrod1	0.554077829475047	F_CD_up	9.92736903738287e-60	2.35913997804366e-55		F_CD_vs_F	Epc2	-0.363627	F_up	1.76576216552728e-67	4.19615721015904e-63		F_CD_vs_C	Chgb	0.427797381618339	F_CD_up	1.50946201583522e-15	3.58708553443082e-11
F_vs_C	Cnep1r1	0.2542595706718	F_up	6.48215643237854e-07	0.0154041965459044		F_vs_C	Mtss2	-0.29049	C_up	0.0530538860331374	1		F_CD_vs_F	Baiap2	0.441278076854655	F_CD_up	1.00585357892622e-59	2.39031044496026e-55		F_CD_vs_F	Slc35f3	-0.445334	F_up	2.59933513211199e-67	6.17706000795092e-63		F_CD_vs_C	Gm12940	0.342273716035044	F_CD_up	1.61756544265582e-15	3.84398251792728e-11
F_vs_C	Abcd2	0.683457106723814	F_up	7.99607692392723e-07	0.0190018772020207		F_vs_C	Vegfa	-0.317805	C_up	0.547208037869305	1		F_CD_vs_F	Dhcr24	1.04491767373534	F_CD_up	2.71951530083441e-59	6.4626561609029e-55		F_CD_vs_F	Snd1	-0.29304	F_up	3.34909396711207e-67	7.95878690344513e-63		F_CD_vs_C	Syt13	0.39577302789514	F_CD_up	2.04272108029114e-15	4.85432237520388e-11
F_vs_C	Tmpo	0.250977398601766	F_up	8.03097599544239e-07	0.0190848113555693		F_vs_C	Rimklb	-0.327206	C_up	0.698888787531794	1		F_CD_vs_F	Coq10b	0.760860066279092	F_CD_up	5.2492938899481e-59	1.24744220000727e-54		F_CD_vs_F	A230001M10Rik	-0.460378	F_up	3.80877003282563e-67	9.05116110600684e-63		F_CD_vs_C	Rhou	0.504385063918085	F_CD_up	2.28386248772845e-15	5.42737081583788e-11
F_vs_C	Mgat4a	0.256595113490372	F_up	1.11829383430527e-06	0.0265751346784304									F_CD_vs_F	Mal2	0.870379978416638	F_CD_up	1.46780049281025e-58	3.48808109111427e-54		F_CD_vs_F	Plcl1	-0.42713	F_up	4.00065233694866e-67	9.5071502135248e-63		F_CD_vs_C	Clta	0.425742307744086	F_CD_up	2.3095795738491e-15	5.48848489929501e-11
F_vs_C	Fam185a	0.257539349456729	F_up	1.15725208087243e-06	0.0275009384498525									F_CD_vs_F	Leng8	0.375461490215853	F_CD_up	1.51708074291985e-58	3.60519067747473e-54		F_CD_vs_F	Cnot6	-0.443462	F_up	9.00347422049732e-67	2.13958561375898e-62		F_CD_vs_C	Leng8	0.255461438747523	F_CD_up	2.60523745746929e-15	6.19108629393002e-11
F_vs_C	Kcnc3	0.258096399629712	F_up	1.22758496373013e-06	0.0291723290780829									F_CD_vs_F	Fam81a	0.81748001115417	F_CD_up	3.87685539380579e-58	9.21295915784008e-54		F_CD_vs_F	Amy1	-0.289103	F_up	1.2897510794333e-66	3.06496446516529e-62		F_CD_vs_C	Olfm2	0.398033067769505	F_CD_up	2.74971499584097e-15	6.53442271611649e-11
F_vs_C	Ppm1d	0.266960319208217	F_up	1.24287223369943e-06	0.0295356157616334									F_CD_vs_F	Rbm24	1.05712745102736	F_CD_up	4.29585499600328e-58	1.02086698125022e-53		F_CD_vs_F	Trpm7	-0.25549	F_up	1.29382007434648e-66	3.07463402467698e-62		F_CD_vs_C	Sqle	0.529979887226944	F_CD_up	2.88005740285159e-15	6.84416841213652e-11
F_vs_C	Stk24	0.253412957628402	F_up	1.36599599233897e-06	0.0324615287619433									F_CD_vs_F	Cox6a1	0.909225380932482	F_CD_up	5.32814502978091e-58	1.26618038487713e-53		F_CD_vs_F	Dock10	-0.297684	F_up	1.34395269943061e-66	3.1937691949269e-62		F_CD_vs_C	Bicd2	0.36204472181902	F_CD_up	3.22142421412417e-15	7.65539250244468e-11
F_vs_C	Ctsb	0.473505941294625	F_up	1.61769260095141e-06	0.0384428469690093									F_CD_vs_F	Per2	0.617832026870458	F_CD_up	6.67200986638676e-58	1.58553642464815e-53		F_CD_vs_F	Zzef1	-0.258958	F_up	1.38846863753667e-66	3.29955687024215e-62		F_CD_vs_C	Zfp260	0.418855599569872	F_CD_up	5.01398922300377e-15	1.19152439895462e-10
F_vs_C	Syt2	0.258817219625273	F_up	2.33913164126376e-06	0.0555871243229919									F_CD_vs_F	Sub1	0.823659395761886	F_CD_up	1.05871511512368e-57	2.51593059957991e-53		F_CD_vs_F	Sfswap	-0.266366	F_up	1.5628806514234e-66	3.71402958004257e-62		F_CD_vs_C	Ankrd45	0.506168025162349	F_CD_up	5.78095600857517e-15	1.3737863858778e-10
F_vs_C	Cep85	0.285387518434655	F_up	2.78773474621705e-06	0.066247728509102									F_CD_vs_F	Stmn1	0.745764834249985	F_CD_up	1.45063981257727e-57	3.44730045060862e-53		F_CD_vs_F	Trappc8	-0.292345	F_up	1.64536011718424e-66	3.91003378247663e-62		F_CD_vs_C	Crtac1	0.39112183475921	F_CD_up	7.64839113905374e-15	1.81756367028473e-10
F_vs_C	Slc25a25	0.372453945067039	F_up	3.11553757278665e-06	0.074037634879702									F_CD_vs_F	Tmem44	0.778195208250404	F_CD_up	1.85307813015676e-57	4.40365486850452e-53		F_CD_vs_F	Sgk1	-0.375803	F_up	1.75922892855652e-66	4.18063162582171e-62		F_CD_vs_C	Inha	0.505215437196231	F_CD_up	8.94453676596649e-15	2.12557971706428e-10
F_vs_C	Mapkapk2	0.345243440958355	F_up	3.40552169657351e-06	0.0809288175973728									F_CD_vs_F	Mdh1	0.708899563163846	F_CD_up	2.2920833477092e-57	5.44690686749613e-53		F_CD_vs_F	Map4k3	-0.327825	F_up	3.22533458833666e-66	7.66468511572323e-62		F_CD_vs_C	Slc35e2	0.452337908686326	F_CD_up	9.66066957117509e-15	2.29576151689405e-10
F_vs_C	Zfp942	0.280374779898113	F_up	3.43866251212107e-06	0.0817163759380451									F_CD_vs_F	Spata2	0.935685504609451	F_CD_up	2.33691997918981e-57	5.55345663854666e-53		F_CD_vs_F	Plek	-0.765513	F_up	4.32037352024898e-66	1.02669356335197e-61		F_CD_vs_C	Glrx2	0.451722985393273	F_CD_up	1.43212428015915e-14	3.4033001393702e-10
F_vs_C	Plxnb2	0.306748660280666	F_up	4.68735483911243e-06	0.111390300396668									F_CD_vs_F	6330403K07Rik	1.28816487548862	F_CD_up	2.55456750062192e-57	6.07067420847794e-53		F_CD_vs_F	Stat3	-0.440492	F_up	6.01393291032577e-66	1.42915101680982e-61		F_CD_vs_C	Smad3	0.288977788890875	F_CD_up	1.43237834579178e-14	3.40390390093958e-10
F_vs_C	Atp6v0d1	0.263641815085949	F_up	5.02173946779926e-06	0.119336616712782									F_CD_vs_F	Raph1	0.340523697797376	F_CD_up	2.98924079094598e-57	7.10363181560402e-53		F_CD_vs_F	Vps54	-0.32772	F_up	6.4278170060292e-66	1.52750643331278e-61		F_CD_vs_C	Dusp15	0.497799299751668	F_CD_up	1.72046685023035e-14	4.08851742288741e-10
F_vs_C	Lactb2	0.257557635077786	F_up	6.1062548229184e-06	0.145109039611833									F_CD_vs_F	Nell2	0.253368105433391	F_CD_up	3.34398750851356e-57	7.94665191523163e-53		F_CD_vs_F	Abcb7	-0.430469	F_up	6.50041306084167e-66	1.54475815977841e-61		F_CD_vs_C	Rbm24	0.596489024440588	F_CD_up	1.8257330439028e-14	4.33867200553062e-10
F_vs_C	Gprin3	0.302467521508398	F_up	7.83540933861846e-06	0.186200667522929									F_CD_vs_F	Rpl27a	0.900529621814906	F_CD_up	8.98666833810481e-57	2.13559186386723e-52		F_CD_vs_F	Ireb2	-0.279127	F_up	1.37543753842292e-65	3.26858976630823e-61		F_CD_vs_C	Snw1	0.471253917089349	F_CD_up	2.35329767677102e-14	5.59237659907866e-10
F_vs_C	Ppfia4	0.276421148100398	F_up	7.91071800773845e-06	0.187990302735897									F_CD_vs_F	Pcp4	0.824377274894586	F_CD_up	9.75630107389919e-57	2.3184873872014e-52		F_CD_vs_F	Map2k5	-0.297794	F_up	1.6025823646205e-65	3.80837673128416e-61		F_CD_vs_C	Slc7a6os	0.511510464842383	F_CD_up	2.46154596107438e-14	5.84961782189715e-10
F_vs_C	P3h2	0.396252457412526	F_up	8.1378839126438e-06	0.193388673300067									F_CD_vs_F	Cbarp	0.917118664638347	F_CD_up	1.18011589882506e-56	2.80442742196787e-52		F_CD_vs_F	Cnot10	-0.288697	F_up	1.9676930220512e-65	4.67602569760246e-61		F_CD_vs_C	Sel1l	0.279368182600739	F_CD_up	3.72955528905692e-14	8.86291518891488e-10
F_vs_C	Stk10	0.397313477359884	F_up	8.48931262894742e-06	0.201740025314307									F_CD_vs_F	Snhg20	0.558827231138461	F_CD_up	2.37430480048908e-56	5.64229792788225e-52		F_CD_vs_F	Hist1h2be	-0.683882	F_up	2.98423256460005e-65	7.09173026651555e-61		F_CD_vs_C	Plk2	0.481109949661327	F_CD_up	4.44545482465384e-14	1.05641788453074e-09
F_vs_C	Nhsl2	0.284987778654496	F_up	1.05848309213371e-05	0.251537922014655									F_CD_vs_F	Mat2a	0.447419429702611	F_CD_up	2.42504569797004e-56	5.762878596656e-52		F_CD_vs_F	Ppfibp2	-0.332845	F_up	3.52189703119133e-65	8.36943610492308e-61		F_CD_vs_C	Selenot	0.427352789042155	F_CD_up	5.12271283610552e-14	1.21736147837211e-09
F_vs_C	Dtnbp1	0.288782233676446	F_up	1.26624364912383e-05	0.300910140777786									F_CD_vs_F	Nptx1	0.505812109792842	F_CD_up	5.81654007524533e-56	1.3822425834813e-51		F_CD_vs_F	Pds5b	-0.266188	F_up	6.70541843588945e-65	1.59347563710477e-60		F_CD_vs_C	Disp2	0.388979662831676	F_CD_up	5.192328713162e-14	1.23390499539582e-09
F_vs_C	Cpne7	0.289445683204368	F_up	1.2920840149315e-05	0.307050845308323									F_CD_vs_F	Selenof	0.873758483927204	F_CD_up	9.76847235794293e-56	2.32137977114156e-51		F_CD_vs_F	Lzts2	-0.479473	F_up	6.99982602285273e-65	1.66343865607072e-60		F_CD_vs_C	Tmem44	0.402340371451776	F_CD_up	6.15648904227543e-14	1.46302805600633e-09
F_vs_C	Gab3	0.430749378656001	F_up	1.38086233742339e-05	0.328148125865295									F_CD_vs_F	Psap	0.36179320684718	F_CD_up	1.03031777526439e-55	2.4484471611383e-51		F_CD_vs_F	Fam120c	-0.324498	F_up	1.02603329076166e-64	2.438265512166e-60		F_CD_vs_C	Snhg20	0.433179710418636	F_CD_up	7.17792830102114e-14	1.70576288145466e-09
F_vs_C	Dnajb14	0.272442817739649	F_up	1.44314489330611e-05	0.342948952445263									F_CD_vs_F	Gm30054	1.00541341319543	F_CD_up	1.63427979636345e-55	3.88370250807811e-51		F_CD_vs_F	Sp3	-0.367942	F_up	1.24720523688137e-64	2.96385852492488e-60		F_CD_vs_C	Srpr	0.438639247010003	F_CD_up	8.18423044847786e-14	1.94490052377628e-09
F_vs_C	Tubgcp5	0.280864176407601	F_up	2.86179631970615e-05	0.68007727741497									F_CD_vs_F	Faah	0.518822038477005	F_CD_up	2.31556851698862e-55	5.50271702377176e-51		F_CD_vs_F	Creb5	-0.29801	F_up	1.3857836407305e-64	3.29317624383197e-60		F_CD_vs_C	Mobp	0.266525292573128	F_CD_up	8.63207319776317e-14	2.05132587471644e-09
F_vs_C	Dcaf12	0.29043391991922	F_up	2.98376779271896e-05	0.709062578261734									F_CD_vs_F	Pfkp	0.341936117141637	F_CD_up	3.24744662375113e-55	7.71723215668218e-51		F_CD_vs_F	Zfx	-0.369227	F_up	1.81624664598361e-64	4.31612852951545e-60		F_CD_vs_C	Smim13	0.445237999879863	F_CD_up	8.97684860637518e-14	2.133258302819e-09
F_vs_C	Epha3	0.271906100357355	F_up	3.93043896137533e-05	0.934029514781233									F_CD_vs_F	3110039M20Rik	0.83538207684421	F_CD_up	3.33019154993183e-55	7.913867199258e-51		F_CD_vs_F	Camsap1	-0.377023	F_up	2.43834842730937e-64	5.79449120265799e-60		F_CD_vs_C	Smim4	0.541762925732869	F_CD_up	1.00154651971023e-13	2.38007514943938e-09
F_vs_C	Atg7	0.258334135492993	F_up	7.0163471731319e-05	1									F_CD_vs_F	Atp5j2	1.05906521989368	F_CD_up	6.41133722048603e-55	1.5235901770763e-50		F_CD_vs_F	Fbxl4	-0.404789	F_up	2.99313846078727e-64	7.11289423821487e-60		F_CD_vs_C	Ildr2	0.286193513985894	F_CD_up	1.11956839353675e-13	2.66054233040073e-09
F_vs_C	Tbc1d1	0.28405616298981	F_up	8.5913959330387e-05	1									F_CD_vs_F	Mmp17	0.787022638089995	F_CD_up	9.30078438136694e-55	2.21023840038804e-50		F_CD_vs_F	Zfp280d	-0.265834	F_up	3.14361141466245e-64	7.47047816580384e-60		F_CD_vs_C	L3mbtl3	0.386107382259461	F_CD_up	1.16681637671296e-13	2.77282243762069e-09
F_vs_C	Pcolce2	0.316568057998515	F_up	8.84557340120525e-05	1									F_CD_vs_F	Rps13	0.992434578801207	F_CD_up	3.36003207203463e-54	7.9847802159831e-50		F_CD_vs_F	Zmym6	-0.303273	F_up	3.49729323106093e-64	8.31096763429318e-60		F_CD_vs_C	Pkig	0.312779377721491	F_CD_up	1.44542066642025e-13	3.43489767168108e-09
F_vs_C	4933406I18Rik	0.25643546538584	F_up	0.000110117355960721	1									F_CD_vs_F	Dnaja1	0.631714733176263	F_CD_up	1.24010281909156e-53	2.94698033928919e-49		F_CD_vs_F	Cald1	-0.300193	F_up	4.02805007628226e-64	9.57225820127716e-60		F_CD_vs_C	Slc27a1	0.490012492494542	F_CD_up	1.73130855229014e-13	4.11428164366229e-09
F_vs_C	Cfap74	0.299495399967356	F_up	0.00013213525815221	1									F_CD_vs_F	Cobl	0.387791336007445	F_CD_up	1.4407953623419e-53	3.42390609906929e-49		F_CD_vs_F	Cd2ap	-0.305835	F_up	4.10500861554463e-64	9.75514247398027e-60		F_CD_vs_C	Fndc9	0.405430497692169	F_CD_up	1.9462558758243e-13	4.62508246330887e-09
F_vs_C	Pmepa1	0.307689479850353	F_up	0.000149707575900255	1									F_CD_vs_F	Cox7b	0.694116923648981	F_CD_up	3.51266555781569e-53	8.3474984315932e-49		F_CD_vs_F	Dock1	-0.353272	F_up	4.88741617653305e-64	1.16144558019131e-59		F_CD_vs_C	Serpine2	0.547070585904444	F_CD_up	2.23626953587174e-13	5.3142709250456e-09
F_vs_C	Pik3cb	0.260485968520219	F_up	0.000241827297591032	1									F_CD_vs_F	Hsph1	0.569948899352231	F_CD_up	8.30662860373421e-53	1.9739872213914e-48		F_CD_vs_F	Xrcc4	-0.304546	F_up	5.93640573107677e-64	1.41072745793308e-59		F_CD_vs_C	Camk2n1	0.347825476980044	F_CD_up	2.74698189213482e-13	6.52792776846918e-09
F_vs_C	Dpy19l4	0.283002789995224	F_up	0.00131701750731979	1									F_CD_vs_F	Slc12a5	0.360618804211852	F_CD_up	9.25803057903168e-53	2.20007838680109e-48		F_CD_vs_F	Ngly1	-0.392697	F_up	6.10482778377165e-64	1.4507512745355e-59		F_CD_vs_C	Socs2	0.409598611148544	F_CD_up	2.87504191614423e-13	6.83224960952516e-09
F_vs_C	Plch2	0.365516658050712	F_up	0.00182044484616468	1									F_CD_vs_F	Cyp51	0.836782888216381	F_CD_up	1.1544763347428e-52	2.74349756188279e-48		F_CD_vs_F	Tmem135	-0.268854	F_up	9.86878141979328e-64	2.34521721659967e-59		F_CD_vs_C	Cfl2	0.39110495959278	F_CD_up	3.50687491123867e-13	8.33373753906758e-09
F_vs_C	Cyfip1	0.294941831727825	F_up	0.00194463310929704	1									F_CD_vs_F	Atcay	0.624584401525512	F_CD_up	1.58306988003616e-52	3.76200726291794e-48		F_CD_vs_F	Lgals8	-0.329192	F_up	1.06516484179366e-63	2.53125773003844e-59		F_CD_vs_C	Pdp1	0.492976712200674	F_CD_up	5.01715205789388e-13	1.1922760150379e-08
F_vs_C	Cebpz	0.304181868392723	F_up	0.00196307268737056	1									F_CD_vs_F	Prelid3a	0.65099582770671	F_CD_up	1.95627221635403e-52	4.64888529494372e-48		F_CD_vs_F	Mccc2	-0.406486	F_up	1.06980247918587e-63	2.5422786115373e-59		F_CD_vs_C	Ssbp4	0.421191840083421	F_CD_up	5.16798033643829e-13	1.2281188471512e-08
F_vs_C	Fgf13	0.61445035768306	F_up	0.00306028978821039	1									F_CD_vs_F	Yipf4	0.734313364817283	F_CD_up	2.48553788795114e-52	5.9066322369271e-48		F_CD_vs_F	2026-03-03	-0.465121	F_up	1.34545656511529e-63	3.19734298133998e-59		F_CD_vs_C	Lyn	0.289242534361558	F_CD_up	6.14343901334198e-13	1.45992684713059e-08
F_vs_C	Rtn4rl1	0.340861830955292	F_up	0.00314579757775852	1									F_CD_vs_F	Hint1	0.967565216072866	F_CD_up	6.20710965375974e-52	1.47505753811947e-47		F_CD_vs_F	Atg10	-0.430157	F_up	1.70184464217166e-63	4.04426360765674e-59		F_CD_vs_C	Eaf2	0.433889255411048	F_CD_up	6.24024856244945e-13	1.48293266838049e-08
F_vs_C	P4ha1	0.274562345190977	F_up	0.00433967426325585	1									F_CD_vs_F	A330102I10Rik	0.594700616144354	F_CD_up	6.99925739010769e-52	1.66330352618519e-47		F_CD_vs_F	Ppargc1b	-0.554959	F_up	2.0131754490823e-63	4.78411013719919e-59		F_CD_vs_C	Etv6	0.31541724165171	F_CD_up	6.74981340899259e-13	1.604025658513e-08
F_vs_C	Shf	0.257638555447081	F_up	0.0104122286772255	1									F_CD_vs_F	Ttyh3	0.781471644182268	F_CD_up	1.1875074933019e-51	2.82199280708263e-47		F_CD_vs_F	Dixdc1	-0.350443	F_up	3.15182245175417e-63	7.4899908743486e-59		F_CD_vs_C	Tm2d1	0.374623578818969	F_CD_up	7.39322962179653e-13	1.75692708732373e-08
F_vs_C	Asph	0.308785784038199	F_up	0.0105577244624873	1									F_CD_vs_F	Pantr1	0.569607828343749	F_CD_up	2.70983389456456e-51	6.43964926704322e-47		F_CD_vs_F	Mcu	-0.399099	F_up	3.25992797679858e-63	7.74689284406414e-59		F_CD_vs_C	Cetn3	0.479643851053581	F_CD_up	8.72938880873247e-13	2.07445195650718e-08
F_vs_C	Rbpj	0.305462255437483	F_up	0.0142840715874162	1									F_CD_vs_F	Naca	0.978347273218321	F_CD_up	3.28439245586546e-51	7.80503023211867e-47		F_CD_vs_F	Dpy19l4	-0.367566	F_up	3.93330771824066e-63	9.3471124616271e-59		F_CD_vs_C	Lztfl1	0.307502654067822	F_CD_up	9.75251196829135e-13	2.31758694414476e-08
F_vs_C	Coro2a	0.394664331179868	F_up	0.0224694076383975	1									F_CD_vs_F	Gabarapl2	0.869051314793595	F_CD_up	7.43041400865738e-51	1.76576358501734e-46		F_CD_vs_F	Dnajc13	-0.317326	F_up	3.97979343755575e-63	9.45758112500749e-59		F_CD_vs_C	Atp6v1g2	0.448432016781641	F_CD_up	1.01238280496585e-12	2.40582649772085e-08
F_vs_C	Ogfrl1	0.261551195735557	F_up	0.0231010875740688	1									F_CD_vs_F	B230334C09Rik	0.517423208184157	F_CD_up	1.57749987903155e-50	3.74877071253057e-46		F_CD_vs_F	Rab10	-0.268435	F_up	4.14713508626426e-63	9.85525181899838e-59		F_CD_vs_C	Galnt9	0.328672530561285	F_CD_up	1.08898723614014e-12	2.58786926796343e-08
F_vs_C	Sirpa	0.391605094893061	F_up	0.0442684814464819	1									F_CD_vs_F	Mfsd4a	0.574251306413589	F_CD_up	1.71382991077667e-50	4.07274539996967e-46		F_CD_vs_F	Casp8ap2	-0.559869	F_up	4.58165501555035e-63	1.08878449789538e-58		F_CD_vs_C	Slitrk5	0.467872977721776	F_CD_up	1.14640528699791e-12	2.72431752402184e-08
F_vs_C	Plpp1	0.297327716770361	F_up	0.0595189072531922	1									F_CD_vs_F	Polr3h	0.937027166184734	F_CD_up	2.18904583165601e-50	5.20204851434735e-46		F_CD_vs_F	Dleu2	-0.343509	F_up	5.95849052368245e-63	1.4159756880479e-58		F_CD_vs_C	Taf6	0.450939136237532	F_CD_up	1.15233350192129e-12	2.73840533396576e-08
F_vs_C	Dclre1c	0.286855924657605	F_up	0.0744202184915585	1									F_CD_vs_F	A830036E02Rik	0.687044200313245	F_CD_up	2.97455065575125e-50	7.06872217832727e-46		F_CD_vs_F	Ppm1h	-0.366972	F_up	6.02431874154075e-63	1.43161910573974e-58		F_CD_vs_C	Epha10	0.366125837855897	F_CD_up	1.38887580698701e-12	3.30052446772393e-08
F_vs_C	Usp2	0.266339366527785	F_up	0.0752203313976919	1									F_CD_vs_F	Zcchc18	0.486535086176172	F_CD_up	3.31074600259744e-50	7.86765680057257e-46		F_CD_vs_F	Bbx	-0.31132	F_up	6.36290057353178e-63	1.51207969229409e-58		F_CD_vs_C	Ina	0.470233899055976	F_CD_up	1.50396682742792e-12	3.5740267686997e-08
F_vs_C	Eepd1	0.487446863337561	F_up	0.0802715483042415	1									F_CD_vs_F	Slc3a2	0.681128172649932	F_CD_up	4.04868630894495e-50	9.62129814457678e-46		F_CD_vs_F	2026-03-07	-0.251593	F_up	8.74179371475084e-63	2.07739985837339e-58		F_CD_vs_C	Tspan13	0.352111863746978	F_CD_up	1.83924149424494e-12	4.37077348692368e-08
F_vs_C	Crhr1	0.368894885245083	F_up	0.12596347629024	1									F_CD_vs_F	Gas5	0.710014334077114	F_CD_up	5.58427795660039e-50	1.32704781360652e-45		F_CD_vs_F	Cdon	-0.574486	F_up	1.08255152001496e-62	2.57257543216355e-58		F_CD_vs_C	Angptl2	0.588790065059632	F_CD_up	1.91250584935698e-12	4.54487890041193e-08
F_vs_C	Fam20c	0.26831377384551	F_up	0.192822939001999	1									F_CD_vs_F	Tafa2	0.268606953260474	F_CD_up	9.51112750219992e-50	2.26022433962279e-45		F_CD_vs_F	Taok3	-0.379174	F_up	1.12932925582645e-62	2.68373804354597e-58		F_CD_vs_C	Myl12b	0.425629446595675	F_CD_up	2.31555385602735e-12	5.50268218346339e-08
F_vs_C	3110082I17Rik	0.306576263745328	F_up	0.205359827368111	1									F_CD_vs_F	Psma1	0.603848773718921	F_CD_up	2.05364180428805e-49	4.88027438371013e-45		F_CD_vs_F	Mccc1	-0.299361	F_up	1.82696956854714e-62	4.34161048269543e-58		F_CD_vs_C	Coq10b	0.40540288386295	F_CD_up	2.56169691453048e-12	6.08761654769023e-08
F_vs_C	Znfx1	0.28100126484813	F_up	0.311787054548045	1									F_CD_vs_F	Rps8	0.814677784797884	F_CD_up	7.04269453419624e-49	1.67362592910639e-44		F_CD_vs_F	Smad5	-0.425004	F_up	4.09351138125643e-62	9.72782044641779e-58		F_CD_vs_C	Galnt14	0.361113344751409	F_CD_up	2.69448039067149e-12	6.40316320039173e-08
F_vs_C	Daglb	0.252528297065359	F_up	0.438895521118181	1									F_CD_vs_F	Lrrfip1	0.340674818855034	F_CD_up	1.05437007315134e-48	2.50560504183684e-44		F_CD_vs_F	Dusp11	-0.253336	F_up	4.21553745436076e-62	1.00178032065429e-57		F_CD_vs_C	Mapk8ip1	0.370849629855159	F_CD_up	3.12620981778943e-12	7.42912501099479e-08
F_vs_C	Syngr1	0.277934223578747	F_up	0.483039498433778	1									F_CD_vs_F	Trpc6	0.649343776282171	F_CD_up	1.05885982138685e-48	2.51627447954371e-44		F_CD_vs_F	Pms1	-0.582097	F_up	4.22461160865816e-62	1.00393670268153e-57		F_CD_vs_C	Syngr1	0.401352370433237	F_CD_up	3.55478071401996e-12	8.44758088879704e-08
F_vs_C	A330015K06Rik	0.350281383004329	F_up	0.487945419571061	1									F_CD_vs_F	Kcnj9	0.492865586130298	F_CD_up	1.25427369488515e-48	2.98065600852508e-44		F_CD_vs_F	Washc2	-0.335028	F_up	4.31329821600921e-62	1.02501218805243e-57		F_CD_vs_C	Cct3	0.479763507858439	F_CD_up	3.61693759726145e-12	8.59529050613212e-08
														F_CD_vs_F	Ndufaf4	0.720878584193674	F_CD_up	1.27839895980582e-48	3.03798728808255e-44		F_CD_vs_F	Tmod1	-0.593731	F_up	4.4247699372333e-62	1.05150232788412e-57		F_CD_vs_C	Tcp1	0.444340608584798	F_CD_up	3.81572472459432e-12	9.06768823552593e-08
														F_CD_vs_F	Grina	0.569031000314589	F_CD_up	2.18495909144766e-48	5.19233678491621e-44		F_CD_vs_F	Phactr3	-0.325999	F_up	5.27006150082236e-62	1.25237741505543e-57		F_CD_vs_C	Tjap1	0.336569571736528	F_CD_up	3.84541789560887e-12	9.13825108712491e-08
														F_CD_vs_F	C2cd2l	0.741938108965629	F_CD_up	3.8805201069643e-48	9.22166798218995e-44		F_CD_vs_F	Rassf2	-0.510229	F_up	6.61479323298102e-62	1.57193946388561e-57		F_CD_vs_C	Hnrnpa1	0.438770103059185	F_CD_up	4.03499002415912e-12	9.58875029341172e-08
														F_CD_vs_F	Nat8l	0.748175065141141	F_CD_up	6.42636936518118e-48	1.52716241594166e-43		F_CD_vs_F	Zfp438	-0.444232	F_up	6.92054998784387e-62	1.64459949911122e-57		F_CD_vs_C	Hs3st2	0.498659289332957	F_CD_up	4.34319124000758e-12	1.0321159662754e-07
														F_CD_vs_F	Dlk2	0.994985045561888	F_CD_up	1.34586202392187e-47	3.19830651364794e-43		F_CD_vs_F	Atp11c	-0.373407	F_up	9.30880949622205e-62	2.21214548868221e-57		F_CD_vs_C	mt-Cytb	0.359346762235353	F_CD_up	4.76923717702913e-12	1.1333615227492e-07
														F_CD_vs_F	Kctd17	0.73509556850974	F_CD_up	2.76893835114065e-47	6.58010509765063e-43		F_CD_vs_F	Utrn	-0.362883	F_up	1.52150794586334e-61	3.61571148254963e-57		F_CD_vs_C	Spcs3	0.485825604560531	F_CD_up	4.83627146238819e-12	1.14929155032193e-07
														F_CD_vs_F	Ptpn3	0.451827323280796	F_CD_up	2.94954141665834e-47	7.00929022254688e-43		F_CD_vs_F	Eri3	-0.250325	F_up	1.6835370474249e-61	4.00075743950053e-57		F_CD_vs_C	Synpo	0.401296005002933	F_CD_up	5.10880871761966e-12	1.21405730365514e-07
														F_CD_vs_F	Fam173a	0.780183419219484	F_CD_up	1.14258723276293e-46	2.71524429993783e-42		F_CD_vs_F	Nfatc3	-0.319774	F_up	1.90129059785472e-61	4.51822697674195e-57		F_CD_vs_C	Gm42303	0.592530696006361	F_CD_up	5.9239514749801e-12	1.40776782851427e-07
														F_CD_vs_F	Hnrnpdl	0.357148790258578	F_CD_up	2.03591447548726e-46	4.83814715954792e-42		F_CD_vs_F	Tcerg1	-0.266828	F_up	2.48271690944912e-61	5.8999284636149e-57		F_CD_vs_C	Frmd6	0.313388692919831	F_CD_up	6.35407859185735e-12	1.50998323656898e-07
														F_CD_vs_F	Smim13	0.671947733663347	F_CD_up	2.37301824201247e-46	5.63924055031844e-42		F_CD_vs_F	Brf1	-0.452537	F_up	2.83340853829375e-61	6.73331205040128e-57		F_CD_vs_C	Stt3b	0.280529381719579	F_CD_up	6.72638161581456e-12	1.59845732718217e-07
														F_CD_vs_F	Kcnip3	0.366939836006582	F_CD_up	2.47085369436438e-46	5.8717367192875e-42		F_CD_vs_F	Cox16	-0.289608	F_up	3.69206571617417e-61	8.7738249679163e-57		F_CD_vs_C	Gnas	0.27445814572571	F_CD_up	8.18204594770365e-12	1.9443813990123e-07
														F_CD_vs_F	Plppr5	0.513768464085025	F_CD_up	4.82080455251886e-46	1.14561599386058e-41		F_CD_vs_F	Mamld1	-0.483804	F_up	4.63230328372792e-61	1.1008205523451e-56		F_CD_vs_C	Chrm1	0.447621077483532	F_CD_up	8.86764079508547e-12	2.10730615854411e-07
														F_CD_vs_F	Dapk1	0.268578283599334	F_CD_up	5.94487641357454e-46	1.41274043092185e-41		F_CD_vs_F	Dop1a	-0.297611	F_up	5.51698526016402e-61	1.31105637722538e-56		F_CD_vs_C	Brk1	0.389214729238435	F_CD_up	1.25344793425029e-11	2.97869367095239e-07
														F_CD_vs_F	Slc50a1	0.851133070598512	F_CD_up	6.15034741220125e-46	1.4615685590355e-41		F_CD_vs_F	Dock2	-0.673865	F_up	6.77247353345733e-61	1.6094106104908e-56		F_CD_vs_C	Lpin2	0.323264041989248	F_CD_up	1.43319942753322e-11	3.40585511958994e-07
														F_CD_vs_F	Srebf2	0.452674733086192	F_CD_up	1.94786525883621e-45	4.62890700109836e-41		F_CD_vs_F	Cttnbp2nl	-0.451657	F_up	9.74600786714506e-61	2.31604130954835e-56		F_CD_vs_C	Fbxl2	0.414498769554546	F_CD_up	1.51322741035898e-11	3.59603361797708e-07
														F_CD_vs_F	Laptm4a	0.626150040784358	F_CD_up	2.07443836291052e-45	4.92969532562056e-41		F_CD_vs_F	Sipa1l2	-0.60276	F_up	9.9461609928058e-61	2.36360569833037e-56		F_CD_vs_C	Zdhhc6	0.470546406718454	F_CD_up	1.61041722416001e-11	3.82699549149384e-07
														F_CD_vs_F	Mrtfb	0.250068092329344	F_CD_up	2.14182987813264e-45	5.0898445223944e-41		F_CD_vs_F	Lrrc8d	-0.269008	F_up	1.04994407938221e-60	2.49508711024387e-56		F_CD_vs_C	Filip1l	0.488570315580009	F_CD_up	1.65261779103817e-11	3.92728091862311e-07
														F_CD_vs_F	Vmp1	0.293487718387097	F_CD_up	3.80701671729333e-45	9.04699452697587e-41		F_CD_vs_F	Yes1	-0.480242	F_up	1.09794938910005e-60	2.60916692825736e-56		F_CD_vs_C	Slc22a14	0.429570218240132	F_CD_up	1.94568044942606e-11	4.6237150200161e-07
														F_CD_vs_F	Tnfrsf19	0.871542831163607	F_CD_up	3.94488494740748e-45	9.37462458901915e-41		F_CD_vs_F	Pde8a	-0.391615	F_up	1.25191520250776e-60	2.97505128723945e-56		F_CD_vs_C	Hmgn3	0.401099655328856	F_CD_up	2.27577045604727e-11	5.40814091175074e-07
														F_CD_vs_F	Pou6f2	0.516873479004562	F_CD_up	5.29826798344151e-45	1.25908040358504e-40		F_CD_vs_F	Col4a3bp	-0.28235	F_up	1.39274624177285e-60	3.30972216894899e-56		F_CD_vs_C	Gm26672	0.487580327959663	F_CD_up	2.99460473333352e-11	7.11637868829378e-07
														F_CD_vs_F	Rps14	0.899388284610882	F_CD_up	9.50229370467758e-45	2.25812507597958e-40		F_CD_vs_F	Lyst	-0.356038	F_up	1.54187053599777e-60	3.6641011417451e-56		F_CD_vs_C	Pld3	0.423126724080095	F_CD_up	3.4498274101142e-11	8.19816985739539e-07
														F_CD_vs_F	Senp8	0.779581597501896	F_CD_up	1.13550819970565e-44	2.69842168578052e-40		F_CD_vs_F	Tanc1	-0.311912	F_up	1.59326132868831e-60	3.78622622149489e-56		F_CD_vs_C	Erg28	0.402883302979739	F_CD_up	3.48860900578e-11	8.29033044133559e-07
														F_CD_vs_F	Lmo7	0.346084487847114	F_CD_up	1.46746209898339e-44	3.48727693202413e-40		F_CD_vs_F	Rptor	-0.261087	F_up	1.66214012434851e-60	3.94990979150181e-56		F_CD_vs_C	St3gal6	0.297494672746227	F_CD_up	4.71910466257008e-11	1.12144803201315e-06
														F_CD_vs_F	Oprm1	0.721516483546884	F_CD_up	1.51426628390092e-44	3.59850239706215e-40		F_CD_vs_F	Usp6nl	-0.257733	F_up	1.66710476044182e-60	3.96170775271394e-56		F_CD_vs_C	Tex264	0.535981693465896	F_CD_up	4.92288334586121e-11	1.16987399831046e-06
														F_CD_vs_F	Nr2f1	0.558957047400431	F_CD_up	2.03562285959339e-44	4.83745416353773e-40		F_CD_vs_F	Gm20732	-0.47976	F_up	1.96257075387365e-60	4.66385313950534e-56		F_CD_vs_C	Sft2d1	0.634758108627664	F_CD_up	5.5154770768243e-11	1.31069797253653e-06
														F_CD_vs_F	Syp	0.385785748778693	F_CD_up	2.57744364541425e-44	6.12503707896242e-40		F_CD_vs_F	Elf1	-0.404272	F_up	2.27642579721596e-60	5.40969826450401e-56		F_CD_vs_C	Ldhb	0.478475804529647	F_CD_up	6.09711094854349e-11	1.44891744581188e-06
														F_CD_vs_F	Wasf1	0.308941603201334	F_CD_up	2.82659257442283e-44	6.71711459385841e-40		F_CD_vs_F	Usp48	-0.259673	F_up	2.31698443800976e-60	5.50608181848639e-56		F_CD_vs_C	Gnb2	0.355450921596827	F_CD_up	6.68541593930753e-11	1.58872224381704e-06
[truncated: 662 more rows]

## Sheet: Supplementary Fig.5A
comparison	gene	avg_log2FC	direction	p_val	p_val_adj		comparison	gene	avg_log2FC	direction	p_val	p_val_adj		comparison	gene	avg_log2FC	direction	p_val	p_val_adj		comparison	gene	avg_log2FC	direction	p_val	p_val_adj
[truncated: 838 more rows]

[truncated: 3 more sheets: Supplementary Fig.5B, Fig.4D, Fig.4F]
