# Supplementary material for: Microglial CD31 suppresses Aβ clearance and promotes Alzheimer pathology in 5×FAD mice
Source: Nat Commun. 2026 Jun 5;17:7217. doi: 10.1038/s41467-026-74037-5 (PMC13396677; doi:10.1038/s41467-026-74037-5)
Supplement: Supplementary file 6 — Supplementary Data 4 [file 41467_2026_74037_MOESM6_ESM.xlsx]

## Sheet: Sheet1
Cluster	Gene
MG0	Rapgef5
	P2ry12
	Cx3cr1
	8030422B15Rik
	Selplg
	Cacnb2
	Siglech
	Agmo
	Ivns1abp
	Lpcat2
MG1	Ank
	Fgf13
	Myole
	Apbb2
	Cacna1a
	Apoe
	Arhgap24
	Etl4
	Acaca
	Hif1a
MG2	mt-Co3
	mt-Atp6
	mt-Co2
	mt-Cytb
	mt-Nd4
	mt-Co1
	mt-Nd2
	mt-Nd1
	mt-Nd3
	Ctsl
MG3	Mrc1
	F13a1
	Dab2
	Pf4
	Arhgap15
	Rbpj
	Stab1
	Aoah
	Itsn1
	Psd3
MG4	Wwp1
	St18
	Prr5l
	Zfp536
	St6galnac3
	Map7
	Rnf220
	Mbp
	Slc24a2
	Sox2ot
MG5	Rnf213
	Trim30a
	Parp14
	Stat1
	Gm4951
	Stat2
	Sp100
	Herc6
	Ifi204
	Nlrc5
MG6	Olfm3
	Syne1
	Caln1
	Tmem108
	Unc13c
	Astn2
	Cadps2
	Rbfox3
	Reln
	Car10
MG7	Skap1
	Gm2682
	Bcl2
	Themis
	H2−K1
	Ms4a4b
	Stat4
	Ptpn22
	Nedd9
	Ikzf3
MG8	Top2a
	Cep128
	Ezh2
	Smc4
	Kif11
	Rad51b
	Sdk1
	Knl1
	Diaph3
	Pola1
