# Supplementary material for: Microglial CD31 suppresses Aβ clearance and promotes Alzheimer pathology in 5×FAD mice
Source: Nat Commun. 2026 Jun 5;17:7217. doi: 10.1038/s41467-026-74037-5 (PMC13396677; doi:10.1038/s41467-026-74037-5)
Supplement: Supplementary file 9 — Source Data [file 41467_2026_74037_MOESM9_ESM.xlsx]

## Sheet: Fig.1
							Fig.1L				Fig.1O		Latency(s) of 5xFAD-WT
								Distance(m)				Time	mouse1	mouse2	mouse3	mouse4	mouse5	mouse6	mouse7	mouse8	mouse9	mouse10
								5xFAD-WT	Cx3cr1creCD31fl/+5xFAD			day1	60	60	36.7667	60	42.4	60	49.1	56	60	60
								23.348	16.74			day2	60	44.7333	28.5	60	44.7667	44.1	60	23.7667	44.8667	60
								27.878	19.597			day3	60	27.7	13.0667	49.9333	30.0667	27.8333	53.8	33.6	43.4	41.6667
								23.548	31.597			day4	60	27.0667	28.2	60	57.2	6.1	23.6	7.7	32.7333	31.5
								13.632	15.374			day5	44.3333	27.2	21.4333	60	25.4667	25.1667	50.1	27.0667	28.3667	33.8
								15.863	21.835			day6	17.9667	7.13333	15.7333	10.8333	60	11	18.5667	60	14.9333	13.4333
								18.311	19.822
								20.874	15.278				Latency(s) of Cx3cr1creCD31fl/+5xFAD
								21.953				Time	mouse1	mouse2	mouse3	mouse4	mouse5	mouse6	mouse7
								11.374				day1	49.6667	41	37.6667	59.6667	60	52	16.0333
								19.642				day2	22.9667	34.3333	26.8667	23.6	19.1	19.2667	10.8333
							Fig.1M					day3	33.6	18.4333	20.7	23.2	25.7333	10.7667	8.8
								Time in center(s)				day4	28.1	14.3	31.7	7.16667	18.8333	11.5333	6.03333
								5xFAD-WT	Cx3cr1creCD31fl/+5xFAD			day5	9.66667	31.8	37.4667	4.43333	6.43333	20.3333	6.5
								25.9	42			day6	3.83333	39.3	21.9333	7.63333	10.1667	39.4333	9.36667
								32.5	18.8
								20.3	20
								30.3	19.7		Fig.1P					Fig.1Q				Fig.1R				Fig.1S
								18.7	21.7			Latency(s)					Platform crossing				Target quadrant duration(s)				Freezing time%
								7	30.6			5xFAD-WT	Cx3cr1creCD31fl/+5xFAD				5xFAD-WT	Cx3cr1creCD31fl/+5xFAD			5xFAD-WT	Cx3cr1creCD31fl/+5xFAD			5xFAD-WT	Cx3cr1creCD31fl/+5xFAD
								18.1	14.7			36.1	8.9				1	4			21.7	30.6			89.3	124.1
								11.5				14.2	21.4				3	1			26.6	17.2			64	84.9
								21				13.1	6.8				2	5			20.5	29.9			99.7	135
								20.5				34.3	22.9				4	6			22.5	33.3			27	101.8
							Fig.1N					60	7				0	3			23.3	30.1			102.2	63.2
								Discrimination index				15.4	11.4				3	4			31.9	29.7			92.1	108.7
								5xFAD-WT	Cx3cr1creCD31fl/+5xFAD			18.1	1.5				4	8			28.3	42.9			92	79.5
								-0.136038	0.565217			60					0				20.4				107.2
								0.290503	0.136			19.9					1				22.3				120.6
								0.41252	0.777778			21.6					1				23.4				100
	Fig.1F			Fig.1G				0.386139	0.222222
		CD31 fluorescence intensity (a.u.)			CD31+IBA1+/IBA1+ (%)			0.576068	0.715909
		WT	5xFAD		WT	5xFAD		-0.272727	0.541299
		2.29867	7.40967		32.51	62.67		0.24225	0.455636
		4.12	5.82433		30.14	56.98		0
		4.02467	5.95933		29.28	61.45		-0.169082
		3.159	6.17133		40.44	55.36		0.257143
	Fig.1K
		CD31 densitometry (normalized to Actin, relative to 5xFAD-WT)
		5xFAD-WT	Cx3cr1creCD31fl/+5xFAD				Fig.1V
		0.686905	0.76196					Spines/10 μm
		1.34354	0.896107					5xFAD-WT	Cx3cr1creCD31fl/+5xFAD
		0.969553	0.646814					4.57139	7.76302
		0.92254	0.616745					7.91135	9.03395
		1.02481	0.740487					3.18386	11.0391
		1.05265	0.854981					4.28207	8.36854	8.36854
	Fig.1U
		SYT densitometry (normalized to Actin, relative to 5xFAD-WT)
		5xFAD-WT	Cx3cr1creCD31fl/+5xFAD
		0.874342	1.00886
		0.870595	1.23026
		1.25506	1.00842
		PSD95 densitometry (normalized to Actin, relative to 5xFAD-WT)
		5xFAD-WT	Cx3cr1creCD31fl/+5xFAD
		1.00504	1.28958
		0.78841	1.62675
		1.20655	1.53654
		GluN2A densitometry (normalized to Actin, relative to 5xFAD-WT)
		5xFAD-WT	Cx3cr1creCD31fl/+5xFAD
		1.09396	2.33375
		0.940821	3.1719
		0.965221	2.41255
		GluN2B densitometry (normalized to Actin, relative to 5xFAD-WT)
		5xFAD-WT	Cx3cr1creCD31fl/+5xFAD
		1.27752	1.56405
		0.851076	2.4751
		0.871397	2.58467

## Sheet: Fig.2
											Fig.2B										Fig.2H
												Proportion (%) of distinct Micro-PVM subclusters										IL-1β densitometry (normalized to Actin, relative to 5xFAD-WT)				IL-6 densitometry (normalized to Actin, relative to 5xFAD-WT)				IL-10 densitometry (normalized to Actin, relative to 5xFAD-WT)
												CON			5xFAD-WT			Cx3cr1creCD31fl/+5xFAD				5xFAD-WT	Cx3cr1creCD31fl/+5xFAD			5xFAD-WT	Cx3cr1creCD31fl/+5xFAD			5xFAD-WT	Cx3cr1creCD31fl/+5xFAD
											MG0	75.2037	71.2114	67.9059	36.2604	34.5115	32.2864	50.0412	41.7453	38.0643		0.895665	1.02046			1.18016	0.721654			1.29801	1.50018
											MG1	4.03809	1.34603	1.5841	36.7182	42.5877	37.1028	22.2507	27.525	25.4189		0.917594	0.791691			1.01125	0.476198			0.594574	2.42432
											MG2	2.28917	1.34603	1.52916	5.53979	4.42267	3.25062	5.94268	4.35858	6.12581		1.18677	0.596661			0.80861	0.900094			1.10742	2.3683
											MG3	6.19907	4.17544	3.47953	3.68098	3.96484	3.91906	4.81641	1.8588	2.07856
											MG4	5.3475	5.73208	2.50893	3.25062	3.14074	3.20483	6.19907	1.73061	1.84049
											MG5	0.68675	0.183133	0.00915667	3.46097	3.13158	3.88243	2.29929	2.78363	2.46314		CD80 densitometry (normalized to Actin, relative to 5xFAD-WT)				CD206 densitometry (normalized to Actin, relative to 5xFAD-WT)
											MG6	1.24531	1.19037	0.68675	3.80917	5.81449	2.64628	1.987	2.28917	0.613497		5xFAD-WT	Cx3cr1creCD31fl/+5xFAD			5xFAD-WT	Cx3cr1creCD31fl/+5xFAD
											MG7	1.10796	1.34603	0.970607	1.97784	1.42844	1.83133	1.07133	0.970607	0.814944		1.05009	1.02442			0.788298	1.55967
											MG8	0.87904	0.723377	0.723377	0.814944	0.814944	0.49446	0.71422	1.07133	0.897354		0.880653	0.824163			1.203	2.28623
																						1.06926	0.398964			1.00852	1.69561
											Fig.2F
											Intersections										Fig.2I
											Distance (μm)	5xFAD-WT			Cx3cr1creCD31fl/+5xFAD							Fold change (%) of IL-1β				Fold change (%) of IL-6				Fold change (%) of TNF-α
											1	1	1.66667	1.75	1.90909	1.81818	1.5					5xFAD-WT	Cx3cr1creCD31fl/+5xFAD			5xFAD-WT	Cx3cr1creCD31fl/+5xFAD			5xFAD-WT	Cx3cr1creCD31fl/+5xFAD
											5	5.18182	4.33333	4.16667	3.63636	3.63636	3.25					107.845	41.7243			96.4739	50.2854			84.1859	21.0465
											10	6.45455	5.58333	5.66667	4.54545	5.27273	4.41667					85.7947	88.2067			82.257	71.6089			122.404	42.093
											15	6.36364	6.58333	6.58333	5.63636	6.45455	5.83333					106.36	74.6886			121.269	45.635			93.4101	53.2794
											20	5.45455	5.58333	5.66667	5.27273	5.63636	6.08333
											25	3.63636	3.91667	3.83333	5.45455	5.36364	5.58333
											30	2.63636	2.08333	2.75	4	4.27273	5					Fold change (%) of IL-10
											35	1.36364	1.41667	1.83333	2.72727	3	3.58333					5xFAD-WT	Cx3cr1creCD31fl/+5xFAD
											40	1.09091	0.666667	1.08333	2.09091	2.09091	2.75					96.1132	412.046
											45	0.545455	0.25	0.666667	1.81818	2.18182	1.83333					67.9623	291.361
											50	0.272727	0	0.333333	1.45455	1.27273	1.08333					135.925	206.023
											55	0.181818	0	0.25	0.727273	0.818182	0.833333				Fig.2K
											60	0	0	0.166667	0.636364	0.545455	0.583333					Relative CD206⁺IBA1⁺ (normalized to 5xFAD-WT = 1)
											65	0	0	0.0833333	0.545455	0.545455	0.416667					5xFAD-WT	Cx3cr1creCD31fl/+5xFAD
											70	0	0	0.0833333	0.454545	0.454545	0.25					1.30005	2.45423
											75	0	0	0.0833333	0.272727	0.272727	0.166667					1.1351	3.49633
											80	0	0	0.0833333	0.272727	0.181818	0.0833333					0.564856	1.88791
											85	0	0	0	0.272727	0.0909091	0
											90	0	0	0	0.272727	0.0909091	0
											95	0	0	0	0.181818	0.0909091	0
											100	0	0	0	0.0909091	0	0
											105	0	0	0	0	0	0

## Sheet: Fig.3
	Fig.3B
		Th-S area fraction(%)
		5xFAD-WT	Cx3cr1creCD31fl/+5xFAD
		11.1792	3.7904
		7.5932	3.784
		7.2996	2.5456
		10.8128	3.15
		6.1824	1.362
		8.7748	6.6892
		6.9864
	Fig.3C
		Aβ1-40 level (pg/100μg brain)			Aβ1-42 level (pg/100μg brain)
		5xFAD-WT	Cx3cr1creCD31fl/+5xFAD		5xFAD-WT	Cx3cr1creCD31fl/+5xFAD
		14.6433	12.5963		22.4951	14.924
		15.3357	10.8618		22.6058	17.5967
		13.8094	10.9555		20.6723	16.231
		16.0963	12.9956		22.8274	14.1635
		14.8019	10.7219		26.8346	15.9583
		15.6056	10.2149		21.2238	15.8493
	Fig.3E
		Microglia within 25 μm of Aβ
		5xFAD-WT	Cx3cr1creCD31fl/+5xFAD
		4	6
		4.2	7.8
		3.6	5.8
	Fig.3G
		Relative Aβ intensity (normalized to 0 h within each group = 1)
		WT			CD31(+/-)
		Experiment 1	Experiment 2	Experiment 3	Experiment 1	Experiment 2	Experiment 3
	0H	0.957634	0.745189	1.29717	1.00333	0.930052	1.06679
	3H	0.910176	1.0058	0.954002	0.494289	0.513605	0.491317
	6H	0.728141	0.804642	0.954002	0.231185	0.358614	0.211701
	9H	0.547199	0.648336	0.643467	0.17059	0.14942	0.197551
	Fig.3H
		Relative cytoplasmic Aβ levels (normalized to 0 h within each group = 1)
		WT			CD31(+/-)
		Experiment 1	Experiment 2	Experiment 3	Experiment 1	Experiment 2	Experiment 3
	0H	0.949235	1.04714	1.00363	0.927478	0.949235	0.938356
	3H	0.753425	0.818695	0.78606	0.427076	0.557616	0.492346
	6H	0.742547	0.601129	0.677277	0.231267	0.165997	0.198632
	9H	0.731669	0.568494	0.65552	0.14424	0.0898486	0.122484

## Sheet: Fig.4
Fig.4E
	Fold change of IDE			Fold change of ECE1			Fold change of ECE2
	Aβ	Aβ-kd		Aβ	Aβ-kd		Aβ	Aβ-kd
	1.03777	1.18105		1.15108	1.10148		1.07407	6.77778
	0.985877	1.19486		0.848347	1.70182		0.666667	6.62963
	0.976357	0.953031		1.00057	2.30217		1.25926	3.59259
	Fold change of MME			Fold change of MMEL1			Fold change of MMP9
	Aβ	Aβ-kd		Aβ	Aβ-kd		Aβ	Aβ-kd
	0.617647	12.5294		0	0		1.15	0.67
	1.76471	13.9412		3	15		0.9	1.2
	0.617647	7.67647		0	6		0.95	1.74
Fig.4H			Fig.4I
	MME densitometry (normalized to Actin, relative to 5xFAD-WT)			Fold change of MME (relative to 5xFAD-WT)
	5xFAD-WT	Cx3cr1creCD31fl/+5xFAD		5xFAD-WT	Cx3cr1creCD31fl/+5xFAD
	0.543995	1.55343		0.823866	1.56143
	1.31512	2.71487		1.07873	2.41043
	1.14089	2.5157		1.0974	1.94225
Fig.4L			Fig.4M
	MME densitometry (normalized to Actin, relative to WT)			Fold change of MME (relative to WT)
	5xFAD-WT	Cx3cr1creCD31fl/+5xFAD		5xFAD-WT	Cx3cr1creCD31fl/+5xFAD
	1.3629	3.50646		0.719581	2.94432
	0.720585	1.97182		1.05073	2.59214
	0.916514	2.40955		1.22969	3.8392

## Sheet: Fig.5
											Fig.5B						Fig.5F				Fig.5I				Fig.5L
												% input of motif1			% input of motif2			MME densitometry (normalized to Actin, relative to WT)				p-Stat3 (Y705) densitometry (normalized to Actin, relative to 5xFAD-WT)				p-Stat3 (Y705) densitometry (normalized to Actin, relative to WT)
												WT	CD31(+/-)		WT	CD31(+/-)		WT	CD31(+/-)+Vec	CD31(+/-)+Sattic		5xFAD-WT	Cx3cr1creCD31fl/+5xFAD			WT	CD31(+/-)
												0.706556	7.16095		0.144265	1.54117		0.317014	2.9731	2.40904		0.894173	1.6253			0.760635	3.90728
												0.611402	7.02959		0.516762	1.7351		1.60225	6.34366	1.83693		1.17779	1.72629			1.06199	4.1388
												3.2168	3.06494		0.81397	2.33575		1.08074	5.43727	1.93748		0.928034	2.53438			1.17737	2.67304
												2.56747	5.96404		0.932858	1.23638
											Fig.5C							p-Stat3 (Y705) densitometry (normalized to Actin, relative to WT)				Stat3 densitometry (normalized to Actin, relative to 5xFAD-WT)				Stat3 densitometry (normalized to Actin, relative to WT)
												Relative luciferase activity			Relative luciferase activity			WT	CD31(+/-)+Vec	CD31(+/-)+Sattic		5xFAD-WT	Cx3cr1creCD31fl/+5xFAD			WT	CD31(+/-)
												WT	CD31(+/-)		WT	CD31(+/-)		0.991208	1.25995	0.344972		1.08952	1.04067			0.411289	1.02127
												0.887093	1.16174		1.02645	1.57876		1.07876	1.40887	0.184886		0.935967	0.725075			0.72354	1.29436
												0.974541	1.2633		0.950283	1.87437		0.930031	1.21363	0.147796		0.974513	1.26059			1.86517	0.342963
												1.13837	1.25711		1.02326	1.77835
											Fig.5D							Stat3 densitometry (normalized to Actin, relative to WT)				CD31 densitometry (normalized to Actin, relative to 5xFAD-WT)				CD31 densitometry (normalized to Actin, relative to WT)
												Relative luciferase activity			Relative luciferase activity			WT	CD31(+/-)+Vec	CD31(+/-)+Sattic		5xFAD-WT	Cx3cr1creCD31fl/+5xFAD			WT	CD31(+/-)
												WT	CD31(+/-)		WT	CD31(+/-)		0.615166	1.25937	1.18469		1.00732	0.851861			0.763496	0.602151
												0.981888	1.47555		0.99901	1.11506		1.35349	1.35408	0.827084		1.02346	0.699185			0.903673	0.355205
												1.01192	1.55845		1.03848	1.14188		1.03134	1.25866	0.942876		0.969218	0.682263			1.33283	0.258687
												1.00619	1.61359		0.962511	1.1956

## Sheet: Fig.6
										Fig.6B				Fig.6J
											p-Jak1 densitometry (normalized to Actin, relative to WT)				MME densitometry (normalized to Actin, relative to WT)
											WT	CD31(+/-)			WT	CD31(+/-)
											1.23505	1.0977			1.42391	1.99797
											0.802156	0.46019			0.742936	2.45474
											0.962797	0.855852			0.833159	2.94925
											Jak1 densitometry (normalized to Actin, relative to WT)				p-STAT3 (Y705) densitometry (normalized to Actin, relative to WT)
											WT	CD31(+/-)			WT	CD31(+/-)
											1.11909	0.808823			0.887828	1.61051
											1.02878	0.779103			0.842779	1.86824
											0.852127	0.530682			1.26938	1.94854
											p-Jak2 densitometry (normalized to Actin, relative to WT)				STAT3 densitometry (normalized to Actin, relative to WT)
											WT	CD31(+/-)			WT	CD31(+/-)
											0.699579	1.05872			0.961863	1.05077
											1.0222	0.653109			0.834058	1.04332
											1.27822	0.670847			1.20409	1.77344
											Jak2 densitometry (normalized to Actin, relative to WT)
											WT	CD31(+/-)
											0.861422	1.21409
											1.00371	1.34207
											1.13486	1.07766

## Sheet: Fig.7
						Fig.7E	Latency (s) of Vec
							Time	mouse1	mouse2	mouse3	mouse4	mouse5	mouse6	mouse7	mouse8	mouse9
							day1	60	60	60	60	60	60	60	60	60
							day2	60	49.9667	45	60	48.1333	44.6333	45.4667	60	47.4333
							day3	42.3	60	14.0667	37.6333	39.7667	51.5333	22.3	60	37.7667
							day4	39.9667	22.1333	26.5667	8.1	26.7	20.4	20.9667	46.2667	36.1667
							day5	12.1667	28.8667	12.8667	19.8667	28.4	36.8333	15.3333	33.6	12.5
							day6	10.9333	9.7	13.1667	32.3333	25.5333	26.5667	12.0333	27.0667	27.3
							Latency (s) of P1
							Time	mouse1	mouse2	mouse3	mouse4	mouse5	mouse6	mouse7	mouse8
							day1	60	60	60	60	60	59.3333	60	60
							day2	50.7667	29.0333	51.9333	48.0667	59.6667	60	50.0333	31.5333
							day3	42.9	30.5	13.5	38.9667	21.5333	32.6	43.0333	28.4
							day4	29.7	24.1667	13.9667	30.6333	3.56667	12	18.1	47.0667
							day5	5.66667	14.7333	18.3667	10.9333	4.66667	6.53333	10.7333	15.3333
							day6	7.53333	3.23333	4.36667	3.53333	13.9	7.4	12.1333	20.3333
Fig.7B			Fig.7C			Fig.7D			Fig.7F			Fig.7G			Fig.7H			Fig.7I			Fig.7K
	Distance (m)			Time in center(s)			Discrimination index			Platform crossing			Target quadrant duration(s)			Swimming speed (m/s)			Freezing%			Th-S area fraction(%)
	Ctrl	P1		Ctrl	P1		Ctrl	P1		Ctrl	P1		Ctrl	P1		Ctrl	P1		Ctrl	P1		Ctrl	P1
	16.419	23.075		8.7	24.7		0.0481013	0.395349		1	9		17	21.7		2.00885	2.7143		69	85		11.1792	5.7904
	11.134	23.467		17.6	15		0.111488	0.33913		5	4		10.2	31.3		2.99495	2.50608		43	50		7.3225	3.784
	25.226	23.817		14.2	14.3		-0.266968	0.286667		3	10		17	36.2		2.64853	2.21967		63	72		9.0006	6.5456
	16.481	14.94		33.7	9.8		0.173368	0.189095		4	5		17	30.3		2.22633	2.63722		46	81		10.8128	4.15
	25.887	25.69		12.4	22		0.0846438	0.156859		5	3		18	26.9		2.50332	2.05785		54	92		6.5824	2.362
	24.003	31.659		13.9	21.7		0.219316	0.0143678		1	4		25.2	24		3.82818	2.29505		58	69
	31.155	21.408		18.5	17.9		0.042029	0.212654		3	3		19.9	25.7		4.01987	2.31868		33	79
	25.653	20.356		11.4	11.8		-0.0642612	0.156274		1	5		25.9	23.1		1.65928	3.31118		64	59
	19.327			7.6			0.19726			2			29.5			2.0496			70
Fig.7M									Fig.7O
	MME densitometry (normalized to Actin, relative to Vec)			p-STAT3 (Y705) densitometry (normalized to Actin, relative to Vec)			STAT3 densitometry (normalized to Actin, relative to Vec)				SHP2 densitometry (normalized to CD31, relative to Vec)				STAT3densitometry (normalized to CD31, relative to Vec)
	Vec	P1		Vec	P1		Vec	P1			Vec	P1			Vec	P1
	1.42391	1.99797		0.870143	2.5258		0.913355	1.45058		Experiment 1	1	0.964783		Experiment 1	1	0.544736
	0.742936	2.45474		0.677292	2.30752		1.07439	1.0725		Experiment 2	1	1.24265		Experiment 2	1	0.641276
	0.833159	2.94925		1.45257	2.18946		1.01225	1.1704		Experiment 3	1	1.01819		Experiment 3	1	0.262132
Fig.7Q								Fig.7S
	Intersections								Microglia within 25 μm of Aβ
	Distance (μm)	5xFAD-WT			Cx3cr1creCD31fl/+5xFAD				5xFAD-WT	Cx3cr1creCD31fl/+5xFAD
	1	0	0	0.4	0	0	0.125		3.625	6.44444
	5	7.667	7	7.4	4.125	3	4		5.33333	6
	10	8.667	7.6	7.2	8.125	5.25	6		4	8.55556
	15	4.833	5.8	6.4	6.875	4.5	5.5
	20	3.167	4	1.8	4.375	3.875	4.125
	25	1	2.4	0.8	2.75	2.375	2.5
	30	0.667	1.2	0.6	0.875	1.5	1.875
	35	0.5	0.6	0	1.25	1.25	1
	40	0.333	0	0	1.75	0.5	0.375
	45	0.167	0	0	0.375	0.5	0.5
	50	0.167	0	0	0	0.5	0
	55	0	0	0	0	0	0
Fig.7E	Latency (s) of Vec
	Time	mouse1	mouse2	mouse3	mouse4	mouse5	mouse6	mouse7	mouse8	mouse9
	day1	60	60	60	60	60	60	60	60	60
	day2	60	49.9667	45	60	48.1333	44.6333	45.4667	60	47.4333
	day3	42.3	60	14.0667	37.6333	39.7667	51.5333	22.3	60	37.7667
	day4	39.9667	22.1333	26.5667	8.1	26.7	20.4	20.9667	46.2667	36.1667
	day5	12.1667	28.8667	12.8667	19.8667	28.4	36.8333	15.3333	33.6	12.5
	day6	10.9333	9.7	13.1667	32.3333	25.5333	26.5667	12.0333	27.0667	27.3
	Latency (s) of P1
	Time	mouse1	mouse2	mouse3	mouse4	mouse5	mouse6	mouse7	mouse8
	day1	60	60	60	60	60	59.3333	60	60
	day2	50.7667	29.0333	51.9333	48.0667	59.6667	60	50.0333	31.5333
	day3	42.9	30.5	13.5	38.9667	21.5333	32.6	43.0333	28.4
	day4	29.7	24.1667	13.9667	30.6333	3.56667	12	18.1	47.0667
	day5	5.66667	14.7333	18.3667	10.9333	4.66667	6.53333	10.7333	15.3333
	day6	7.53333	3.23333	4.36667	3.53333	13.9	7.4	12.1333	20.3333

## Sheet: Supplementary Fig.1
	Supplementary Fig.1B
	CD31 densitometry (normalized to DM1A, relative to Vehicle)				p-CD31 densitometry (normalized to DM1A, relative to Vehicle)
	Vehicle	Aβ			Vehicle	Aβ
	0.643345	1.76686			0.665016	3.54656
	1.50535	1.84567			1.02562	2.20562
	0.851308	2.44841			1.30937	3.59603
	Supplementary Fig.1E
	CD31 densitometry (normalized to Actin, relative to Vehicle)				p-CD31 densitometry (normalized to Actin, relative to Vehicle)
	Vehicle	Aβ			Vehicle	Aβ
	1.08595	4.02024			0.914284	10.46
	1.13303	5.33554			1.14519	11.2242
	0.781029	3.94094			0.940529	10.2513

## Sheet: Supplementary Fig.2
	Supplementary Fig.2B					Supplementary Fig.2D
	CD31 densitometry (normalized to Actin, relative to Cx3cr1CreCD31+/+)					CD31 densitometry (normalized to Actin, relative to Cx3cr1CreCD31+/+)
	Cx3cr1CreCD31+/+	Cx3cr1CreCD31fl/fl				Cx3cr1CreCD31+/+	Cx3cr1CreCD31fl/+
	0.931954	1.00583				0.99923	0.609623
	1.04279	0.892171				0.950885	0.46529
	1.02525	0.738216				1.04988	0.422187
	1.06202	0.862607	0.862607
	0.75053	0.665961	0.665961
	1.18745	0.679368	0.679368

## Sheet: Supplementary Fig.3
Supplementary Fig.3D
	Proportion (%) of Micro-PVM
	CON	5xFAD-WT	Cx3cr1creCD31fl/+5xFAD
	3.14737	11.5705	7.56607
	4.42399	9.88561	6.31171
	5.60066	11.0915	6.62446

[truncated: 5 more sheets: Supplementary Fig.4, Supplementary Fig.7, Supplementary Fig.8, Supplementary Fig.9, Supplementary Fig.10]
